# Supplementary material for: Long-read sequencing-based in silico phage typing of vancomycin-resistant Enterococcus faecium
Source: BMC Genomics. 2021 Oct 23;22:758. doi: 10.1186/s12864-021-08080-5 (PMC8542323; doi:10.1186/s12864-021-08080-5)
Supplement: Supplementary file 1 — Additional file 1. Accession number and information on publicly available isolates. [file 12864_2021_8080_MOESM1_ESM.xlsx]

## Sheet: sheet
Additional file 1: Accession number and information on publicly available isolates
														multiple ST						ST282	ST18					ST117								ST203			ST656	ST549	ST192			ST80							ST17
cgMLST	Sample	GenBank sequence or Gitlab repository	ST	CT	CC	Country	City	Isolation date	vanco gene	Insilico_van_gene	isolation source	isolation site	Hospital	phage 1	phage 2	phage 3	phage 4	phage 5	phage 6	phage 7	phage 8	phage 9	phage 10	phage 11	phage 12	phage 13	phage 14	phage 15	phage 16	phage 17	phage 18	phage 19	phage 45	phage 20	phage 21	phage 22	phage 23	phage 24	phage 25	phage 26	phage 27	phage 28	phage 29	phage 30	phage 31	phage 32	phage 33	phage 39	phage 34
1	E7471	LR135331.1	18	369	CC17	NLD	Maastricht	2012-07-19	vanA	vanA	Hospitalized patient	Faeces	AZM	0	0	0	0	0	1	0	0	0	0	1	0	0	0	0	0	0	0	0	0	0	0	0	0	0	0	0	0	0	0	0	0	0	0	0	0
2	E7199	LR135287.1	282	363	CC17	LUX	Luxembourg	2009-05-30	vanB	vanB	Hospitalized patient	Faeces	Centre Hospitalier de Luxembourg	0	0	0	0	0	1	1	0	0	0	0	0	0	0	0	0	0	0	0	0	0	0	0	0	0	0	0	0	0	0	0	0	0	0	0	0
3	E8407	LR536658.1	18	133	CC17	NLD	Rotterdam	2015-07-10	vanA	NA	Hospitalized patient	NA	Erasmus MC	1	0	0	0	0	1	0	0	0	1	0	0	0	0	0	0	0	0	0	0	0	0	0	0	0	0	0	0	0	0	0	0	0	0	0	0
4	E6055	LR135197.1	18	276	CC17	PRT	Porto	NA	vanA	vanA	Hospitalized patient	Faeces	Hospital Santo Antonio	1	0	0	0	0	0	0	1	0	0	0	0	0	0	0	0	0	0	0	0	0	0	0	0	0	0	0	0	0	0	0	0	0	0	0	0
5	E7025	LR135226.1	18	173	CC17	LVA	Riga	2010-03-15	vanA	vanA	Hospitalized patient	NA	Pauls Stradins Clinical Hospital	1	0	0	0	0	1	0	0	1	0	0	0	0	0	0	0	0	0	0	0	0	0	0	0	0	0	0	0	0	0	0	0	0	0	0	0
6	E7171	LR135203.1	18	173	CC17	LVA	Riga	2010-11-29	vanA	vanA	Hospitalized patient	Faeces	Pauls Stradins Clinical Hospital	1	0	0	0	0	0	0	0	1	0	0	0	0	0	0	0	0	0	0	0	0	0	0	0	0	0	0	0	0	0	0	0	0	0	0	0
7	DO	CP003583.1	18	19	CC17	US	Houston	NA	NA	NA	Hospitalized patient	Blood	NA	0	0	0	0	0	0	0	0	0	0	0	1	0	0	0	0	0	0	0	0	0	0	0	0	0	0	0	0	0	0	0	0	0	0	0	0
8	E7429	LR135297.1	117	24	CC17	NLD	Groningen	2010-12-31	vanB	vanB	Hospitalized patient	Clin_Site_Other	UMCG	0	0	1	0	0	0	0	0	0	0	0	0	0	0	0	1	0	0	0	0	0	0	0	0	0	0	0	0	0	0	0	0	0	0	0	0
9	E8040	https://gitlab.com/sirarredondo/efaecium_population/-/blob/master/Files/Unicycler_assemblies/E8040.fasta.gz	117	24	CC17	NLD	Rotterdam	2014-03-25	vanA	vanA	Hospitalized patient	NA	Erasmus MC	0	0	1	0	0	0	0	0	0	0	0	0	0	1	0	1	0	0	0	0	0	0	0	0	0	0	0	0	0	0	0	0	0	0	0	0
10	E8202	LR135344.1	117	24	CC17	NLD	Zwolle	2015-01-12	vanA	vanA	Hospitalized patient	NA	Isala klinieken Zwolle	0	1	1	0	0	0	0	0	0	0	0	0	0	0	0	1	0	0	0	0	0	0	0	0	0	0	0	0	0	0	0	0	0	0	0	0
11	E7356	LR135339.1	117	24	CC17	NLD	Nijmegen	2012-06-01	vanB	vanB	Hospitalized patient	Faeces	Canisius WZ Nijmegen	0	0	0	0	0	0	0	0	0	0	0	0	0	1	0	0	0	0	0	0	0	0	0	0	0	0	0	0	0	0	0	0	0	0	0	0
12	E7357	https://gitlab.com/sirarredondo/efaecium_population/-/blob/master/Files/Unicycler_assemblies/E7357.fasta.gz	117	24	CC17	NLD	Nijmegen	2012-06-01	vanB	vanB	Hospitalized patient	Faeces	Canisius WZ Nijmegen	0	0	0	0	0	0	0	0	0	0	0	0	0	1	0	0	0	0	0	0	0	0	0	0	0	0	0	0	0	0	0	0	0	0	0	0
13	E8414	LR135488.1	117	268	CC17	NLD	Zwolle	2015-07-30	vanA	vanA	Hospitalized patient	NA	Isala klinieken Zwolle	0	1	0	0	0	0	0	0	0	0	0	0	1	0	0	1	0	1	0	1	0	0	0	0	0	0	0	0	0	0	0	0	0	0	0	0
14	E7591	https://gitlab.com/sirarredondo/efaecium_population/-/blob/master/Files/Unicycler_assemblies/E7591.fasta.gz	117	103	CC17	NLD	Zwolle	2013-01-07	vanB	vanB	Hospitalized patient	Faeces	Isala klinieken Zwolle	0	0	1	0	0	0	0	0	0	0	0	0	0	0	1	1	0	0	0	0	0	0	0	0	0	0	0	0	0	0	0	0	0	0	0	0
15	E7933	LR135384.1	117	103	CC17	NLD	Veldhoven	NA	vanA	vanB	Hospitalized patient	NA	NA	0	0	1	0	0	0	0	0	0	0	0	0	0	0	0	1	0	0	0	0	0	0	0	0	0	0	0	0	0	0	0	0	0	0	0	0
16	E8377	LR135401.1	117	103	CC17	NLD	Enschede	2015-02-05	NA	vanB	Hospitalized patient	NA	MST	0	0	1	0	0	0	0	0	0	0	0	0	0	0	1	0	1	0	0	1	0	0	0	0	0	0	0	0	0	0	0	0	0	0	0	0
17	E8290	LR135394.1	117	103	CC17	NLD	Enschede	2015-03-28	NA	vanB	Hospitalized patient	NA	MST	0	0	1	0	0	0	0	0	0	0	0	0	0	0	1	0	1	0	0	1	0	0	0	0	0	0	0	0	0	0	0	0	0	0	0	0
18	E8284	LR135408.1	117	103	CC17	NLD	Enschede	2015-03-25	NA	vanB	Hospitalized patient	NA	MST	0	0	1	0	0	0	0	0	0	0	0	0	0	0	1	0	1	0	0	1	0	0	0	0	0	0	0	0	0	0	0	0	0	0	0	0
19	E8440	https://gitlab.com/sirarredondo/efaecium_population/-/blob/master/Files/Unicycler_assemblies/E8440.fasta.gz	117	469	CC17	NLD	Alkmaar	2015-09-11	vanB	vanB	Hospitalized patient	NA	MC Alkmaar	0	1	0	0	0	0	0	0	0	0	0	0	0	0	0	1	0	0	1	0	0	0	0	0	0	0	0	0	0	0	0	0	0	0	0	0
20	E7237	LR135293.1	117	449	CC17	GRC	Athens	2010-12-06	vanB	vanB	Hospitalized patient	Faeces	Attikon Hospital	0	0	1	0	0	0	0	0	0	0	0	0	0	0	0	0	0	0	0	0	0	0	0	0	0	0	0	0	0	0	0	0	0	0	0	0
21	E7313	https://gitlab.com/sirarredondo/efaecium_population/-/blob/master/Files/Unicycler_assemblies/E7313.fasta.gz	721	303	CC17	NLD	Rotterdam	2012-05-02	vanA	vanA	Hospitalized patient	NA	Maasstad Rotterdam	0	1	0	1	0	0	0	0	0	0	0	0	0	0	0	0	0	0	0	0	0	0	0	0	0	0	0	0	0	0	0	0	0	0	0	0
22	E7207	https://gitlab.com/sirarredondo/efaecium_population/-/blob/master/Files/Unicycler_assemblies/E7207.fasta.gz	17	425	CC17	GRC	Athens	2008-12-30	vanA	vanA	Hospitalized patient	Faeces	Attikon Hospital	0	0	0	0	0	0	0	0	0	0	0	0	0	0	0	0	0	0	0	0	0	0	0	0	0	0	0	0	0	0	0	0	0	0	0	0
23	CFSAN059070	CP020484.1	203	859	CC17	DK	NA	NA	vanA	NA	Hospitalized patient	NA	NA	0	1	1	1	0	0	0	0	0	0	0	0	0	0	0	0	0	0	0	0	0	0	0	0	0	0	0	0	0	0	0	0	0	0	0	0
24	CFSAN059071	CP020488.1	203	859	CC17	DK	NA	NA	vanA	NA	Hospitalized patient	NA	NA	0	1	1	1	0	0	0	0	0	0	0	0	0	0	0	0	0	0	0	0	0	0	0	0	0	0	0	0	0	0	0	0	0	0	0	0
25	E8014	LR135351.1	203	20	CC17	NLD	Sittard	2014-02-10	vanA	vanA	Hospitalized patient	Faeces	Orbis Medisch Centrum	0	1	0	1	0	0	0	0	0	0	0	0	0	0	0	0	0	0	0	0	0	0	0	0	0	0	0	0	0	0	0	0	0	0	0	0
26	E7114	https://gitlab.com/sirarredondo/efaecium_population/-/blob/master/Files/Unicycler_assemblies/E7114.fasta.gz	203	191	CC17	LVA	Riga	2010-12-02	vanA	vanA	Hospitalized patient	NA	Pauls Stradins Clinical Hospital	0	1	0	1	0	0	0	0	0	0	0	0	0	0	0	0	0	0	0	0	0	0	0	0	0	0	0	0	0	0	0	0	0	0	0	0
27	E7246	https://gitlab.com/sirarredondo/efaecium_population/-/blob/master/Files/Unicycler_assemblies/E7246.fasta.gz	203	191	CC17	GRC	Athens	2009-12-21	vanA	vanA	Hospitalized patient	Faeces	Attikon Hospital	0	1	0	1	0	0	0	0	0	0	0	0	0	0	0	0	0	0	0	0	0	1	0	0	0	0	0	0	0	0	0	0	0	0	0	0
28	E6975	LR135278.1	203	191	CC17	GRC	Athens	NA	vanA	vanA	Hospitalized patient	Faeces	Laiko General Hospital	0	1	1	1	0	0	0	0	0	0	0	0	0	0	0	0	0	0	0	0	0	0	0	0	0	0	0	0	0	0	0	0	0	0	0	0
29	E7441	https://gitlab.com/sirarredondo/efaecium_population/-/blob/master/Files/Unicycler_assemblies/E7441.fasta.gz	78	264	CC17	NLD	Groningen	2009-01-19	vanB	vanB	Hospitalized patient	Catheter_Drain	UMCG	1	0	0	0	1	1	0	0	0	0	0	0	0	0	0	0	0	0	0	0	0	0	0	0	0	0	0	0	0	0	0	0	0	0	0	0
30	E7196	https://gitlab.com/sirarredondo/efaecium_population/-/blob/master/Files/Unicycler_assemblies/E7196.fasta.gz	656	372	NA	FRA	Creteil	2011-01-16	vanA	vanA	Hospitalized patient	Faeces	Henri Mondor	0	0	0	0	0	0	0	0	0	0	0	0	0	0	0	0	0	0	0	0	0	0	0	1	0	0	0	0	0	0	0	0	0	0	0	0
31	Aus0085	CP006620.1	203	100	CC17	AUS	Austin	NA	vanB	NA	Hospitalized patient	NA	NA	0	0	0	0	1	0	0	0	0	0	0	0	0	0	0	0	0	0	0	0	1	0	0	0	0	0	0	0	0	0	0	0	0	0	0	0
32	E6020	https://gitlab.com/sirarredondo/efaecium_population/-/blob/master/Files/Unicycler_assemblies/E6020.fasta.gz	549	86	CC17	LVA	Riga	NA	vanA	vanA	Hospitalized patient	Wound	Pauls Stradins Clinical Hospital	0	0	0	0	0	1	0	0	0	0	0	0	0	0	0	0	0	0	0	0	0	0	0	0	1	0	0	0	0	0	0	0	0	0	0	0
33	E7663	LR135317.1	192	3	CC17	NLD	Sittard	2013-04-12	vanB	vanB	Hospitalized patient	Faeces	Orbis Medisch Centrum	0	0	0	0	0	1	0	0	0	0	0	0	0	0	0	0	0	0	0	0	0	0	0	0	0	1	1	1	0	0	0	0	0	0	0	0
34	E7654	LR135324.1	192	3	CC17	NLD	Sittard	2013-04-09	vanB	vanB	Hospitalized patient	Faeces	Orbis Medisch Centrum	0	0	0	0	0	1	0	0	0	0	0	0	0	0	0	0	0	0	0	0	0	0	0	0	0	1	1	1	0	0	0	0	0	0	0	0
35	E7098	LR135254.1	78	246	CC17	LVA	Riga	2009-10-19	vanA	vanA	Hospitalized patient	NA	Pauls Stradins Clinical Hospital	0	1	0	0	1	0	0	0	0	0	0	0	0	0	0	0	0	0	0	0	0	0	0	0	0	0	0	0	0	0	0	0	0	0	0	0
36	E7240	LR135307.1	412	270	CC17	GRC	Athens	2010-01-21	vanA	vanA	Hospitalized patient	Faeces	Attikon Hospital	0	1	0	0	1	1	0	0	0	0	0	0	0	0	0	0	0	0	0	0	0	0	0	0	0	0	0	0	0	0	0	0	0	0	0	0
37	E8423	LR135475.1	80	16	CC17	NLD	Utrecht	2015-08-12	vanA	vanA	Hospitalized patient	NA	Diakonessenhuis Utrecht	1	0	0	0	0	0	0	0	0	0	0	0	0	0	0	0	0	0	0	0	0	0	0	0	0	0	0	0	0	0	0	0	1	0	1	0
38	E7948	LR135357.1	80	16	CC17	NLD	Utrecht	2013-11-04	vanB	vanB	Hospitalized patient	Faeces	UMC Utrecht	0	0	0	0	0	0	0	0	0	0	0	0	0	0	0	0	0	0	0	0	0	0	0	0	0	0	0	0	0	0	1	0	0	0	0	0
39	UAMSEF_01	CP035648.1	80	3233	CC17	US	Arkansas	NA	vanA	NA	Hospitalized patient	NA	NA	0	0	0	0	0	0	0	0	0	0	0	0	0	0	0	0	0	0	0	0	0	0	0	0	0	0	0	0	0	1	1	0	1	1	0	0
40	UAMSEF_08	CP035654.1	80	3233	CC17	US	Arkansas	NA	vanA	NA	Hospitalized patient	NA	NA	0	0	0	0	0	0	0	0	0	0	0	0	0	0	0	0	0	0	0	0	0	0	0	0	0	0	0	0	0	1	1	0	1	1	0	0
41	UAMSEF_20	CP035666.1	80	3233	CC17	US	Arkansas	NA	vanA	NA	Hospitalized patient	NA	NA	0	0	0	0	0	0	0	0	0	0	0	0	0	0	0	0	0	0	0	0	0	0	0	0	0	0	0	0	1	1	1	0	0	1	0	0
42	UAMSEF_09	CP035660.1	80	3233	CC17	US	Arkansas	NA	vanA	NA	Hospitalized patient	NA	NA	0	0	0	0	0	0	0	0	0	0	0	0	0	0	0	0	0	0	0	0	0	0	0	0	0	0	0	0	1	1	1	0	0	1	0	0
43	E8172	LR135372.1	80	106	CC17	NLD	Utrecht	2014-10-21	vanA	vanA	Hospitalized patient	NA	UMC Utrecht	1	0	0	0	0	1	0	0	0	0	0	0	0	0	0	0	0	0	0	0	0	0	0	0	0	0	0	0	0	0	0	1	0	0	1	0
44	V24	CP036151.1	80	14	CC17	DK	NA	NA	vanA	NA	Hospitalized patient	NA	NA	0	0	0	0	0	1	0	0	0	0	0	0	0	0	0	0	0	0	0	0	0	0	0	0	0	0	0	0	0	0	0	0	0	0	0	0
45	E7040	LR135219.1	17	312	CC17	LVA	Riga	2010-08-09	vanA	vanA	Hospitalized patient	NA	Pauls Stradins Clinical Hospital	1	0	0	0	0	0	0	0	0	0	0	0	0	0	0	0	0	0	0	0	0	0	0	0	0	0	0	0	0	0	0	0	0	0	0	1
46	E7067	LR135235.1	17	312	CC17	LVA	Riga	2010-09-03	vanA	vanA	Hospitalized patient	NA	Pauls Stradins Clinical Hospital	1	0	0	0	0	0	0	0	0	0	0	0	0	0	0	0	0	0	0	0	0	0	0	0	0	0	0	0	0	0	0	0	0	0	0	1
47	E6988	LR135243.1	17	306	CC17	LVA	Riga	NA	vanA	vanA	Hospitalized patient	Faeces	Pauls Stradins Clinical Hospital	1	0	0	0	0	0	0	0	0	0	0	0	0	0	0	0	0	0	0	0	0	0	0	0	0	0	0	0	0	0	0	0	0	0	0	1
48	E7070	https://gitlab.com/sirarredondo/efaecium_population/-/blob/master/Files/Unicycler_assemblies/E6020.fasta.gz	17	306	CC17	LVA	Riga	2010-05-17	vanA	vanA	Hospitalized patient	NA	Pauls Stradins Clinical Hospital	1	0	0	0	0	0	0	0	0	0	0	0	0	0	0	0	0	0	0	0	0	0	0	0	0	0	0	0	0	0	0	0	0	0	0	1
49	RBWH1	CP033206.1	203	3232	CC17	AUS	Melbourne	NA	NA	vanB	Hospitalized patient	NA	NA	0	0	0	0	0	1	0	0	0	0	0	0	0	0	0	0	0	0	0	0	0	0	1	0	0	0	0	0	0	0	0	0	0	0	0	0
50	E7160	https://gitlab.com/sirarredondo/efaecium_population/-/blob/master/Files/Unicycler_assemblies/E7160.fasta.gz	279	316	CC17	SVN	Ljubljana	2009-03-30	vanA	vanA	Hospitalized patient	Faeces	University Clinic Center Ljubljana	0	0	0	0	0	0	0	0	0	0	0	0	0	0	0	0	0	0	0	0	0	0	0	0	0	0	0	0	0	0	0	0	0	0	0	0
[truncated: 9 more columns]
