# Supplementary material for: Long-read sequencing-based in silico phage typing of vancomycin-resistant Enterococcus faecium
Source: BMC Genomics. 2021 Oct 23;22:758. doi: 10.1186/s12864-021-08080-5 (PMC8542323; doi:10.1186/s12864-021-08080-5)
Supplement: Supplementary file 3 — Additional file 3. Sequence annotation of the prophages regions identified in the isolates investigated in the study. [file 12864_2021_8080_MOESM3_ESM.xlsx]

## Sheet: Sheet3
Additional table 2: sequence annotation of the prophages regions identified in the isolates investigated in the study.
order	contig_id	feature_id	type	location	start	stop	strand	function	aliases	figfam	evidence_codes	nucleotide_sequence	aa_sequence
1	phage1_multipleST	fig|6666666.732693.peg.604	peg	phage1_multipleST_1_201	1	201	+	Phage family integrase		FIG01316880	ff	atgaaaatcaactacaccgtcgacctagtaagtttttctttagtaatcaatttttccctattttctcttcgactgtttattgatggactaagacatacgcatgcatctattttactttatcaaggagtaaatatacttagcgtatcgaaacgtttaggacatagcagtttagaaactacaatgtctacttatacaaaataa	MKINYTVDLVSFSLVINFSLFSLRLFIDGLRHTHASILLYQGVNILSVSKRLGHSSLETTMSTYTK
2	phage1_multipleST	fig|6666666.732693.peg.605	peg	phage1_multipleST_450_752	450	752	+	FIG00631571: hypothetical protein		FIG00631566	ff	atgctgatggaaggaaaaacacaattatggtttaaatttgacccttcgaatagatttatcaaagatttttataaagtatggaattcagaagttttctttttagcaatcgaagatagcttattaatcaatctctactattctaataagaactatttcaaaattcctgctgcgaaaactagaatgaagaagggtgtatactttttgtttgatatcgtgactgacgtgccggacgcacgtagcgatcatcggcgttatgactatataaagtatactttcgttgatccagaaagatacaaagattaa	MLMEGKTQLWFKFDPSNRFIKDFYKVWNSEVFFLAIEDSLLINLYYSNKNYFKIPAAKTRMKKGVYFLFDIVTDVPDARSDHRRYDYIKYTFVDPERYKD
3	phage1_multipleST	fig|6666666.732693.peg.606	peg	phage1_multipleST_1159_788	1159	788	-	hypothetical protein				atgtttgactttaatgaatatttatctatttccaaacaaattgaatcagatgataaatataattctaaagaatcttatagaagaactgctgtttcaagagcatactacagtgcttttaaaaaatctgatgagtatttgaaagaaaattatgatattatttataatggaagtagcggaaaaggaagccaccaaaccgtttggaatttgttttcaacagttaaggaattgaataccttaggaatacataatagtgggtatagaatgttagagaaaagaaaatgtgctgactatattcctaatgaaaccattacgaaaacagatatggcgctgatgaatcgagaagcagaaaaaataataaacaaactcacctaa	MFDFNEYLSISKQIESDDKYNSKESYRRTAVSRAYYSAFKKSDEYLKENYDIIYNGSSGKGSHQTVWNLFSTVKELNTLGIHNSGYRMLEKRKCADYIPNETITKTDMALMNREAEKIINKLT
4	phage1_multipleST	fig|6666666.732693.peg.607	peg	phage1_multipleST_1658_1161	1658	1161	-	hypothetical protein				atgctgttgttaaatttaatggaactgagattggaaggcaaatctttgatatcaaggtcaacaaaccagtggaaaaaaattaaggagacgatacggatgcttgatatagtaccatcaaatacacatcggagtggtagcttaataaattttgctgcgatttttgcttgcgcatcggtaattctagcatctccagttgttgtggatgcaagttctactccgaaaactaaaaatgataatcaacttgtaattactacaaaaaatgagattaacacaatttcaagtaatgatggcaaaatttttgatgtgataaatacggttttaaaaagaaaagctgaaatcaatataaaatatgatgaagatttaaacttgtatttctttgttatcaaaacaacatctgaa…	MLLLNLMELRLEGKSLISRSTNQWKKIKETIRMLDIVPSNTHRSGSLINFAAIFACASVILASPVVVDASSTPKTKNDNQLVITTKNEINTISSNDGKIFDVINTVLKRKAEINIKYDEDLNLYFFVIKTTSELFSSDYDVLDTLDNVLSDYKYMGKSVVATLGE
5	phage1_multipleST	fig|6666666.732693.peg.608	peg	phage1_multipleST_2327_2821	2327	2821	+	hypothetical protein				ttgcggaaatatacatttgtttttaagaaaaaagtagtttcagactatttaaataacgaaggcggctacaaatatcttgcacataaatatcaaataaatcgtacactggttagacattgggtaaggatttataactatcatggttgggaaggcttggttggaggtggcaaaagctacactacaaaatttaaacttgatgttatagaatatatggaaacaaatggtctttctatccaagaaactgctaaaaaatttaatatcggttcaaatagaactctaagtaaatggatagagcaatatgaagaaggcggtgcttcttcacttgagagccaaaaaaggggcagaaaaattagtatgaattccaagctaaacattcctaaaaaacttaaagatgagtct…	MRKYTFVFKKKVVSDYLNNEGGYKYLAHKYQINRTLVRHWVRIYNYHGWEGLVGGGKSYTTKFKLDVIEYMETNGLSIQETAKKFNIGSNRTLSKWIEQYEEGGASSLESQKRGRKISMNSKLNIPKKLKDESLEEEVIRLRAENAYLKKWNGNTFFDKNYKVL
6	phage1_multipleST	fig|6666666.732693.peg.609	peg	phage1_multipleST_3742_2906	3742	2906	-	Mobile element protein		FIG01306568	ff	atgtgcaaaattctaaatatttctcgtcaaacctactattatcaagcgaaaccgatcgaaaatgagtccgacttagaagagatcgttcaggaagagtttattcgaaaccgaaaggcttacggtacccgaaaattgaagaagtgtttagcaaagcgtgggcttcaactcagtcggcgccgaatcggtcgaatcatgaaacgccgcggattgacatctacctatacgatcgctcattttaaagggcaacgaacagcttgtaatgaagcgaaaacagcgaatgtattagatcggacctttacacaagaacagccattggaagccatcgttacggatcttacttatgttcgcgtggggaaaaagtggcattatatctgcttaatacttgatttgtttaatcga…	MCKILNISRQTYYYQAKPIENESDLEEIVQEEFIRNRKAYGTRKLKKCLAKRGLQLSRRRIGRIMKRRGLTSTYTIAHFKGQRTACNEAKTANVLDRTFTQEQPLEAIVTDLTYVRVGKKWHYICLILDLFNREIIGYSCGEKKDASLVKEAFGRIPYSLTDVKLFHTDRGKEFDNQTIHEILNGFGITRSLSRKGCPYDNAVVESTYKSVKVEFVHQYQFETLAQLRLELFDYVHWWNYLRLHGTLAYETPIQIRQQRLAKRILDNERGSDTSGEAA
7	phage1_multipleST	fig|6666666.732693.peg.610	peg	phage1_multipleST_4068_3778	4068	3778	-	Mobile element protein		FIG01306568	ff	atgtcaagacgtcaacgaagaacctattcaaaagaattcaaacaacaaatcgtcgatctctatctcgctggtaagcctcgcgcagaaattattcgagagtatgagcttacgccttcttctttcgataaatggatgaagcaagcacaatcaacgggctcattcaaagaaagagacaacttaacaccagaacaagcagaattgatcgcactaagaaagaaaaataagcaactcgaaatggagaatgatattttaaagcaagcggcgctgatattcggacgaaaagacaagtaa	MSRRQRRTYSKEFKQQIVDLYLAGKPRAEIIREYELTPSSFDKWMKQAQSTGSFKERDNLTPEQAELIALRKKNKQLEMENDILKQAALIFGRKDK
8	phage1_multipleST	fig|6666666.732693.rna.6	rna	phage1_multipleST_4818_4745	4818	4745	-	tRNA-Met-CAT				gtacccttagctcagttggtcagagcagacggctcataaccgtccggtcgtaggttcgagtcctacagggtaca
9	phage1_multipleST	fig|6666666.732693.peg.611	peg	phage1_multipleST_6033_5008	6033	5008	-	FIG00631339: hypothetical protein		FIG00631338	ff	atgaaaaagaaaattactattactgcgatgagcctgttaacggctctttttttattacccattaatacgtttgcttatactattaatgacgagtataatttagcgccgaatcaaggagactccagattagcaattcctaacaaaattattttgcacgaaactggaatagatgcaccagcaagaaacgtagccgccaacatgaaaaataattataacggaagcaattcttatactacagatgttattggtgacggtgggattgtttaccgtgtgggtgagcaaggatatgtttcgtggggagctggtaacgctaatccttatgcgcctgtacagattgaattacagcgcacatatgataaagcattgtttgaaaaaaactatcgagcttatattgaatat…	MKKKITITAMSLLTALFLLPINTFAYTINDEYNLAPNQGDSRLAIPNKIILHETGIDAPARNVAANMKNNYNGSNSYTTDVIGDGGIVYRVGEQGYVSWGAGNANPYAPVQIELQRTYDKALFEKNYRAYIEYTRDSAKKYGIPLTLDQGTSLFTKGIISHLWVTNYVWGNHTDPYGYLSQMGVSKEKLAYDLAHGFTDENPTTSENKPVIDPTRAGAANPTLTDGTNHAHIDQFGEIENANLHVAGWHIANYKYEYIFIMDYNTGKELARVRADGIYRPDVNQAYNTSGNVGYHVSFNMRNFPSKKVYVMMRATNDPEGNTKGGAQDFHDKRWYLNIPKR
10	phage1_multipleST	fig|6666666.732693.peg.612	peg	phage1_multipleST_6403_6251	6403	6251	-	FIG00632379: hypothetical protein		FIG01376955	ff	ttgctgactaaagatttagaatcgagcaaatcagatcgattgatgattcatgaagaactaaagaaacacgatgaaagattagatacacatgcagaaaaattggtagaacacacgcaacaaattaaaactttatttagggagagaagaaaatga	MLTKDLESSKSDRLMIHEELKKHDERLDTHAEKLVEHTQQIKTLFRERRK
11	phage1_multipleST	fig|6666666.732693.peg.613	peg	phage1_multipleST_6570_7529	6570	7529	+	Mobile element protein		FIG01306568	ff	atgacctatacccatcttacaacggatgaacttgtaataatagagtcttatttcaaaatgaatcaatctgttgctaaaactgcccattgcttgaatcgttcaagacaaacgatccataaagtatatctgttcttcaagcaaggaaaatcagccttagaatattatcaacagtataagaaaaacaaatcaaactgtggtagacgtccgcttgttttacccgaggaacaatcagaatatattcaaagaaaggttgttcaaggatggacacccgatgtgattgttggtcgtgcagcgtttcctattagttgttctgctcgtaccatttatcgtatgttcaaaaaggggctatttgattcttctgacttaccgatgaaaggcaagcgtaaaccgaatggacat…	MTYTHLTTDELVIIESYFKMNQSVAKTAHCLNRSRQTIHKVYLFFKQGKSALEYYQQYKKNKSNCGRRPLVLPEEQSEYIQRKVVQGWTPDVIVGRAAFPISCSARTIYRMFKKGLFDSSDLPMKGKRKPNGHQERRGKQTFRRSIHEREKDYSQFSNEFGHLEGDTIVGLKHKSAVITLVERLSKVIITLKPCGRQAIDIEKKLNQWFESVPKNLFKSITFDCGKEFSNWKQISNVNDIAIYFADPGTPSQRGLNENSNGLLRRDGLLKSMDFNSVDEFFIQSVASKRNNIPRKSLDYRTPLEVFLSYVSIDDLSNLI
12	phage1_multipleST	fig|6666666.732693.peg.614	peg	phage1_multipleST_7609_7493	7609	7493	-	hypothetical protein				atgattaatttaggggaatggggagcgatagcaggatcaataaccgctatcgtttctttgattttattagttcttaattgtcaaattaagttagacagatcatcaatacttacgtaa	MINLGEWGAIAGSITAIVSLILLVLNCQIKLDRSSILT
13	phage1_multipleST	fig|6666666.732693.peg.615	peg	phage1_multipleST_7784_7647	7784	7647	-	hypothetical protein				atgtttagttttagcgatgtgaaaatgatgtatgattggggctgtttcactaacgaacaagtaatggttttcgttccgttgtgcattactgaagaaaaagcagataaaatcattagcaaagaagagagcgcatcttaa	MFSFSDVKMMYDWGCFTNEQVMVFVPLCITEEKADKIISKEESAS
14	phage1_multipleST	fig|6666666.732693.peg.616	peg	phage1_multipleST_8232_7786	8232	7786	-	conserved hypothetical protein		FIG00629156	ff	atgaaaaacatttggaaatatggacgtactggcggagagtacgcaggaaaagtattggacgacatgcttgtatccgttccttacacagatcagccaccgcttgaaggaattcgtgctgatggcgaaccgttaacaatcgctgatcaaatgtttgatcctaaattgaatcaatggattattttagcgaacgcactagatcacaacgatttaaacaatctcaaagcaatgtatgagtcgttagaaaatgagaacggcgatttaaaacagatcaatgccaaactcatgctaagcgatgtagcaattaaacaggaaaatactgcattgaaagaaaaagcggatagtttagcacaaatcaattcaaaaatgatgcttgcttcgttacaaaatagcaaagacatt…	MKNIWKYGRTGGEYAGKVLDDMLVSVPYTDQPPLEGIRADGEPLTIADQMFDPKLNQWIILANALDHNDLNNLKAMYESLENENGDLKQINAKLMLSDVAIKQENTALKEKADSLAQINSKMMLASLQNSKDISEIKEQLNPASKGGE
15	phage1_multipleST	fig|6666666.732693.peg.617	peg	phage1_multipleST_8378_8229	8378	8229	-	hypothetical protein				atgaaggcagcatatagaccaattgaaccttacggattcgagcaaatcattgtgaatgatgaagaacatttaccggaagaatgcacagaagtcgaaccaccgattccaaattggaaaccgaaattcaattactgggagggaaataaatga	MKAAYRPIEPYGFEQIIVNDEEHLPEECTEVEPPIPNWKPKFNYWEGNK
16	phage1_multipleST	fig|6666666.732693.peg.618	peg	phage1_multipleST_10521_8395	10521	8395	-	FIG00629366: hypothetical protein		FIG00629365	ff	atggctagcagtttatataatttggctttagatttcagcaaagaattaaactacaccaaagctattatggctcgtcaaggtgataaagggattacggtgacggttaaaccgtttctaaatggcttgcagatggatacgagtggcggaacatttactttaaaaggaacaacaccatctaaccgttacgtagataatgttgcaactagtgtaactagtgaagaagtcacgttttctcttgatggcacatttatgagtgaagcaggatattataaacactgctacgtagaatatagaaaagacaatcaaattttaacaacgcaagatatcatttttttctcactaggagtgtctgacatttcgcaaggccaagccgatgaatatgtttcgcaattagaagag…	MASSLYNLALDFSKELNYTKAIMARQGDKGITVTVKPFLNGLQMDTSGGTFTLKGTTPSNRYVDNVATSVTSEEVTFSLDGTFMSEAGYYKHCYVEYRKDNQILTTQDIIFFSLGVSDISQGQADEYVSQLEELIRKYNETFDAFMAEIKGRVDSLNQQITDLTGQAKTLQDKLDALKEEISKLGNLQVMYSNSIDFGDYDYSENPNLMPYITEPWVGPLLGNGHTVKDSVKRVITHTKTRTANSGDILSLGLGIPCTAEANNRYLITTLRPSTTYTLSVTMSVGSDWTGETNTIGVRLRYLNEQGGIELPINALIPANVERDKMVTHTFTGITKDNVTSITNCYVEIFSLNSEYKGTVSVSYDVKLKAHYPNLLDGPYWLGKVPLGENIADPTVVFPH…
17	phage1_multipleST	fig|6666666.732693.peg.619	peg	phage1_multipleST_12836_10545	12836	10545	-	FIG00629079: hypothetical protein		FIG00629078	ff	atgatcgataatttaataactatttacgataaaaatgacgcgaataatttagctgaacatttatatgatacgcaaggtttaggcgctttgtcagactggttaacagctactgttagcaataaactaaacggagccgagatatttcagggtacttattcaataaacggaactaatgcagatttgattgtagacggacgtattattcagtgttatgtagatgaaaatcgagcaaaacagcgtctacggatttattatgcaaaaacttctgtaataggcaatacgatagaagtaaaagctgaacctattttcaatgatataagaaaatcggtgttgaataaatatgacagcggaacagaaaagatcactgctactcaggcatggcaaaacgcaaaagtttta…	MIDNLITIYDKNDANNLAEHLYDTQGLGALSDWLTATVSNKLNGAEIFQGTYSINGTNADLIVDGRIIQCYVDENRAKQRLRIYYAKTSVIGNTIEVKAEPIFNDIRKSVLNKYDSGTEKITATQAWQNAKVLAKPAIPSQFSFSSLVDTLANVKIEKANFLEFFGGKEGSILDRFHGEFLKDNNTLRHEKSLGTDHKIKAIYTKNLTGLDLEIDAQSVLVGVYPFISSSSEGEDEITLPEEVIFTDYVDDYPAGYVSFVDFKDKATDVATLREAAKDWLKTNIDKQKPQVSGSIELVPLRHQRGYEKFVDLEKVSMGDGVDVYHPQLKVNMSARIVEYTFNVLTNSYDKLVVGNVKTNFLENTENNVSNLINDAIDQLKNGGEISDLLNDIVDHQTDM…
18	phage1_multipleST	fig|6666666.732693.peg.620	peg	phage1_multipleST_13583_12846	13583	12846	-	FIG00631574: hypothetical protein		FIG00631573	ff	atgactgattgtatacattctataatcgatggatttcctgattatttgcataaattggctttagctgaaagaccaaccataccttctccaaaaagacagagagttgaaacttctgttttaggtaggttaggtggcttagtacaagattactcgtttgaagatatgtcgtttacattgcactataactatttagaggatgtggaagaccatcaagcgttcaagcaatcgttttatatcatgcgtcattggttaaactatgcaaagaaattagaattctctgacgatcccaacgtctattacgttatccagactatcgatattggggatgcagaaaacgatattgttgaatggggagagttcgatgtaaatattactgcgaaaccattcgcaagagttcaa…	MTDCIHSIIDGFPDYLHKLALAERPTIPSPKRQRVETSVLGRLGGLVQDYSFEDMSFTLHYNYLEDVEDHQAFKQSFYIMRHWLNYAKKLEFSDDPNVYYVIQTIDIGDAENDIVEWGEFDVNITAKPFARVQEDVPITVDKPQSFNLLNNSLEESFPKIIITPSATSCQFILNDYVFSFEGLVAGTDVVIDSDLMLCYEEQSDGDILDRSNKMKTMQYPTLQVDINHFNCTGLSKIQIYRNGLR
19	phage1_multipleST	fig|6666666.732693.peg.621	peg	phage1_multipleST_17065_13634	17065	13634	-	Phage tail length tape-measure protein		FIG00011468	idu(75);Phage_tail_proteins_2 idu(75);Phage_tail_proteins	atggctaaaaagagaacagaagcagaagtaactttcatagctaacgatgacggattgaaatctacgttaaaagaaatcagtgctgaattaactaaaaatagagcagaattaaaactagaacaagctcaattacaacagactggttctgaatcagacaagttaggaagtaaattatcttctttagaaaagcagtatgaattacaaagtcaaaaagttgaagtaactagccaacgtttagccaatgcgaaaaaatattatggagaaaattccaccgaagttcagaaacttgaaagagaactgattaatcaacaaacagcgcaacaacgtttgtcaaacgaaattgataaaacgagtaatgcactagctcaagcaaaaggcgaaatacagacgtacgagtct…	MAKKRTEAEVTFIANDDGLKSTLKEISAELTKNRAELKLEQAQLQQTGSESDKLGSKLSSLEKQYELQSQKVEVTSQRLANAKKYYGENSTEVQKLERELINQQTAQQRLSNEIDKTSNALAQAKGEIQTYESTMQQLDSEQKNVQASASLIESEYKKWQATAGQSASEAEKLAKAQEYVSQQSENAEKTIDILRRQLEATQSEFGATSTEAMQMEAKLNDAEREFEELGQAAKNVDTTNLDDIGSKIDMNNLMEASDVLSDIGDKLTELGKQAVDSANSVGSSQSKIQANFGLSKQEAEELTNVARDIYYKGFGESLDQSTDALILVKRNLGDLNNQDLQNITEQAMVLENTMGADMDETLRGVNGLMVNFGLSAQDAMDLMVSGTQNGLDKTHELGD…
20	phage1_multipleST	fig|6666666.732693.peg.622	peg	phage1_multipleST_17629_17267	17629	17267	-	FIG00631641: hypothetical protein		FIG00631637	ff	atgaacgaagattactcaaaaattgaactaaacgatggaacaattttgaatttagaacctaaactgaatatcaagaaattattgatgatcaatagagattttaacacagacgagtttgcaaaaatgactgtgggaaaaggatccatggatatttctgttattcaaggtgcaaaggctgtgtatattgcttaccgccaagcgaacatgactgattatatttcattcgatgaatttatcgataaatgggattttgatatggctactgccagctatatttatcaattgatgatgttcaaacaagcacgcgatgcttatcaaaaagaatttgaaaaagcaaataaggaaaaaaagcttcaaaagtaa	MNEDYSKIELNDGTILNLEPKLNIKKLLMINRDFNTDEFAKMTVGKGSMDISVIQGAKAVYIAYRQANMTDYISFDEFIDKWDFDMATASYIYQLMMFKQARDAYQKEFEKANKEKKLQK
21	phage1_multipleST	fig|6666666.732693.peg.623	peg	phage1_multipleST_18257_17649	18257	17649	-	FIG00632609: hypothetical protein		FIG00632606	ff	atggctaaaacaaaaactgtagtaacaacgttcgataacgtaagtatcaaacgaattgcttttaattttaagaacgcaggaaatgcaatcgcaacgaattgtaatggacaattagatggcgaaacagaaatgcaaacggtggttaaaaaatgtggagcgacagaagtaaaatcaaaatctaaaccaatcaatatgacggtaacaattactgcacatgtaccgatggaagtttatcgacgtttcaatgggttgaaacaagatggacgtattaaaccaggcatttactcttacggtcctgattccgtaggcgaagatttctcacttgctgcagagatcgtggatgacttcgaagaaaatagaaagttagttggtatgttagcatgcacttcgaatacagga…	MAKTKTVVTTFDNVSIKRIAFNFKNAGNAIATNCNGQLDGETEMQTVVKKCGATEVKSKSKPINMTVTITAHVPMEVYRRFNGLKQDGRIKPGIYSYGPDSVGEDFSLAAEIVDDFEENRKLVGMLACTSNTGLTFSIENGADEVAALELETKVMQDEFGKFYHEAIVAELEEDLTDQWMTNLSADVIKKTSVVTTTATQSQ
22	phage1_multipleST	fig|6666666.732693.peg.624	peg	phage1_multipleST_18673_18269	18673	18269	-	FIG00627453: hypothetical protein		FIG01230573	ff	atggctaaaaatagttgggagctaaaaataaatggacatgatgaacttcttgtgcggatggaacgctattcaagcgagagcgaacgactgattaacgaagcattgaaatcaaaaggttcggctattgcagtggataggattacagaaaaaattcctgtttctgaagcagatttaagaagagggcaccaacacgcaaaaaatagtcgtccacttaagactcaatacattaatttgggtttcatcattagacctacaagaaaatttgagtatttaaaatatcctgatttggggataggtacttctaaaagaaatcagccggacgaatttatgagaagaggattaggtcttgcacttgatccaattacagaacttctgattcgtcaattcgataaattaaat…	MAKNSWELKINGHDELLVRMERYSSESERLINEALKSKGSAIAVDRITEKIPVSEADLRRGHQHAKNSRPLKTQYINLGFIIRPTRKFEYLKYPDLGIGTSKRNQPDEFMRRGLGLALDPITELLIRQFDKLNK
23	phage1_multipleST	fig|6666666.732693.peg.625	peg	phage1_multipleST_19064_18666	19064	18666	-	FIG00632320: hypothetical protein		FIG00632319	ff	gtgattgataattctaaagaaaaagaacgtttaaataagcaaatttctgctatcaaaacttccttagaagagcattttggcctcaaactctttcaagactccgtaggcgaggatgagctacctgatgattttaattacttcattctcgaaacaggagaaatagaaatgatcactgagccaaaatatagcgtgggtcaaaatctatatctaactttctattcagaaaatagagaagatttaacaggagactcactagatattatttcattgattcaaaatcgttcgattcgttttcagagaatggatcccaatcatttaaaactagagaaccaagatcgctatatcgatcaattggtatttacgtttagacgattattgaagagtgattgtcatggctaa	MIDNSKEKERLNKQISAIKTSLEEHFGLKLFQDSVGEDELPDDFNYFILETGEIEMITEPKYSVGQNLYLTFYSENREDLTGDSLDIISLIQNRSIRFQRMDPNHLKLENQDRYIDQLVFTFRRLLKSDCHG
24	phage1_multipleST	fig|6666666.732693.peg.626	peg	phage1_multipleST_19410_19057	19410	19057	-	FIG00629412: hypothetical protein		FIG00629411	ff	atggcgaataatcgtagactcgaagaaacattcaacgatggttggttaaagattttgacgcaaactaccaaaagaaatgaactaggaaaaaagattggtgtagaagatacagaaatcacttctttaaaatttagaaatctttccatgagagatagtgatataacagctatggatgcgatgggatcgaaattaactaagaaagtaaagactccatttcatccaatcgccaagaaatttaataaagatcaatattttatcgtaatcgatagtatgcgttacaacgttatctatgccgattacgataatttttatatctatttttatcttgaaagtgtgggtgaatatggtgattga	MANNRRLEETFNDGWLKILTQTTKRNELGKKIGVEDTEITSLKFRNLSMRDSDITAMDAMGSKLTKKVKTPFHPIAKKFNKDQYFIVIDSMRYNVIYADYDNFYIYFYLESVGEYGD
25	phage1_multipleST	fig|6666666.732693.peg.627	peg	phage1_multipleST_19711_19400	19711	19400	-	FIG00627895: hypothetical protein		FIG00627893	ff	atgacgcctgaacaagtgactgaagaattgctaatagctgtgaaggataatatttacgttacctggaacgaagaagatgagtcaattaaaaagatgatagctaaaaatgctgtttatcttcaaagtaaagtgagtacaacactttctttttctcctgaaagcttagaatacggattgctattcgaaagatgtagatacgactggaatcgtgctttagatgagtttgaacaaaatttcgctagtgagttattaggtttcattcaacattatgcgctacaagaatatattgcaggtgatgtgaatggcgaataa	MTPEQVTEELLIAVKDNIYVTWNEEDESIKKMIAKNAVYLQSKVSTTLSFSPESLEYGLLFERCRYDWNRALDEFEQNFASELLGFIQHYALQEYIAGDVNGE
26	phage1_multipleST	fig|6666666.732693.peg.628	peg	phage1_multipleST_20583_19708	20583	19708	-	Phage protein		FIG01319482	ff	atgaagtatattctttgtcagccggcaatcaatcggtttaaatgggagcttgaagtttgtttaactaatctgaagaaactaggaatcaaagatatcgtattgcttttcagcagacacgatgatcagattcctattttttttgagaaggaatatggtgttgaagttcatgtgtacgatgatctgcgggacgacaaagagtatattccttcgattaaaccatatttatggtggaaatatttagaagaagatcattcgcgtgaggacgaccgatatttctatatcgattcggatgtcattttcaataaaagaattaatttgcgcaaattgccttctaaagatgatgtttggtattgtagcgactgctgtagttatctaagtcttgattatattagaagctgt…	MKYILCQPAINRFKWELEVCLTNLKKLGIKDIVLLFSRHDDQIPIFFEKEYGVEVHVYDDLRDDKEYIPSIKPYLWWKYLEEDHSREDDRYFYIDSDVIFNKRINLRKLPSKDDVWYCSDCCSYLSLDYIRSCENGENILKDMANIVNVTVESLETINTNSGGAQWVINRPKANYWKKVYLDSNRLYRYLRGQKTNIQIWTAEMWAQLWNMMYFNIGPKVHEELDFCFATDPIEKVKEVKILHNAGVTTNDEDLFFKGRYVTSTPFDEDLSFVNKKKCSYAYVKAIKAVVR
27	phage1_multipleST	fig|6666666.732693.peg.629	peg	phage1_multipleST_21753_20593	21753	20593	-	Phage major capsid protein		FIG00016372	idu(26);Phage_capsid_proteins	atgacagttaaaaatttaaaaggtgtaacagctgcaagcgaccaattgatgaaagcttttaaagatggtaacgaagaatcttttagcgcagctatggtaagcttatctaaggaaattcaggataaaattttagaagaagcaacagcaaaaaatcaagatcaattagtattaatgaaccgtggtcagcgtgtattaactacacaagaaacaaaattctataacgaagtagtgaaaaacgaaggttttgcaggggtcgaagaattagtgccagctactgtatttgaacgtgtatttgaagatttagaacaatctcatccactattgcaaaaaattacttttgttaacacaactggtgtaacagaatggattgtgtcacgtggagtcaatccagcatggtgg…	MTVKNLKGVTAASDQLMKAFKDGNEESFSAAMVSLSKEIQDKILEEATAKNQDQLVLMNRGQRVLTTQETKFYNEVVKNEGFAGVEELVPATVFERVFEDLEQSHPLLQKITFVNTTGVTEWIVSRGVNPAWWGKLCEAVKKVLDNGFDVINMKQFKLSGYIPVCKAMLDLGPVWLDRYVRTVLVESLRIALEQAIVDGTGKDMPVGMMRDMSKQTSGEYAEKKAEPITALDAVTMGGLMARLSKFNIEGVNDPIYRNVNPSDVVLIVNPTDYWSKVFPAKTVLTANGEYVQVLPVPVSDLQSTAVPEGKAVIGVASDYFMGVGSTLKIEASDEYHFVEDERIYLAKQYANGQPKRNDSFIVLDISALGTTTTTTKPTTTTTTTQA
28	phage1_multipleST	fig|6666666.732693.peg.630	peg	phage1_multipleST_22439_21753	22439	21753	-	Prophage Clp protease-like protein		FIG01305986	ff	atgacgacaatgaaaacatttctagcagtaaagaatgaaggcgcagtaccgcaaatttttattcagggatttattggttctagttggttctttgaagggaatactgacaagggaatcaaaaatattttggatagtctaggtgatcaagaagaaattgaagtagtaattaattcaaacggtggagacgtatttcaagggattgctattgggaacttacttaagtcaaataaagcaaaagttaacgttgtgattaacggcttagccgctagtgctgcttcaattatcgcaatggctggcgatactataaaaatctacaacaatgcacaattgatgattcaccgcgcttccacatacggagaaggaaatgtcgatgacttccgtacgattgctgaccaactg…	MTTMKTFLAVKNEGAVPQIFIQGFIGSSWFFEGNTDKGIKNILDSLGDQEEIEVVINSNGGDVFQGIAIGNLLKSNKAKVNVVINGLAASAASIIAMAGDTIKIYNNAQLMIHRASTYGEGNVDDFRTIADQLESIDKSVKASYKTRFNGTDEALQELLEKESFMDAETALSYGLVDEIIDAENSSGTEAKKEQSVEEILNDVKEKRAEKIAAFTAALNKTFGQGDVK
29	phage1_multipleST	fig|6666666.732693.peg.631	peg	phage1_multipleST_23580_22402	23580	22402	-	Portal protein, phage associated		FIG01289538	ff	gtggggatttttcaaaaggcggtaggatacttcacaaaaaaagcaacggttcctttagaagaatacttttgtaaattgcaagttgattttgtgtatcgaaaatttgcgattgaaacttgtattgatttgattgcaaatgcgatgagtaaagcggaattcaagtcatatgaagatggaaaaaataaaaagaatgatctttactataggctgaatgtagctcctaataagaaaaataatgcaacagaatttagaaaaaaactgatcaggagattaatattctacaatgaagtattgatcgtttctccgtctaataattctagcgaaatatttattgcggatagttgggatgtcacagaatatgcattgaaagatgatgtgttttctcaagtgcaaattaac…	MGIFQKAVGYFTKKATVPLEEYFCKLQVDFVYRKFAIETCIDLIANAMSKAEFKSYEDGKNKKNDLYYRLNVAPNKKNNATEFRKKLIRRLIFYNEVLIVSPSNNSSEIFIADSWDVTEYALKDDVFSQVQINNIVLDREFLESDVIYIKYADQQIRQLVDAYYQAYGKLISSAMNVYKRSNARRYVLKGNLFRPQDNTTQDQINKMMTSQFKAFMEADNAGAVFQLQNEYTLEDFSGNFQSNSRDIKNLIDDIFEMTAAAFHVPKNLLKGDMSGLSDQVDAFLMFEIIPIAELIQDAFNASLYEVEEYLSGNFVRVDTTMIKITSFKDLVDAIDVGIRNGVFTINEGRERVGNDRSDKAMADEIFITKNNQQVSKGGEANDDNENISSSKE
30	phage1_multipleST	fig|6666666.732693.peg.632	peg	phage1_multipleST_25294_23600	25294	23600	-	Phage terminase, large subunit		FIG00017949	idu(55);Phage_packaging_machinery	atgaatcaattcctgagttataagcatattgaaaattggttcaaagctatagaagaaggcactatcaaggtatgcaaagagcaattattgctaaaaaattatctagaagaaagagtctttactagagaagatatttacttcgataagcagatggtagaggattcaatcaatataccagcacaatactttccattcgaattaattccgtgggaaaaatttctacaatgttttatttatggtgttcgatggaaaaaagataaaacactagtgttcaatagatatctttcattaatgggacgtggtaatggtaaaactggttttgcttcttggaacaacttctttctactaaccgctaaacacggtattaaaaattatgatattgatatctatgccaataat…	MNQFLSYKHIENWFKAIEEGTIKVCKEQLLLKNYLEERVFTREDIYFDKQMVEDSINIPAQYFPFELIPWEKFLQCFIYGVRWKKDKTLVFNRYLSLMGRGNGKTGFASWNNFFLLTAKHGIKNYDIDIYANNESQAKTSFDDVFKVIKDHPDLDKKVFKATKEVIQNIATNSKLRYNTANARTKDGKRPGANRFDEIHENEDYSMINVATSGGGKIRDYREFYDTTNGHVRGGPLDDIIEESKMILSGELGIDKDGAEFSSLFPFICRLDNDNEVDDPDMWEKACPTINYNADLKRKMFQEYSQMQRNAGLRLTFMTKRMNRPMEDTRFAVASYDDVLHTKEKEFPEKMDEVIGTVDFADRRDFASVGLLGKYDKDVYFTQHTFIHESALRLQNIKRE…
31	phage1_multipleST	fig|6666666.732693.peg.633	peg	phage1_multipleST_25586_25272	25586	25272	-	FIG00628597: hypothetical protein		FIG01387513	ff	atgtttaaaaacgaattgtctcaaaatcgctacagagaaaaattacgccgctctttaataagccaattggaaagtcagaaaacaaatattgagccattcttagataatgttgatcgttatatcagtttatgggaaacggcgatatcactggaagaagatatatccgagaacggcattagactggagaatggtaaaaagaatgaatcagtagcgttgcttgtttctgtcaacaaacaaatgggattgatgttggataaacttgccattactcctgaattggtaggtgaagcaaatgaatcaattcctgagttataa	MFKNELSQNRYREKLRRSLISQLESQKTNIEPFLDNVDRYISLWETAISLEEDISENGIRLENGKKNESVALLVSVNKQMGLMLDKLAITPELVGEANESIPEL
32	phage1_multipleST	fig|6666666.732693.peg.634	peg	phage1_multipleST_25970_25689	25970	25689	-	FIG00627340: hypothetical protein		FIG00627339	ff	atgatcatcaatgataatggcagagagtatgatacagaaaagattgaagagtattcatcttatactcagggattaattaaacgtttgatatacgttcgctatgtaggtattagggatctgttatcagataactgttgtagtaaatacaaagtgaatcaagtaagagaagcgttgaataaagataataacgtcgaaagaataaaaaatgtttttggatatagtattgaagagattaattattacattgacttcgctgaagctttcattccgatggtgagataa	MIINDNGREYDTEKIEEYSSYTQGLIKRLIYVRYVGIRDLLSDNCCSKYKVNQVREALNKDNNVERIKNVFGYSIEEINYYIDFAEAFIPMVR
33	phage1_multipleST	fig|6666666.732693.peg.635	peg	phage1_multipleST_27792_27640	27792	27640	-	hypothetical protein				atgaaattatcagtagaaggcactccagaagaaatacaagaattgctccaagctattggtagtagcaaggagcaaaaggtaagtgtttctaattcagatattgacggtatttgcaattgtttaaacagagaaaaaatatctaatccttactaa	MKLSVEGTPEEIQELLQAIGSSKEQKVSVSNSDIDGICNCLNREKISNPY
34	phage1_multipleST	fig|6666666.732693.peg.636	peg	phage1_multipleST_28517_28101	28517	28101	-	Phage transcriptional activator ArpU		FIG01538732	ff	ttgatgcaattgttacgagaggtagatttcaaacagacaagatgtaatgcgagagatgtgctgaagaactttcggcgtttggagcggatggcaggtcgctctttgatagatattaagtcgccgattataacggatatgccgaaggcaccgaagcatggcaataaggcagaagacgcgattattcagatgatggatatagaaacggagagagatgcgattctagcggctttgatggctcttagtctgattagtcgtcagatactctactacagcttctgtgtgccagatagcttctcaaactacagaattagccgtgaagtgggttattcagaaagaagtatacaacggatgaagtcggaagctctaatagagtttgcagaagcatataaacacggaaaa…	MMQLLREVDFKQTRCNARDVLKNFRRLERMAGRSLIDIKSPIITDMPKAPKHGNKAEDAIIQMMDIETERDAILAALMALSLISRQILYYSFCVPDSFSNYRISREVGYSERSIQRMKSEALIEFAEAYKHGKIIAYK
35	phage1_multipleST	fig|6666666.732693.peg.637	peg	phage1_multipleST_28887_28591	28887	28591	-	FIG00631129: hypothetical protein		FIG00631128	ff	atgaaactaaaagacggattttacgctagcagtcacggtatcggcggtttaatgctagatatgccgacaaagaaccctaaaacacgcaagaaatcaaaattcaaagtcggtgacatggtccgctgtgaagcagaagagttcgtttatccgttcagaggatacgttaaaaagatactgtcaaactcagcaatcattcgtattgaaaatacaatgaagtgtgatcgttcgactgcaaaacacaagcattatttagctgtagcgagattagttgacatggaagtaatcaagagcaaataa	MKLKDGFYASSHGIGGLMLDMPTKNPKTRKKSKFKVGDMVRCEAEEFVYPFRGYVKKILSNSAIIRIENTMKCDRSTAKHKHYLAVARLVDMEVIKSK
36	phage1_multipleST	fig|6666666.732693.peg.638	peg	phage1_multipleST_29441_28884	29441	28884	-	FIG00633241: hypothetical protein				atgaataaacaggaagcaatcaaaaagttagaaagtattaaagcgataggaaatgatgcaatagctgcttgctataacgagagtataaattcaggtattacgttaatgaaaaaaatagacgaaccgcagaaaccagttattccacaactcgtggccggttggcttgagaaatctacggacccttttacaaaagctgaaaaaatagcgtatttaatcaaatctaaagatggtgattcatattatttctgtgattggtttgtacgagatggcatagtgacgcaagagcaaggagaagaattactcgcttgggcaacaagacaatcatatgaaacactattgagcctatacaacggctacgaggttgagaaagagccgttatgggcaataaagaatgccgat…	MNKQEAIKKLESIKAIGNDAIAACYNESINSGITLMKKIDEPQKPVIPQLVAGWLEKSTDPFTKAEKIAYLIKSKDGDSYYFCDWFVRDGIVTQEQGEELLAWATRQSYETLLSLYNGYEVEKEPLWAIKNADGNYLTKCALWGKDGVNYSFECNPSHRLLFTDKATADAAALLVNGTVEEVVER
37	phage1_multipleST	fig|6666666.732693.peg.639	peg	phage1_multipleST_29982_29854	29982	29854	-	hypothetical protein				ttgtgggtagttgatgatgtactgtttccagaaattgttcatgatttcgaagaatcaaaagcggttgagtttgaaatagtgaaaaaagtaatggaattgattgaaaaatacgaggaggacagcgaatga	MWVVDDVLFPEIVHDFEESKAVEFEIVKKVMELIEKYEEDSE
38	phage1_multipleST	fig|6666666.732693.peg.640	peg	phage1_multipleST_30415_30059	30415	30059	-	Phage protein		FIG01319482	ff	atggatctcattacacaatacagtgacatcatcctcaagaaaatcatgatgaagattcagaaagataaaaaatcaaaagaacgagctgaattagttaagttagaaatggctgaaacaggagcaggagtgcgaagtagcaggcattggaaagcagcagcaaacattgaattttattacaacgaaattcaaaaagggttcgatcagatgcgtgagctggatcggcaaacaaattggagcaagaaacttcatcaagatcgtttcaaatttgtagagaagtataaagaaatattagaagagtatttgaggaggacagcaaatgataaaaaaactcgttcaattcagcatggatttatatga	MDLITQYSDIILKKIMMKIQKDKKSKERAELVKLEMAETGAGVRSSRHWKAAANIEFYYNEIQKGFDQMRELDRQTNWSKKLHQDRFKFVEKYKEILEEYLRRTANDKKTRSIQHGFI
39	phage1_multipleST	fig|6666666.732693.peg.641	peg	phage1_multipleST_30714_30415	30714	30415	-	FIG00631516: hypothetical protein		FIG00631515	ff	gtggataagaaagcagcaatgaaaagaattgctgaattaaccaagtcagaatcttggcaagaagacaaagaaatagttgcagaagtccaaaagctcggtaaatcaatgtggactgaaaagcccaaacggagaacgccgagaaaaattgcaatctggcatgatgaccgaattttagtaacaggtactgctgaacagttatctgaaattactggattaagcaaaaacattatctgggatagagctaggagcttatggattgattcaaaaggacgacagtttaggtatgtggaggagagataa	MDKKAAMKRIAELTKSESWQEDKEIVAEVQKLGKSMWTEKPKRRTPRKIAIWHDDRILVTGTAEQLSEITGLSKNIIWDRARSLWIDSKGRQFRYVEER
40	phage1_multipleST	fig|6666666.732693.peg.642	peg	phage1_multipleST_30878_30717	30878	30717	-	FIG00630198: hypothetical protein		FIG00630197	ff	atgacaacagaagaagtgattcaaatgcgtattcgaagccttcagcgtgagattgacgatctggaacgaacaaaggcagtgatggtcaatgaaacggcgagaaaggcaatcgatttgcacatagagaatttaagaagggaaatccatcgattggaggaatga	MTTEEVIQMRIRSLQREIDDLERTKAVMVNETARKAIDLHIENLRREIHRLEE
41	phage1_multipleST	fig|6666666.732693.peg.643	peg	phage1_multipleST_31177_30875	31177	30875	-	FIG00631516: hypothetical protein		FIG00631515	ff	atggataagaaagcggcaatgcagcgaattatcgaattgacttattcagaagattggcaaaatgacaaagaagctgcttcagaagtgatgaggcttggaagagcgatgtgggcagacaagagcaacaagccaagaccacgaaaaatcgcaatttggcacggtgacaaacttctagtgatagggacagctgaacagttagcaagtctcacaggcttgcacgagaaaatcgtgaggaaaagagcaaggtgtggctacacagacgctaagaagagaacgtttagatacgtggaggaatcatcatga	MDKKAAMQRIIELTYSEDWQNDKEAASEVMRLGRAMWADKSNKPRPRKIAIWHGDKLLVIGTAEQLASLTGLHEKIVRKRARCGYTDAKKRTFRYVEESS
42	phage1_multipleST	fig|6666666.732693.peg.644	peg	phage1_multipleST_31334_31170	31334	31170	-	FIG00632008: hypothetical protein		FIG00632005	ff	atggacctaaagacatttacagcacagattgaactaatgcatcaagaagctttaagacaaagtgtatcgtacgaagacaagtggctcaacacgttccatggcggacgtgagagcgcacttgatcaagtactcaaattactgaaaggagaatgtcgggatggataa	MDLKTFTAQIELMHQEALRQSVSYEDKWLNTFHGGRESALDQVLKLLKGECRDG
43	phage1_multipleST	fig|6666666.732693.peg.645	peg	phage1_multipleST_31608_31339	31608	31339	-	hypothetical protein				atgaagatcgattatctagaactaattaatgaaatagcgaattataaaaagggcgaggaattagacgtcctgagagacgtatatgatcaactcgaagaagctggaattgaaggaattaagaatgatcgttcgagttggagtaagctcagatactatttcgcactttatatcgatacaacacaattaagaaatttagcatataccaaattactatttgttgattgtgttaaaggcttgcaaaaacatcttaatgaacttgagcaggtgtaa	MKIDYLELINEIANYKKGEELDVLRDVYDQLEEAGIEGIKNDRSSWSKLRYYFALYIDTTQLRNLAYTKLLFVDCVKGLQKHLNELEQV
44	phage1_multipleST	fig|6666666.732693.peg.646	peg	phage1_multipleST_32369_31620	32369	31620	-	Phage replication initiation		FIG01559278	ff	atgacagaacatcgaagttattatgcgattataccagccaacgtaaggtacgacaaaagacttaaaccaaatactaagttgttatacggagagataacggccttgtgtaatgaaagaggcttttgttgggcaggcaatgagtactttgcagatttatatggtgtgaataaagagaccatatcgcgatgggtaagtgatttgattaagtttggatacttgaatcgggaaatcatttacaaagagggtaccaatcaaataatcaataggtacctacgaattaatcaataccctattgacgaaaaacgcaatacccctattgacgaaaaagtcaaagataataatacatctattaataatacatttaataatacaaaagaatatataagagagttaccgcct…	MTEHRSYYAIIPANVRYDKRLKPNTKLLYGEITALCNERGFCWAGNEYFADLYGVNKETISRWVSDLIKFGYLNREIIYKEGTNQIINRYLRINQYPIDEKRNTPIDEKVKDNNTSINNTFNNTKEYIRELPPSKKSKAKPVRHKYGEYKNVLLSDEQMEKLKTEFPNDYQERIERLSEYCESSGKTYKNYLATIRSWARKEKSEPKNASSGYKRTGRREKLPEWAIDQEAYLKKKALERANRQSKAPF
45	phage1_multipleST	fig|6666666.732693.peg.647	peg	phage1_multipleST_33058_32372	33058	32372	-	Phage protein		FIG01319482	ff	gtgtttaaaccattaatcgattcatattcagcggttctgaaaaagttcaaaggaaaagacataagcgcaaccatcaatgaggaagtgaacattgatcgactaaagacgatgtatgacggctacgatggtgatcgagtcattgaaattcgttttattgatcctagacgtttcaccgtacagcaacgaaacttcatctatgcgctgataggcgatatttttatcgatacaggcatgccaacggacttctggaaggaattcttctactttcgttttgaaggtgtcacagggcgcaaaataagcctgaaagacgaatcgaatacaactgtgagtgatgccaatgtcttagcaaatatcatcttagatttcatctttgaacatcatattcctttcaaagaaggc…	MFKPLIDSYSAVLKKFKGKDISATINEEVNIDRLKTMYDGYDGDRVIEIRFIDPRRFTVQQRNFIYALIGDIFIDTGMPTDFWKEFFYFRFEGVTGRKISLKDESNTTVSDANVLANIILDFIFEHHIPFKEGYEILPANQEYYFYKCITKRVCCICGKTGADIDHFDKALGRRKRKEVDHAEYTFAALCRIHHTEKHKIGVINFKNKYQIKGIKLNQKTIKKLNIGG
46	phage1_multipleST	fig|6666666.732693.peg.648	peg	phage1_multipleST_33735_33064	33735	33064	-	Phage protein		FIG01319482	ff	atgagtgaaatcaaagggacaacgaactttgaaaaactttttagtcgtaagttaaataaaattctcaagaaaaaaggaaattttgattatttatcttgggctcacgcgtgggagattatgaaaaagaatgatccacaggcaacggtaactattaatgagtacaaacactacagggttgtttctggaactcatcaagactttcttgttgaggaatataaaccttttcttatggatgaaactgggacttatgtatctgtctcagtaacggttaaaggacacacggaaaccgaattatttcctgttttagattatcgaaaccaaccagttgttaaaccaaatgcaatgcaaatcaataactcattgaagcgatgctttgtgaaagcattggctctacacgga…	MSEIKGTTNFEKLFSRKLNKILKKKGNFDYLSWAHAWEIMKKNDPQATVTINEYKHYRVVSGTHQDFLVEEYKPFLMDETGTYVSVSVTVKGHTETELFPVLDYRNQPVVKPNAMQINNSLKRCFVKALALHGLGLYVFQGEDIPTPPRIDTKKLNMLETILEAFNEQMGKDMTKTLIEYVNEQTDKLGLLADNVETIEQLSYEQCALMERAIAAKRKELDKK
47	phage1_multipleST	fig|6666666.732693.peg.649	peg	phage1_multipleST_34069_33728	34069	33728	-	FIG00627384: hypothetical protein		FIG00627383	ff	atggaaaaagaactttccactctagatcaatatttgattgatcctgattggggcaagccgaaaattgaggaaacaagtggtcgaaaaatcagacgaaatcttttgacgaatgaagaactagcttgggatcaagatgatttaggcaaccatgtaactatttgggatcatgtttatcttatccatctatcgaagcattcgaataaacctgaatatatttacgtcatcgaagatggcttgattgatgcgctagaagagtacgacagagataacttgattgatatctcttattacggaccaggtaagaaatacattgctgaaatggaggcagaatttgatgagtga	MEKELSTLDQYLIDPDWGKPKIEETSGRKIRRNLLTNEELAWDQDDLGNHVTIWDHVYLIHLSKHSNKPEYIYVIEDGLIDALEEYDRDNLIDISYYGPGKKYIAEMEAEFDE
48	phage1_multipleST	fig|6666666.732693.peg.650	peg	phage1_multipleST_34254_34126	34254	34126	-	hypothetical protein				atgaatagagctgaagcgctaagaatagggacggcaattgctaattgctggtggaaatactataaaccaatcatcctaagccaacaacatattgacaagcaaaaagcatggcaacaaataaaaaagtga	MNRAEALRIGTAIANCWWKYYKPIILSQQHIDKQKAWQQIKK
49	phage1_multipleST	fig|6666666.732693.peg.651	peg	phage1_multipleST_34945_34247	34945	34247	-	Uncharacterized phage-encoded protein-like		FIG00628813	ff	atgcaagaattagtaattttgaaaaataaagaagctgtgactacgagcttacaagtggcagaaagcttcgagaaaaaacatcaacatgttttaagagatattgatgcactaaaaaaagatgtgtccaattttggacagatgtttgtagaaggtaatgaaccagattcatatggcagaaatcgacgagttttcttcattagtagagatggatttttcttgctggctatggggtttacaggaaagaaagctatctacttcaaacaaaaatacattgaagcattcaacgaaatggaagatgttattcgcaagaatactgttcctcaaacaattgaagatatgatgatctatcaattagaagaaatgaaagatgttaaaaaagatgtttccatgcttaaagat…	MQELVILKNKEAVTTSLQVAESFEKKHQHVLRDIDALKKDVSNFGQMFVEGNEPDSYGRNRRVFFISRDGFFLLAMGFTGKKAIYFKQKYIEAFNEMEDVIRKNTVPQTIEDMMIYQLEEMKDVKKDVSMLKDTMRISGQQEFEIKQKGNMKVMGVLGGKESRAYEEISKKVFSKFWSEFKRTFSIPRYGELPRKRFDDAVSFIEMWLPETAIRMEIDQLNRQQRLFGDDNE
50	phage1_multipleST	fig|6666666.732693.peg.652	peg	phage1_multipleST_34999_35502	34999	35502	+	hypothetical protein				ttgaatttttttcacttaacaatttttcaatggatgtcaataataagttttatattgagtacgtttttaacagggataaaaataaaaggaatgcgccctcaactagaagttgaacttaatgcttcttacttcgctgcagatatgatttatacaaaagtaatcatttctaactattcaacagaaccagctatgttagttaatttagaactttcatccgctaacttaaaccgcagatggtcagctactccatttaagaaattaattgctaaaggaggatcagtcgatgataatagaatatactctgaagctgtaccgctaaatattcctcctaaaagtgctatatcttgttaccttgcatttgaagtagggaaaattaattttaataaactccttaatcac…	MNFFHLTIFQWMSIISFILSTFLTGIKIKGMRPQLEVELNASYFAADMIYTKVIISNYSTEPAMLVNLELSSANLNRRWSATPFKKLIAKGGSVDDNRIYSEAVPLNIPPKSAISCYLAFEVGKINFNKLLNHQTKMIFTLNRTQIHKIVDIKNTNFPIEKLVKELN
51	phage1_multipleST	fig|6666666.732693.peg.653	peg	phage1_multipleST_35724_35545	35724	35545	-	FIG00631288: hypothetical protein		FIG00631284	ff	atgggaaaatttaatagagcgctagtgttcagcgcaccgctaatcatctacgctttaggactttggggaagcaggcaagcgttgataggaacgattgtttacatggtttggatttttatggggcttgatgaagctgaagctgagtacagagcgaaaaagccaaccgagggggctgactaa	MGKFNRALVFSAPLIIYALGLWGSRQALIGTIVYMVWIFMGLDEAEAEYRAKKPTEGAD
52	phage1_multipleST	fig|6666666.732693.peg.654	peg	phage1_multipleST_36049_35711	36049	35711	-	FIG00628305: hypothetical protein		FIG01435104	ff	atgcaatatctagaagcaaaaatcccaattccagaaggctatgtaattatctcccaagtggattatgaggagttaaaaaaagctgatgatactggtagatggatgacgttgccagaagtgctagaacggattaacagaaaatatgattggtttacttctagagttttaaagaacccaagatatagaaatattatcgatatcgagaaaaacaaaaatggatttgtctattatccagttgaaggaagagacacatatctatttttaagaagtaaaacacttgaatttttagaaacaaatttttcggaaatcttaaggaggcaagcggatgggaaaatttaa	MQYLEAKIPIPEGYVIISQVDYEELKKADDTGRWMTLPEVLERINRKYDWFTSRVLKNPRYRNIIDIEKNKNGFVYYPVEGRDTYLFLRSKTLEFLETNFSEILRRQADGKI
53	phage1_multipleST	fig|6666666.732693.peg.655	peg	phage1_multipleST_36268_36065	36268	36065	-	Phage antirepressor protein				atgactgacattgcagaaatcactcaacgagatagagaaaaaatcaaagaatatgtcgaaagttcaaagttcttaacttacaccatgcttgctgaaagatttggaattagcaaaagctacttatctttaattttaaacggtaaaaagacttctgcagaagcaaacagaattatagattcgattatcactatgtacgaattgtaa	MTDIAEITQRDREKIKEYVESSKFLTYTMLAERFGISKSYLSLILNGKKTSAEANRIIDSIITMYEL
54	phage1_multipleST	fig|6666666.732693.peg.656	peg	phage1_multipleST_37059_36283	37059	36283	-	Phage antirepressor protein		FIG01328666	ff	atgaacacaccgcaaatttttaatttcgaacaaaacgaagttcggacaattttagtaaatgatgaaccatattttgtaggcaaagacgttgcgagtgttttgggttattcaaacactaaagatgctttgtcgcggcatgtagatttggaagataagatggggtcgcgaatcacgacctcaggtcaatcaagagagatgacaatcatcaacgaatctggtttgtacagtttaatcttaaaatcaaaacttccctctgccaaaaaatttaaacgttgggtaacaagtgaagtgttgccagcaattagaaaacatggaggttatctaactccagaaaaagtagaagaagctttgcttaatccagatacaatcattcaattagcaactcaactaaaagaagaa…	MNTPQIFNFEQNEVRTILVNDEPYFVGKDVASVLGYSNTKDALSRHVDLEDKMGSRITTSGQSREMTIINESGLYSLILKSKLPSAKKFKRWVTSEVLPAIRKHGGYLTPEKVEEALLNPDTIIQLATQLKEERTGRLIAEQKIAEYEPKISYLDSILSSTDSVTISQIAADYGMSPQQMNKLLHKLGIQKKVGNQWLLCKKHMNQGYTKSHTTEIPKADGGTKIVMNTKWTQKGRLFIYELLKKEGYYPQMDLEEIG
55	phage1_multipleST	fig|6666666.732693.peg.657	peg	phage1_multipleST_37358_37678	37358	37678	+	Helix-turn-helix motif		FIG01309283	ff	atgaatacctatgaaataataaaagacttggcgaagaggaaaaagatatctatacggcagttagaaattaattttggatattctaacggttatctagcaaagtggaaaaataatactcctaattcagatgaattaagtcggattgctgactatttcgatgtctctgtagactaccttctaggtagagaagaaagagaaacccctaaacatgtggatttatcagaagacgatactgttttttcttttgatggaaaagaaatatctaaggagacaatgcgtaaagcgattgcaattgctaaagctttagaggaaaatgaatag	MNTYEIIKDLAKRKKISIRQLEINFGYSNGYLAKWKNNTPNSDELSRIADYFDVSVDYLLGREERETPKHVDLSEDDTVFSFDGKEISKETMRKAIAIAKALEENE
56	phage1_multipleST	fig|6666666.732693.peg.658	peg	phage1_multipleST_37696_38127	37696	38127	+	Protein of unknown function DUF955		FIG01542051	ff	atgtatttgaaattgaaagaaatgttgagcgaatacaatttgaaagtagtttatatggagatgaaagagcctggtttctactatccaaaacccagaatcatttttttgaatgaaaatctatacggtgaaactgcagaagcctttcatttatctcatgaacttgcacatttcagcgcctctcattttgaattttcagttttgtacgatacttctacaacttttcactcaaaatttgaaacagaagcagataaaatagctattctaattttattaaatatctatattgagaacgaactgactgatgaatctcagtttaatctcgaaaaatttatggagtattattctattcagaataagctcagatacacttgttatgctgtctgccaatgctattttaag…	MYLKLKEMLSEYNLKVVYMEMKEPGFYYPKPRIIFLNENLYGETAEAFHLSHELAHFSASHFEFSVLYDTSTTFHSKFETEADKIAILILLNIYIENELTDESQFNLEKFMEYYSIQNKLRYTCYAVCQCYFKKKYSYARQYV
57	phage1_multipleST	fig|6666666.732693.peg.659	peg	phage1_multipleST_38257_38718	38257	38718	+	FIG00629749: hypothetical protein		FIG01566784	ff	atggaaaaagagattttaataaaatctccaggaaaaaccttgattaaagtaactgatgattctatttcaattattagaaaaggatttataaatttagttaatcaaggtattaaaggagaaaaaactatcccctttaaaaatatatcagccgtacaattaaaaaaaccaggtatgagtaatggttatatacaatttaccttgctaggcggaaacgaaagtcgcggaggtatattagcggccacgaaagatgaaaacaccgttatgtttacaaaaaaatattggaatgaaatggaaaatttaaaaaaatatatagagaagcaacaatctatattagataataattccaaagaaacacaaatttcaagtgcagatgaaattaaaaagtataaagagttgtta…	MEKEILIKSPGKTLIKVTDDSISIIRKGFINLVNQGIKGEKTIPFKNISAVQLKKPGMSNGYIQFTLLGGNESRGGILAATKDENTVMFTKKYWNEMENLKKYIEKQQSILDNNSKETQISSADEIKKYKELLDEGIINQEEFDFKKKELLGL
58	phage1_multipleST	fig|6666666.732693.peg.660	peg	phage1_multipleST_38752_39387	38752	39387	+	FIG00632511: hypothetical protein		FIG01790783	ff	atggacggtatatttggttttactggtattgttttatttattataggtttaatcatgttaattgtaagatttatcaaaaaaacaaataagaaaacacctatgattctccttattatcgggattatttttactaccgtaggtttctcgctttcctcatcaaacgaggcaaatgacaataacaaacaggaaagctcatcatctgatactcaaactactacatctaacagcagcaataaaagcctaactcaatttgaagaatttttagagacaaataatcatgactggggtgctttcttagatagttattattctattactccagctactgagcaaaatacagcttttactaaatatattagtggtaaaacatatacttttgaaggaactgttatcgaatca…	MDGIFGFTGIVLFIIGLIMLIVRFIKKTNKKTPMILLIIGIIFTTVGFSLSSSNEANDNNKQESSSSDTQTTTSNSSNKSLTQFEEFLETNNHDWGAFLDSYYSITPATEQNTAFTKYISGKTYTFEGTVIESMTTRIAIIADKEYDDKSWNDISATPKVSYVIFAKDLNNADTFTKGDKVTFTGEISSRGSNIEKSYAQWDMINSKVSKK
59	phage1_multipleST	fig|6666666.732693.peg.661	peg	phage1_multipleST_39500_40135	39500	40135	+	FIG00632072: hypothetical protein		FIG00632071	ff	atggataatagcaatgaaaaactaaccaaaaaagaatatcttgaattaatagttgaaggcggtattggagcaattccttatattggtggcgttgtgcagtcactttattttgggtctaaaaacgagaagcgtttcaaacgcatcgagaaattctacaaaaatttaaacgaatcattagaaaacattcgcgatcaaattccagaagatgttttcaacttagagaacaaggaccaactcattggaatattcgaagggataaatgacgaggtagaaaaatcaaaggcacaaaataaaatagatatgtataaaaatctttataagaattgtttacttcgaattaacaacgcttcatgggataacgaggagtattatcttcttgtactgaatcaattaacatcg…	MDNSNEKLTKKEYLELIVEGGIGAIPYIGGVVQSLYFGSKNEKRFKRIEKFYKNLNESLENIRDQIPEDVFNLENKDQLIGIFEGINDEVEKSKAQNKIDMYKNLYKNCLLRINNASWDNEEYYLLVLNQLTSIEIQLLACLMSRGNENFTGNISMSGYSQELIDGSLNRLSDFGLLEKTISSIVLGDVGKQNMGYKISHLGIQFINSTLT
60	phage1_multipleST	fig|6666666.732693.peg.662	peg	phage1_multipleST_40404_41117	40404	41117	+	Phage integrase		FIG00780982	ff	ttgtatcagagaaagagagctgattcaattatggcaagattagtcaaacgtggaaatagttggcaatacgaaatttcatacaaaaaagatgacggaaaatacacgaagataagaaaatcaggatttaagacaaaaggagaagcaaaagatgccgccaacgaattagaatataacttgaacaaaggccttaaaggggatcgcaaaaatctattattatcagattactttgaggattggatgcaactttataaagaaggaacagtatctcctatcacttatagaaaatacgaagatacgttaatgaacataaagaaatatatgccagcggtattgatttctgatttagatagagtgggatatcaacgctttttaaataagtatgctaaagaccatgtaaaa…	MYQRKRADSIMARLVKRGNSWQYEISYKKDDGKYTKIRKSGFKTKGEAKDAANELEYNLNKGLKGDRKNLLLSDYFEDWMQLYKEGTVSPITYRKYEDTLMNIKKYMPAVLISDLDRVGYQRFLNKYAKDHVKSTVIKFNNHIRASLKDAVEEGLIPFDPTRKAVIKGKDSLKPKEDKYLDYDQFKSLMKLVEENLSAQYSSPMLVLVAGATGMRFAELLGLTWEDIDFEDYVHIIV
61	phage1_multipleST	fig|6666666.732693.peg.663	peg	phage1_multipleST_41202_42389	41202	42389	+	DNA polymerase IV (EC 2.7.7.7)		FIG00023943	ff	atgactcaagtacattttacttttgaaagcgaagaaattcaagcaattataaacgaaagcggtgcgaatgataccgcaaaaacacttatgactatcatgtttaatcagctgatggaagaacaacgaaatcaatatattcaggcaaatgcctatgaacgttcagaagaacggcaatcacaaagaaatggttactacgatcgttcgtttacaactcgaattggtacgttagaacttcatgttccacgaaccagagacggtaagtttagtcctactatctttgaaagatatcagcgaagcgaaaaagctttgatcgctgccatgattgaaatggtcatttctggtgtctccactcgcaaagtaactaaaacagttgaactgctaacggatggtgcgactgtt…	MTQVHFTFESEEIQAIINESGANDTAKTLMTIMFNQLMEEQRNQYIQANAYERSEERQSQRNGYYDRSFTTRIGTLELHVPRTRDGKFSPTIFERYQRSEKALIAAMIEMVISGVSTRKVTKTVELLTDGATVSKSFVSNLMKQLDPFVFEWRNRSLEGSEYPFFMCDALYMKVRENHRIVSKGVYIGIGIDSDGRRTILGFDVQDGESEDNWDTVFQSFVQRGLFGVKLVISDAHKGLVKAVRKNFLGASWQRCQAHFLRNIFDKLPKKVSSDVKDELKSIFKASELELTRERKEHFLEKYGCDSKLSAACDILENGFEDAIQILSFPENIRRRIRTTNVLERLNEEIRRRERVIRIFPNINSITRIIGTLLMEKDTEWLASPRKYLEFNSNNI
62	phage1_multipleST	fig|6666666.732693.peg.664	peg	phage1_multipleST_42805_43047	42805	43047	+	Phage integrase		FIG00780982	ff	ttgcgcaaaaaattaaaagaattagggattgaaaagcaatttactttgcatggactaaggcatacacatgcatctattttactttatcaaggagtaaatatacttagcgtatcgaaacgtttaggacatagcagtttagaaactacaatgtctacttatcttcatattgttcgagagcttgaagatcaggataaagaaaaaatcaatactgtgttcgatagtttatataaaaatgataactag	MRKKLKELGIEKQFTLHGLRHTHASILLYQGVNILSVSKRLGHSSLETTMSTYLHIVRELEDQDKEKINTVFDSLYKNDN
63	phage2_multipleST	fig|6666666.732693.peg.1210	peg	phage2_multipleST_1_201	1	201	+	Phage family integrase		FIG01316880	ff	atgaaaatcaactacaccgtcgacctagtaagtttttctttagtaatcaatttttccctattttctcttcgactgtttattgatggactaagacatacgcatgcatctattttactttatcaaggagtaaatatacttagcgtatcgaaacgtttaggacatagcagtttagaaactacaatgtctacttatacaaaataa	MKINYTVDLVSFSLVINFSLFSLRLFIDGLRHTHASILLYQGVNILSVSKRLGHSSLETTMSTYTK
64	phage2_multipleST	fig|6666666.732693.peg.1211	peg	phage2_multipleST_454_681	454	681	+	FIG00631314: hypothetical protein		FIG01825981	ff	atggaagaatttattagaaaaaatattagtgatgaatatgcagatttttatgagcaaagcaacgaaaaagacaaattccagatggatgtttcaattttagctatattagctttttccgaaaataaacaacctgtaactgcaaaaaaagaaacagtattctctgaaggcaaaataaaaactcgatatatattagaggtagagactaagtttaaaaatagatcggagtaa	MEEFIRKNISDEYADFYEQSNEKDKFQMDVSILAILAFSENKQPVTAKKETVFSEGKIKTRYILEVETKFKNRSE
65	phage2_multipleST	fig|6666666.732693.peg.1212	peg	phage2_multipleST_687_986	687	986	+	FIG00631571: hypothetical protein		FIG00631566	ff	atgctttttaatgagacgcaattatggtttaaatttgatccttcgaatagatttgtcaaagatttttataaggtgtgggattcagaagttttctttttagcaatcgaagatagcttattaattaatctctactattctaataagaactactttaaaatccctgctgcgaaaactagaatgaagaaagacgtatattttttgtttgatatcgtgactgatgtgctagacgctcgaagcgatcatcggcgttatgactatataaagtatactttcgttgatccagaaagatacaaagattaa	MLFNETQLWFKFDPSNRFVKDFYKVWDSEVFFLAIEDSLLINLYYSNKNYFKIPAAKTRMKKDVYFLFDIVTDVLDARSDHRRYDYIKYTFVDPERYKD
66	phage2_multipleST	fig|6666666.732693.rna.10	rna	phage2_multipleST_1574_1501	1574	1501	-	tRNA-Met-CAT				gtacccttagctcagttggtcagagcagacggctcataaccgtccggtcgtaggttcgagtcctacagggtaca
67	phage2_multipleST	fig|6666666.732693.peg.1213	peg	phage2_multipleST_2782_1763	2782	1763	-	FIG00631339: hypothetical protein		FIG00631338	ff	atgaaaaagaaaattactattactgcgatgagcctgttaacggctctttttttattgccaattaacggatttgcctatactatcaacaatgaatttaatttgggcgcaaatgaaggtagctcacaagtagcaaataatcagtatattttactgcatgaaacggctaatgaaacagcaacaggacgcaatgaagcgcagtatatgcaacgttcatggactagcgcttatactgcttatattgtgggagacggcggaattgtttatcaagtcggtcaacctggttatgtacagtacggtgctggttcgtatgctaatgccaacagtcctgtgcagattgagttacaacacacacatgataaagcaacgtttgagaaaaactacaaggcatacgttgaattg…	MKKKITITAMSLLTALFLLPINGFAYTINNEFNLGANEGSSQVANNQYILLHETANETATGRNEAQYMQRSWTSAYTAYIVGDGGIVYQVGQPGYVQYGAGSYANANSPVQIELQHTHDKATFEKNYKAYVELARDSAMKYGIPLTLDTPYNQPGIKSHLWVTQNIWGDHTDPYGYLSEMGVSKEKLAYDLAHGFTDENPTTSENKPVIDPTRAGAANPTLTDGTNYAHIDQFGEIENANLHVAGWHIANYKYEYIFIMDYNTGKELARVRADGIYRADVNQAYNTSGNVGYHVSFNMRNFPNKKVYVMMRATNDPEGNTKGGAQDFHDKRWYLNIPKR
68	phage2_multipleST	fig|6666666.732693.peg.1214	peg	phage2_multipleST_3293_3000	3293	3000	-	FIG00632379: hypothetical protein		FIG01376955	ff	atgattaatttaggggaatggggaatgatagcaggatcaataaccgctatcgtttctttgattttattagtaattagaccgattgctgcatctttctcgaaaattactgagactctttcaaaagtaagccacaatttagatttgctgactaaagatttagaatcgagcaaatcagatcgattgatgattcatgaagaactaaagaaacacgatgaaagattagatacacatacagaaaaattggtggaacacacgcaacaaatcaaaactttgtttagggagagaagaaaatga	MINLGEWGMIAGSITAIVSLILLVIRPIAASFSKITETLSKVSHNLDLLTKDLESSKSDRLMIHEELKKHDERLDTHTEKLVEHTQQIKTLFRERRK
69	phage2_multipleST	fig|6666666.732693.peg.1215	peg	phage2_multipleST_3467_3330	3467	3330	-	hypothetical protein				atgtattcatatgaagatatcaaactaatgtatgactggggctgtttcactaacgaacaagtaatggttttcgttccattatgcattacagacgaagaagcagataaaatcattaataaagataagagcgcatcttaa	MYSYEDIKLMYDWGCFTNEQVMVFVPLCITDEEADKIINKDKSAS
70	phage2_multipleST	fig|6666666.732693.peg.1216	peg	phage2_multipleST_3900_3469	3900	3469	-	conserved hypothetical protein				atgaaagtagtttacaaatcaatcaagccttacggattcgagcaaatcattttgaacaatcaagaaaatatccctgaaaactgtacagagattaaaccaccagttcctaactggagaccaagatttgattttgataaaaaacagtgggttgagttagctactgaagaagagaaaaaagggaatgctgttgatagcgtagatgaattggctaatattaaggcattatacgaaacgctgaaggcagaaaatgatgaattgaaacagctaaattctaaagcaatgctaaacaatgtagcaatcaagcaagaaaatgtcttattgaaagaaaagtcagaaagtttagcgcagttgaattcaaaaacgatgcttgcttctgtacaaaataccaaggaaatcgaa…	MKVVYKSIKPYGFEQIILNNQENIPENCTEIKPPVPNWRPRFDFDKKQWVELATEEEKKGNAVDSVDELANIKALYETLKAENDELKQLNSKAMLNNVAIKQENVLLKEKSESLAQLNSKTMLASVQNTKEIEEIKKQLQGGK
71	phage2_multipleST	fig|6666666.732693.peg.1217	peg	phage2_multipleST_4408_3914	4408	3914	-	FIG00631247: hypothetical protein		FIG00631246	ff	atggctgatattgttcaattaaaagaagacggagttgctaaatacttaaaaacgcatgtagaagctattgatggtaaagaagcattggtgcagacagatggagaccaagccattgcaggacataagaatttttcaggttctgtaacaatcaataataaacgtgttttgacgactgatgataacagatatgaagtggtaaatctggttgtcactaacggtaatacagggacagcaaagctttatcgtgaaggaaaaacagtttctatatattttgtggctttaaacggaaaaagtagtggcgggaatgattcggttattttaactgttccagaaggctatcggacaccaattagttttgaacaactggttgggtcaatagaccgttctactttgaacagt…	MADIVQLKEDGVAKYLKTHVEAIDGKEALVQTDGDQAIAGHKNFSGSVTINNKRVLTTDDNRYEVVNLVVTNGNTGTAKLYREGKTVSIYFVALNGKSSGGNDSVILTVPEGYRTPISFEQLVGSIDRSTLNSAQLSIGADGAIKWRRNSSYGSAYSFVITYSI
72	phage2_multipleST	fig|6666666.732693.peg.1218	peg	phage2_multipleST_4857_4408	4857	4408	-	FIG00629912: hypothetical protein		FIG00629911	ff	atgacagatatcgtaaaaataaaacaaagcaatgtacaggtttatccacaaactcattggaatgctatagaaggcaaaccaacaacggtgaagggagataaaggcgatcctggccaagcagcaacaattaccataggaaccgtttctagtggttcaaccgcttctgttacgaatgtaggaacatcatctgcagctagatttaattttgttttaccaaagggagataaaggtgatcctggaataaatgccacaactacagctgtagctacaactacagcaaatgggttgatgtcgtccacagataaaactaagttggatggaattgcagctggagcacagaaaaatccaggtaatgctacaactacgacagcaggtttaatgtcagcaaccgataaagtg…	MTDIVKIKQSNVQVYPQTHWNAIEGKPTTVKGDKGDPGQAATITIGTVSSGSTASVTNVGTSSAARFNFVLPKGDKGDPGINATTTAVATTTANGLMSSTDKTKLDGIAAGAQKNPGNATTTTAGLMSATDKVKLDGLANITFEKVGTV
73	phage2_multipleST	fig|6666666.732693.peg.1219	peg	phage2_multipleST_5481_4861	5481	4861	-	FIG00629512: hypothetical protein		FIG00629511	ff	atggctaaaactaaacgaatgatggaaacggatgaaaaaacgggtgtacaacgccaattctttccaatcacacatgcttccgcagttcttgggttagaagaaataatagcaggagaagcaacagttttatctgttaatggaaaaattggagccgtcgtcattactaaagaagatttgggattagagaatgttctcacagaattaccctatgcaagtgaagaagatgacggcattatcacggcagaaatgtatcaaaaaattttaaacagtggagaaggtgactacgtgttgccagttgccactatcgaccgtttgggtggcataaaagttggtgaattattgacgattgatgagacagggaaagtctctgcagtcagacaatctgatgtcaatttttcg…	MAKTKRMMETDEKTGVQRQFFPITHASAVLGLEEIIAGEATVLSVNGKIGAVVITKEDLGLENVLTELPYASEEDDGIITAEMYQKILNSGEGDYVLPVATIDRLGGIKVGELLTIDETGKVSAVRQSDVNFSLELKEKLDSLKNYTAGENITIDEDGTISSTGGSGTGGVNQSYVDQKFQEAVNQAENYTNERIPNFTFEKIGEV
74	phage2_multipleST	fig|6666666.732693.peg.1220	peg	phage2_multipleST_6389_5481	6389	5481	-	Phage upper baseplate protein (TP901-1-like ORF48)		FIG00627602	ff	atggcaaagtggaatgtcatattaagtacaacagaaccctataattacgtggggatgattcaagttcgacaaggcaataagaatacagaggttatggaagcgactatagttgaaaatggtcttccctacgatttatcagaatgtaaggtatattttgaatcagttgtaggtgggaaatatccagtccaattagaaacaaaaattgtggatgctaaaaaagggaaaattaactatatttttgataaatattccatgcagtgtttacatcgacaaacagccaatttcattatatttaaaggagaagacttgattggaacaactcaagacttctcttattttgtcattaatgctgtttcaaaaacagaaggagaaatgggttcttattggcaatcaatcgaa…	MAKWNVILSTTEPYNYVGMIQVRQGNKNTEVMEATIVENGLPYDLSECKVYFESVVGGKYPVQLETKIVDAKKGKINYIFDKYSMQCLHRQTANFIIFKGEDLIGTTQDFSYFVINAVSKTEGEMGSYWQSIEDLIADMTDFINENKGDFTDWMNERKEEFERWRQEQEHSFQDWREGQESDYLAWFESIKDILKTIDPGGVMLAELTDARVDIQGVRHASISERLLADMDYLYQKLRATLFTIEYGEIEVTDILQDDLFSDNHEVEKVGTVAFPIEEGALIIATVDDPKQNVFTLEKVGVI
75	phage2_multipleST	fig|6666666.732693.peg.1221	peg	phage2_multipleST_9161_6402	9161	6402	-	Membrane proteins related to metalloendopeptidases		FIG00011382	ff	gtgacgcaagaatttatttatgcttataaaaaaatgccagatgatttgagcgtgaacggagcgtcgttagttgattgggaagatttgccagaaatcaatcgtgtgctgaatggccaatatcgtttttatggtaactattcaagaagcggacagtatcgctcttatttaaaaaaaggaaattttataaaagcgaaggtaccagatggatcatggcaatattttgaaatttataatgtcaaaaagaatttgacctccgtttctgtaacagctcggcatattggttttatggccaataagaactttattgtcaagtcgtttacggataacggcaatgggtctcagatcatgaccaatcttaaaaacagtttggcatttgatcaaaaatttaactatctttcg…	MTQEFIYAYKKMPDDLSVNGASLVDWEDLPEINRVLNGQYRFYGNYSRSGQYRSYLKKGNFIKAKVPDGSWQYFEIYNVKKNLTSVSVTARHIGFMANKNFIVKSFTDNGNGSQIMTNLKNSLAFDQKFNYLSNVGTTHQFTARQVAPVEAIIGSNNGNQNLTGVTSAELDMDNYDLKLVKQIGSDNGFRIDFGINLEAIEEEIDEESIVNSLYLVGGVPDNDYDEDKEPIEYGYLEIDGVTNENRRIAKRENGDCKTVDELIKWGKTLFDNDRIHEPKATHTVSMVALEHTLEYGDMYQELASLHFGDVAHVRAKELDIEIKERMVEYTYFPTLGKYKDIVLGNDLSLYTSAVNTQAQELKKKIDNRTETLVQNVLNATAWITGNSGGHVVFRPEKAP…
76	phage2_multipleST	fig|6666666.732693.peg.1222	peg	phage2_multipleST_9877_9158	9877	9158	-	FIG00629054: hypothetical protein		FIG00629052	ff	ttgagtcgacaatttatgaatccagatgaaccaaattttatttggaaaaatcggaatgcagtaattgatatgaattgcatcattgaggcagagcttccagatattatgccgaacaagcgatacgaaacttacacgattcagggccgaagcggagaattgacggagacgtttgatgactatgaaccttttgatttggaaatagaagggatcactattccacattcgaaactgagagaagtcaaacgatggctcactggtaaaagccaattaatcacacataatgatccagacaagtatctagaggctatctgcagcatggataaagaagtccctttcgaaaacgagtggggcttcttttatacattcgatgttacttttcgttgtcagccactcaaaaga…	MSRQFMNPDEPNFIWKNRNAVIDMNCIIEAELPDIMPNKRYETYTIQGRSGELTETFDDYEPFDLEIEGITIPHSKLREVKRWLTGKSQLITHNDPDKYLEAICSMDKEVPFENEWGFFYTFDVTFRCQPLKRKIGEAPKIFHSSVMDIFDHGDEIAHPYLEIESNGGDITIAVGDKSLTILNTLAATIVVDTQLGKAIQEGLNLFTRGDWPVLQPEWNQVKISGKFKEVRFWNRSVYL
77	phage2_multipleST	fig|6666666.732693.peg.1223	peg	phage2_multipleST_12183_9874	12183	9874	-	Phage tail length tape-measure protein		FIG00011468	idu(75);Phage_tail_proteins_2 icw(1);Phage_tail_proteins	atggctggtaaagaatctgatgtcgttcttaattttaaaacgaatggcgaagtcagttattcgaaaacaatcaaagaaatcaacaaagaaatgaacttagccgctgccgagtacaaaaaccaagtgtctgcgatggacaaggatgcaactcaaacagaaaaattgcgagcggctaaacaaaaattagaaaaacaattaggattggctgaacaacgatctcaaatgctgagagaggaatatgaaaaatctgtcaaagaaaccggtgaatattctgctgaatcagaaaaactttataaacaattactcaattctgaaaccggagaaaataaacttcgtacagcattagaacagacgaacgatgcacttaaagaacaaggtgacgtttctgttgatacagca…	MAGKESDVVLNFKTNGEVSYSKTIKEINKEMNLAAAEYKNQVSAMDKDATQTEKLRAAKQKLEKQLGLAEQRSQMLREEYEKSVKETGEYSAESEKLYKQLLNSETGENKLRTALEQTNDALKEQGDVSVDTAKKLQKIEETGEKVKGVGEKMSVGVTAPIVAAGAAGLAAFGEVDEALDTIITKTGATGDQADRLSQSFKNVGSNTHLPLQTVGEAIGEVNTQFGFMDKKLEDSTNYLLQYAEINDTDVSQSAISARQAIDAYGLEYDDLNSVLDVTTKTSQNTGQSVDDLMQKAIDGAPQIKQLGLSFGEGVTLLGQFEQSGVDSSAALSSLSKATVAYAKDGKSLSQGLEELQDKVKNAGSETEAINAAAEVFGTKGGPRMADAIRRGTLNLEDLA…
78	phage2_multipleST	fig|6666666.732693.peg.1224	peg	phage2_multipleST_12842_12378	12842	12378	-	FIG00627973: hypothetical protein		FIG00627972	ff	atggctcggttatctgattatggaattcacgttgaagacttaaaaaattctgctgttgtaattattcaaggcgcagaattccctatttcatttactatgcaaacgatggaatttatagcagatgtgtatggtggagattattcgcaatttgaatctgatatgaacgccatgctatctaaaaaagaaggacaaatttcttctgctaacttatcgcctagtgatctaaaaatcatgcgtgccttgatttatgccatgctgcgtactggtggtttagaggaagatccagaaactattttcaaatttttgggaatgagtggagaggtgttgtctgcttatagtacctgtatggaaatttttgctagccagacatttcaggtggaagacctaaaaaaatccaag…	MARLSDYGIHVEDLKNSAVVIIQGAEFPISFTMQTMEFIADVYGGDYSQFESDMNAMLSKKEGQISSANLSPSDLKIMRALIYAMLRTGGLEEDPETIFKFLGMSGEVLSAYSTCMEIFASQTFQVEDLKKSKKPQDFQKAQAKRKKNKKNRKR
79	phage2_multipleST	fig|6666666.732693.peg.1225	peg	phage2_multipleST_13468_12842	13468	12842	-	Phage tail protein		FIG00508058	idu(1);Phage_tail_proteins	ttgggaaaacaagatactttttattttgaaggattggacgacattttaattgcgatgatggcaacgccagattctgttggaactgcaccgacttatagtgaagttttacgattgccaattgccacaaaaatcggtgtcaaagggaatggaacagcattagaaaaatgggcatccagcaaaatgtttcgtcgtgtgtcgcgagaaacaaaacatgaacttgcgttggatcacgtgggtattccgatagaagtgatggatgaaatcaaaggattagttgctaaaagcggagtaacgtttagcaaaaataccgcacgagaatttccgtacttcgcctttggatttattggaaatattgaaaatggcggtaaaaaagcagtttggtatcctaatacacaacta…	MGKQDTFYFEGLDDILIAMMATPDSVGTAPTYSEVLRLPIATKIGVKGNGTALEKWASSKMFRRVSRETKHELALDHVGIPIEVMDEIKGLVAKSGVTFSKNTAREFPYFAFGFIGNIENGGKKAVWYPNTQLSNVIDEEYATAEEETKIDDVTANLVSIGLKYNNVMYASFDSNRDGASLELFNKFIAQPVYDEEQWKTLAKVGGAG
80	phage2_multipleST	fig|6666666.732693.peg.1226	peg	phage2_multipleST_13840_13475	13840	13475	-	conserved hypothetical protein TIGR01725		FIG00630681	ff	atgccaagtaataagaatggtttttctgaaatatcggattatttaggaaacctttcaaaagttgatccgaaaaaattatcgttggaatctttagaagaagcagctaacttttatctaaagcagttgcttcctaatattcctaagtcgctcttaaaaaagaaacatatgcgcgatcaaataaaagtagtagttgaaaacgatcaagtgaaagttcaatttgaagagacggccttttactggcgctttgccgaaaatggcacaacaaatcaacgtgcccaacattttgcaagtggtacgtatgaacaaaacaaagaaaaaattgaagaaattatgactagaaaaatacttgatttatgggaagggtga	MPSNKNGFSEISDYLGNLSKVDPKKLSLESLEEAANFYLKQLLPNIPKSLLKKKHMRDQIKVVVENDQVKVQFEETAFYWRFAENGTTNQRAQHFASGTYEQNKEKIEEIMTRKILDLWEG
81	phage2_multipleST	fig|6666666.732693.peg.1227	peg	phage2_multipleST_14168_13830	14168	13830	-	Phage protein		FIG01319482	ff	atgtcgattagctttgatgaattgaaaacagcgctgaaatcaacaaagttagcagtgttcagagacaaagccagattagggacgatgtatccatacattgtgtactcaaatgtgagtaacagcaaaaaaatggcatccggtaaagtctataaaaaattaccttattaccaagtctctttttttacacttggaacagaacaggatttagttgttattgaacaagcgctgcaaaatgctggcattccatattcagattttacaggtatacaaggtgatgagaacgacgataccgtaaccaactattacacatatgtgaggtgtgtggaaaatgccaagtaa	MSISFDELKTALKSTKLAVFRDKARLGTMYPYIVYSNVSNSKKMASGKVYKKLPYYQVSFFTLGTEQDLVVIEQALQNAGIPYSDFTGIQGDENDDTVTNYYTYVRCVENAK
82	phage2_multipleST	fig|6666666.732693.peg.1228	peg	phage2_multipleST_14484_14158	14484	14158	-	minor structural protein, putative		FIG00629996	ff	atgccgaagagacagactaataatctcagatggaaagccgaattgctagacatcaaaacaggaacagacggaaacgatcgtccaactacaatttacgaatttaagcgtctaatattctatgaagaactcggtgtgacttctcaagaaaaatatttatcacagcaagccaagacagacgttgtcagacgaattaaagtcagatgggataaatccatcacagagaaattaagtgcgctcaaaattgattctgtaacgtataacattactcgcatttatacgaatcccgatgcaagagaaatggagttgagtttagcttatgtcgattag	MPKRQTNNLRWKAELLDIKTGTDGNDRPTTIYEFKRLIFYEELGVTSQEKYLSQQAKTDVVRRIKVRWDKSITEKLSALKIDSVTYNITRIYTNPDAREMELSLAYVD
83	phage2_multipleST	fig|6666666.732693.peg.1229	peg	phage2_multipleST_14743_14465	14743	14465	-	Phage protein		FIG01319482	ff	atggaagagcaaactaaagaattgtctttagaggaaaaattcaaatcacatattcattttgaagagggcatggatgattctttgctctctttttatttaaatatggcaaaagattatgtcaaaacagcaactggtggccaacaagaatatcttattttgatggttgccggcattgcctatgaatatagagtttcagaggatgaactcgacaaagctatgaatgccatgacgccatttatcgtgcaaggagcgattcaaaatgccgaagagacagactaa	MEEQTKELSLEEKFKSHIHFEEGMDDSLLSFYLNMAKDYVKTATGGQQEYLILMVAGIAYEYRVSEDELDKAMNAMTPFIVQGAIQNAEETD
84	phage2_multipleST	fig|6666666.732693.peg.1230	peg	phage2_multipleST_16109_14745	16109	14745	-	Phage capsid and scaffold		FIG01304444	idu(4);Phage_capsid_proteins	atggataaagaattattgaaaaaaatgaaggcacgtcgtgagcaacgattgactgaattacgtgaaaaagttgaatcaggagaattacgcgaagcagatttagaagccgtgaaagaagaaattgacagtgttattgatgaattgaacggaattaaagacgaattaggcgcagattctggaactgatgaaacagacgacaatacagatgatcaatcgaatagtacggattcagacgaaagccgttctggtgaagacaacgatcaagaagaagattcagacagtgaagatagttcagaaaatcgttctggaatgattactcaacagcaacgagatggattacttggatcaattaagaacggattggaggcacgtgcaaaaatgaccaagaaacaaaaagat…	MDKELLKKMKARREQRLTELREKVESGELREADLEAVKEEIDSVIDELNGIKDELGADSGTDETDDNTDDQSNSTDSDESRSGEDNDQEEDSDSEDSSENRSGMITQQQRDGLLGSIKNGLEARAKMTKKQKDQQLRKAFANFVAGNISEAEARALGIEAGNGSVTVPEVIASEVITYAQEENLLRKYGTVVRTSGDVKYPILVKKADANVNKKERSTDIAETAIQFDEILLNPAEFDALATVTKKLLKMSGVPVEDIVVEELKKAYVRKEINYMFNGDDAGNENPGALAKKAVAFKKPLDLTASGAGQKLYDALIEFKNTPVTEVMKKGRFIINRAALTAIEKMKTDDGFPLLRPFTQAEGGIGYQLVGYPVDWTDAADKKGEPDTPVLYFGDFSAFK…
85	phage2_multipleST	fig|6666666.732693.peg.1231	peg	phage2_multipleST_16691_16122	16691	16122	-	prohead protease		FIG01289407	ff	atgaagaagaaggaaattcgcacgattgacatcaccaatctttcaacacgttccgatgaagaaactcatacgaggaccattagcggctacgctgctgtattcaacagtcaaacacttttatgggatgacttaagcgaagtgattgttcctggtgcattctcaaaggcaattagtaattcggatgttcgttgtttgttcaatcacgattggtccaatgtgctaggacgtactaaaagcggaacccttcgccttgaagaagatgaacgtggtttgaaattcgaagttgatttaccggacacaacggtagcaagggacttagttaaatctatggaacgaggagacatcaaccaatgtagttttggttttgtgccgactgaagaaacgtgggactacaattct…	MKKKEIRTIDITNLSTRSDEETHTRTISGYAAVFNSQTLLWDDLSEVIVPGAFSKAISNSDVRCLFNHDWSNVLGRTKSGTLRLEEDERGLKFEVDLPDTTVARDLVKSMERGDINQCSFGFVPTEETWDYNSEPMLRTIHEVELYEVSIVPLPAYEDTEAALRSRDELEKNVEERKKLIKKINQALEA
86	phage2_multipleST	fig|6666666.732693.peg.1232	peg	phage2_multipleST_17892_16663	17892	16663	-	Phage portal protein		FIG00001259	icw(2);Phage_packaging_machinery	ttgaaattacgtgatcggttatcgaatgcagtctattcttttatggaaaaacgtggatatatcgaggatatttttggacactacacacgttatggtcaaagatatgtgacggattcatctatcatggaatcttctgatgtttatgaattagttcaagacatatctaatcaggtggcattggccacaccaattgttattggtcccgacggcaacgaagtcaaagatcatcacttactaaatattttgaagagtcccaatgattatttgacaggattcgaatttaccaaattggaaacaaatactttattgatcaatggtgagacattcccattaacggatagggatcagcttcatttggcgtacggtgtaacaactaaaatcaatgaacgacttcaagaa…	MKLRDRLSNAVYSFMEKRGYIEDIFGHYTRYGQRYVTDSSIMESSDVYELVQDISNQVALATPIVIGPDGNEVKDHHLLNILKSPNDYLTGFEFTKLETNTLLINGETFPLTDRDQLHLAYGVTTKINERLQEEFEMNGQKIPGQMIRHIKNIGTDSLKGAGIIDLARNTLEGVLSAEKVLTDKYTKGGLLAFMLKLDAHINPNNSAQTKIVKAILDQLEGTQNESDHSVKMIPLGKGYSIETLKSPVDDAAILNYLGVYKKDLGKFLGINVDTYQSLMKTDIEKAMMYLHNKAIKPILKNKSEHYTALFFMPNSGYRVEWKINILDFVPYSTKTNIGYNIVRTGITSPDNVAEMLGFPKQNTPETQAIYISNDLSRIGQKNATDDSLPTNDQDLKGGD…
87	phage2_multipleST	fig|6666666.732693.peg.1233	peg	phage2_multipleST_19641_17914	19641	17914	-	Phage terminase, large subunit		FIG00017949	icw(1);Phage_packaging_machinery	atgattgaacctggtgtaaattatgctgatttatttgcaaaagaagtaagaaagaaacctaagaagtatcctaagaccgttcgtttagcaatagatcgctggtatcagtggaaaaaaagaaaagatatttggtttgatgtagatcgcgcgaatgaaatgatggattgggtagaatcatttattgttcacacaaaaggagaaatggtgggaaaaccgtttcttttagaaccctgggaaaaatttatttattcttggatttatggttgggttaaagaaaatgaaaaaggccaaattgtacgcgttactcgtgaggcttatgtccagattccaaaaaagaatggtaaaacattgattgctgtcggttcattaggatatgcaatgtacggagaaggggcgtta…	MIEPGVNYADLFAKEVRKKPKKYPKTVRLAIDRWYQWKKRKDIWFDVDRANEMMDWVESFIVHTKGEMVGKPFLLEPWEKFIYSWIYGWVKENEKGQIVRVTREAYVQIPKKNGKTLIAVGSLGYAMYGEGALSVDCYACASDFAQAQYAAKPFAVTILNNPILLEGTKIFRGPKGTVSSITYDYIHEDMAYSNKFIVQTKNIDNIEGSNPYFVLNDELHKQEKMEQYDNFKSAQISLPQPLMFNISTAGKGSSSVGMRVYREAKEVLKRDDNDSNFVLIYEPNKNYDWTDRKVWEMCNPNWGISVDLSALESAFKTAQRSAHSKAEFLTKHLDVFVNGADNFFEQDQVEPCLVTTQELGDLSGEPCYIGLDLSRTRDLTCVSLNFPTWDEDGKAVLKV…
88	phage2_multipleST	fig|6666666.732693.peg.1234	peg	phage2_multipleST_20090_19638	20090	19638	-	Phage terminase, small subunit		FIG01305042	idu(4);Phage_packaging_machinery	atgacgactaaagcgcaacgtaaagcgattattgatgaaaaagtaagtgctgaaaaagctcgtatcttagaaataatgaatttgtctgatttgtacaccatcactcttgatccattaatcgaatcatacttggatatttttgaaatttaccaacacaaatatttattgtggaaggaaaaaggatttccggagacgcaaaaattcacgaataaatcaggagctactaatcaatcaaaacatccattggcacaacaagtagaaacttgggcagataagaagatgaaagctctagatttattaggattaacaaacaaagcaaaaactggtagactaattgctggaggatcgaccgcaagaaaagatgaagaaattacacgcccagaagtaaagccagtagat…	MTTKAQRKAIIDEKVSAEKARILEIMNLSDLYTITLDPLIESYLDIFEIYQHKYLLWKEKGFPETQKFTNKSGATNQSKHPLAQQVETWADKKMKALDLLGLTNKAKTGRLIAGGSTARKDEEITRPEVKPVDELAAHRNKWRKKAGAEK
89	phage2_multipleST	fig|6666666.732693.peg.1235	peg	phage2_multipleST_20965_20579	20965	20579	-	FIG00630113: hypothetical protein		FIG00630112	ff	atggcaatgatcaaaattagaacatccattagtggaacagagtattgggattcagaaaagaaaaggacagtagttgttccgaaagatcaagaaccaaattttgaagtaaaagaagaaaaaggaattttgagtgatggcaaatcatttgttgctgtcaatggcgaactcatagctcatagcagtgaaattcttgatagcgatggaaacactgctgctaattttgatggagacgaagctactaatgatcagtccactgaagatacggatgaactggacaatatgactgcaaaagaattgcgtgcatatgctaagaaacatggtattgatattcctggtgctatccgtgcaaaaggcgatatcataaatcttattcgtgaagtagaatga	MAMIKIRTSISGTEYWDSEKKRTVVVPKDQEPNFEVKEEKGILSDGKSFVAVNGELIAHSSEILDSDGNTAANFDGDEATNDQSTEDTDELDNMTAKELRAYAKKHGIDIPGAIRAKGDIINLIREVE
90	phage2_multipleST	fig|6666666.732693.peg.1236	peg	phage2_multipleST_21245_20967	21245	20967	-	FIG00630954: hypothetical protein		FIG00630953	ff	atgaatgattttcatgaagcggtacttagtattgaagtagaatcaagtttggctaaagtttataagaaagcaattgaagcagagaatagtccgtacagagaaaattggaatggtaatcatgcacatgtgcaagtggagaatgatgattacagaactggaatgaatacgttagttatttctttattgtcacacactctacccaatctgcaggaaacgattgaatggtatgagcgaatgggcgcaaaagtaatccgtacaaattacaaaggagagaattaa	MNDFHEAVLSIEVESSLAKVYKKAIEAENSPYRENWNGNHAHVQVENDDYRTGMNTLVISLLSHTLPNLQETIEWYERMGAKVIRTNYKGEN
91	phage2_multipleST	fig|6666666.732693.peg.1237	peg	phage2_multipleST_21308_22021	21308	22021	+	unknown phage protein		FIG01332589	ff	atgcttcaagaagttaatattaagtatcgtgatcgtcaaaatacagagacaatttatttgccaaatagttgtccgcattgcggaaatataatgactccgtatgtgtattttggggtttcatcatatagtgcgttcgataatgatagaatctttggcgtattagtacagtgtataaatgatgagtgcaacaaattttatagtttacaatttataaatacgtttaatgaagatgaaggatattctgaaaatattttaattaaagattattaccgtccgccgattaaaatagatttaccagaaaatattgaaaaagtttctcctacatttgttgatatttatactcaagccacacaagctaaatctgagcaattggaacaaattgctggagttggttataga…	MLQEVNIKYRDRQNTETIYLPNSCPHCGNIMTPYVYFGVSSYSAFDNDRIFGVLVQCINDECNKFYSLQFINTFNEDEGYSENILIKDYYRPPIKIDLPENIEKVSPTFVDIYTQATQAKSEQLEQIAGVGYRKALEFLIKDYAISKNSEDEDKIKKMLLGKTIENYLNDFPKLQRLAKAATWIGNDETHYVRRHTNKDVHDMDAFIKSAAQFIAADYDADLADQFINGNNFMPTTN
92	phage2_multipleST	fig|6666666.732693.peg.1238	peg	phage2_multipleST_22643_22167	22643	22167	-	Phage protein		FIG01319482	ff	gtgagatttcattggttaaaagattaccaagaactagatgagcagattctttacttaaagtggaatcttaataaaagtaagcttgaattgaatcgatgggtctgtggtgatttagcaaacgtccgcatcgaaaagaattcgagaacttcttctttagaagagaatatccaaaagatagaaaatgaattggaattgttgatcgagcaaaaagaagaaatgttattgctgatagatagcttttctggtatcgataatcaaattgttaagatgaaatatgttgatcaaatgagcttagaagatattgctgaatctgttgggtatagctcatcgtatgtcagacagcgacatgcagaaattagaaagacattgaactttttagatgagtatgaacacagacaa…	MRFHWLKDYQELDEQILYLKWNLNKSKLELNRWVCGDLANVRIEKNSRTSSLEENIQKIENELELLIEQKEEMLLLIDSFSGIDNQIVKMKYVDQMSLEDIAESVGYSSSYVRQRHAEIRKTLNFLDEYEHRQADRLKKENEIDFYNSEKYKEQLSLF
93	phage2_multipleST	fig|6666666.732693.peg.1239	peg	phage2_multipleST_23122_22937	23122	22937	-	hypothetical protein				atgaaagtatacatcttagctatcacagagggcacatggatgttcccagtcggttccggaaaaatctataaatcaaaaacagctgcttataaagcatttgaaaaatacaaaaaagaaaacggtggcggcactaacgcaaagattctagtggctgataactggcatgaagaaggtgaacgtaattga	MKVYILAITEGTWMFPVGSGKIYKSKTAAYKAFEKYKKENGGGTNAKILVADNWHEEGERN
94	phage2_multipleST	fig|6666666.732693.peg.1240	peg	phage2_multipleST_23395_23123	23395	23123	-	Phage protein				atgatccacgaactaaaaatactaccagaatattttgaagcagtgacgagcggacgcaaacaattcgagatccgcaagaatgatcgtgacttcaaagttggtgatcagttaatactacgtgaatataaaaaatacattaaacatgaattacctggactaacgagaccaacatttagttacactggtgactcatacaaagcagagatcacttatattactgattacatgcagaagtccggatatgtagtgttggggattaaaggggtgaattaa	MIHELKILPEYFEAVTSGRKQFEIRKNDRDFKVGDQLILREYKKYIKHELPGLTRPTFSYTGDSYKAEITYITDYMQKSGYVVLGIKGVN
95	phage2_multipleST	fig|6666666.732693.peg.1241	peg	phage2_multipleST_23595_23392	23595	23392	-	FIG00628686: hypothetical protein		FIG00628685	ff	gtggtgaaagtcagagaacaattcaagatagtgagcgacgaaggtaatgtttacaaaataaagatcgttaatattaatgaatatcgagaagcagatcacaaatatttggttgacttatacatgaacgataaatatttgggagaaggattttgtggagattcactttttgatgatgagcgaattttgaaggaggaaacagaatga	MVKVREQFKIVSDEGNVYKIKIVNINEYREADHKYLVDLYMNDKYLGEGFCGDSLFDDERILKEETE
96	phage2_multipleST	fig|6666666.732693.peg.1242	peg	phage2_multipleST_23720_23932	23720	23932	+	hypothetical protein				atgaatatcaacaatttagtaaaactcgttgaacaacgttttaaagaatcaggattagaacaattaaaaaaagataattctccagaattattttctaattttaccgaagacgacattcctactcttaaacaattaaaatattattctgattattggacgcaaactcgtgagaatgaattaaatttagaaaaactcattattaaaaagaaatag	MNINNLVKLVEQRFKESGLEQLKKDNSPELFSNFTEDDIPTLKQLKYYSDYWTQTRENELNLEKLIIKKK
97	phage2_multipleST	fig|6666666.732693.peg.1243	peg	phage2_multipleST_24156_23965	24156	23965	-	FIG00632260: hypothetical protein		FIG00632254	ff	atgattcaacttgcaggcatccaaacagggaaaatttatttttctggagaaagcaaaagcgaagccaaccaatggctattgaaaacttacacgaacaataagaagctaaggaaaaaatatcctgatttgttgctaaaggatgatcagattatgccggaaccgatgattttgacccgtaaggagggaagttga	MIQLAGIQTGKIYFSGESKSEANQWLLKTYTNNKKLRKKYPDLLLKDDQIMPEPMILTRKEGS
98	phage2_multipleST	fig|6666666.732693.peg.1244	peg	phage2_multipleST_24354_24172	24354	24172	-	FIG00630941: hypothetical protein		FIG00630940	ff	atgagagcaactgatccagtaattatccttgaggaagccaaatttatttggactcacgaagagatagagcaagcacgcttgctcttttctcaaggagttaagccgagcaaagtagctgaaataatgggtcaaaagattcttgatgtcggattgcttttgctccatctagcagaaaaaatttga	MRATDPVIILEEAKFIWTHEEIEQARLLFSQGVKPSKVAEIMGQKILDVGLLLLHLAEKI
99	phage2_multipleST	fig|6666666.732693.peg.1245	peg	phage2_multipleST_24491_24351	24491	24351	-	FIG00628246: hypothetical protein		FIG00628245	ff	atgaatgaaattgctgcagaccatgaattatcagaaactgctttaattgatcaaatcgaattagctagacaatactttgttccatatgcagatacctggtccaagcataagaatgacatcatttttccagaggaacaatga	MNEIAADHELSETALIDQIELARQYFVPYADTWSKHKNDIIFPEEQ
100	phage2_multipleST	fig|6666666.732693.peg.1246	peg	phage2_multipleST_25688_25386	25688	25386	-	Phage DNA binding protein		FIG01283764	idu(14);Phage_packaging_machinery	atggacgaactaatcgcgaaagtagagcagtgggcaaaagataagggattggatcaagcggatttcagcaagcaaatgttaaaaacggtcgaagaaatcggggaagttgccgcttctctagctagaaaagatgaacatggtttaagagacggaattggcgatgtagtagtaaccttgatcatcttggcaatgcaaaatgatatggatttatacgagtgcttggattttgcttatgacgaaatcaaaggtcggactggaaagatggtcaatggtgttttcgttaagtccagtgacctgaaataa	MDELIAKVEQWAKDKGLDQADFSKQMLKTVEEIGEVAASLARKDEHGLRDGIGDVVVTLIILAMQNDMDLYECLDFAYDEIKGRTGKMVNGVFVKSSDLK
101	phage2_multipleST	fig|6666666.732693.peg.1247	peg	phage2_multipleST_25987_25688	25987	25688	-	FIG00631516: hypothetical protein		FIG00631515	ff	atggataagaaagcggcaatgcagcgaattatcgaattgacttattcagaagattggcaggaagataaaaaaatagttgcagaagtccaaaagctcggtaaatcaatgtggactgaaaagcccaaacggagaacgccgagaaagattgcaatctggcatggtgatcgaattctagtaacgggtaccgctaaacagttatctgaaattactggtctgagcaaaaatattatttgggatagagctaggagcttatggattgattcaaaaggaagacagtttaggtatgtggaggagaaataa	MDKKAAMQRIIELTYSEDWQEDKKIVAEVQKLGKSMWTEKPKRRTPRKIAIWHGDRILVTGTAKQLSEITGLSKNIIWDRARSLWIDSKGRQFRYVEEK
102	phage2_multipleST	fig|6666666.732693.peg.1248	peg	phage2_multipleST_26144_25980	26144	25980	-	FIG00632008: hypothetical protein		FIG00632005	ff	atggacctaaagacatttacagcacagatcgaattaatgcatcaagaagctttaagacaaagtgtgtcgtacgaagacaagtggctcaacacatttcatggcggacgtgagagcgcacttgatcaagtactcaaattactgaaaggagaatgtcgggatggataa	MDLKTFTAQIELMHQEALRQSVSYEDKWLNTFHGGRESALDQVLKLLKGECRDG
103	phage2_multipleST	fig|6666666.732693.peg.1249	peg	phage2_multipleST_27180_26431	27180	26431	-	Phage replication initiation		FIG01559278	ff	atgacagaacatcgaagttattatgcgattataccagccaacgtaaggtacgacaaaagacttaaaccaaatactaagttgttatacggagagataacggccttgtgtaatgaaagaggcttttgttgggcaggcaatgagtactttgcagatttatatggtgtgaataaagagaccatatcgcgatgggtaagtgatttgattaagtttggatacttgaatcgggaaatcatttacaaagagggtaccaatcaaataatcaataggtacctacgaattaatcaataccctattgacgaaaaacgcaatacccctattgacgaaaaagtcaaagataataatacatctattaataatacatttaataatacaaaagaatatataagagagttaccgcct…	MTEHRSYYAIIPANVRYDKRLKPNTKLLYGEITALCNERGFCWAGNEYFADLYGVNKETISRWVSDLIKFGYLNREIIYKEGTNQIINRYLRINQYPIDEKRNTPIDEKVKDNNTSINNTFNNTKEYIRELPPSKKSKAKPVRHKYGEYKNVLLSDEQMEKLKTEFPNDYQERIERLSEYCESSGKTYKNYLATIRSWARKEKSEPKNASSGYKRTGRREKLPEWAIDQEAYLKKKALERANRQSKAPF
104	phage2_multipleST	fig|6666666.732693.peg.1250	peg	phage2_multipleST_27869_27177	27869	27177	-	Phage protein		FIG01319482	ff	gtgtttaaaccattaatcgattcatattcagcggttctgaaaaagttcaaaggaaaagacataagcgcaaccatcaatgaggaagtgaacattgatcgactaaagacgatgtatgacggctacgatggtgatcgagtcattgaaattcgttttattgatcctagacgtttcaccgtacagcaacgaaacttcatctatgcgctgataggcgatatttttatcgatacaggcatgccaacggacttctggaaggaattcttctactttcgttttgaaggtgtcacagggcgcaaaataagcctgaaagacgaatcgaatacaactgtgagtgatgccaatgtcttagcaaatatcatcttagatttcatctttgaacatcatattcctttcaaagaaggc…	MFKPLIDSYSAVLKKFKGKDISATINEEVNIDRLKTMYDGYDGDRVIEIRFIDPRRFTVQQRNFIYALIGDIFIDTGMPTDFWKEFFYFRFEGVTGRKISLKDESNTTVSDANVLANIILDFIFEHHIPFKEGYEILPANQEYYFYKCITKRVCCICGKTGADIDHFDKALGRRKRKEVDHAEYTFAALCRIHHTEKHKIGVINFKNKYQIKGIKLNQKTIKKLNIGGEK
105	phage2_multipleST	fig|6666666.732693.peg.1251	peg	phage2_multipleST_28546_27875	28546	27875	-	Phage protein		FIG01319482	ff	atgagtgaaatcaaagggacaacgaactttgaaaaactttttagtcgtaagttaaataaaattctcaagaaaaaaggaaattttgattatttatcttgggctcacgcgtgggagattatgaaaaagaatgatccacaggcaacggtaactattaatgagtacaaacactacagggttgtttctggaactcatcaagactttcttgttgaggaatataaaccttttcttatggatgaaactgggacttatgtatctgtctcagtaacggttaaaggacacacggaaaccgaattatttcctgttttagattatcgaaaccaaccagttgttaaaccaaatgcaatgcaaatcaataactcattgaagcgatgctttgtgaaagcattggctctacacgga…	MSEIKGTTNFEKLFSRKLNKILKKKGNFDYLSWAHAWEIMKKNDPQATVTINEYKHYRVVSGTHQDFLVEEYKPFLMDETGTYVSVSVTVKGHTETELFPVLDYRNQPVVKPNAMQINNSLKRCFVKALALHGLGLYVFQGEDIPTPPRIDTKKLNMLETILEAFNEQMGKDMTKTLIEYVNEQTDKLGLLADNVETIEQLSYEQCALMERAIAAKRKELDKK
106	phage2_multipleST	fig|6666666.732693.peg.1252	peg	phage2_multipleST_28880_28539	28880	28539	-	FIG00627384: hypothetical protein		FIG00627383	ff	atggaaaaagaactttccactctagatcaatatttgattgatcctgattggggcaagccgaaaattgaggaaacaagtggtcgaaaaatcagacgaaatcttttgacgaatgaagaactagcttgggatcaagatgatttaggcaaccatgtaactatttgggatcatgtttatcttatccatctatcgaagcattcgaataaacctgaatatatttacgtcatcgaagatggcttgattgatgcgctagaagagtacgacagagataacttgattgatatctcttattacggaccaggtaagaaatacattgctgaaatggaggcagaatttgatgagtga	MEKELSTLDQYLIDPDWGKPKIEETSGRKIRRNLLTNEELAWDQDDLGNHVTIWDHVYLIHLSKHSNKPEYIYVIEDGLIDALEEYDRDNLIDISYYGPGKKYIAEMEAEFDE
107	phage2_multipleST	fig|6666666.732693.peg.1253	peg	phage2_multipleST_29065_28937	29065	28937	-	hypothetical protein				atgaatagagctgaagcgctaagaatagggacggcaattgctaattgctggtggaaatactataaaccaatcatcctaagccaacaacatattgacaagcaaaaagcatggcaacaaataaaaaagtga	MNRAEALRIGTAIANCWWKYYKPIILSQQHIDKQKAWQQIKK
108	phage2_multipleST	fig|6666666.732693.peg.1254	peg	phage2_multipleST_29756_29058	29756	29058	-	Uncharacterized phage-encoded protein-like		FIG00628813	ff	atgcaagaattagtaattttgaaaaataaagaagctgtgactacgagcttacaagtggcagaaagcttcgagaaaaaacatcaacatgttttaagagatattgatgcactaaaaaaagatgtgtccaattttggacagatgtttgtagaaggtaatgaaccagattcatatggcagaaatcgacgagttttcttcattagtagagatggatttttcttgctggctatggggtttacaggaaagaaagctatctacttcaaacaaaaatacattgaagcattcaacgaaatggaagatgttattcgcaagaatactgttcctcaaacaattgaagatatgatgatctatcaattagaagaaatgaaagatgttaaaaaagatgtttccatgcttaaagat…	MQELVILKNKEAVTTSLQVAESFEKKHQHVLRDIDALKKDVSNFGQMFVEGNEPDSYGRNRRVFFISRDGFFLLAMGFTGKKAIYFKQKYIEAFNEMEDVIRKNTVPQTIEDMMIYQLEEMKDVKKDVSMLKDTMRISGQQEFEIKQKGNMKVMGVLGGKESRAYEEISKKVFSKFWSEFKRTFSIPRYGELPRKRFDDAVSFIEMWLPETAIRMEIDQLNRQQRLFGDDNE
109	phage2_multipleST	fig|6666666.732693.peg.1255	peg	phage2_multipleST_29810_30313	29810	30313	+	hypothetical protein				ttgaatttttttcacttaacaatttttcaatggatgtcaataataagttttatattgagtacgtttttaacagggataaaaataaaaggaatgcgccctcaactagaagttgaacttaatgcttcttacttcgctgcagatatgatttatacaaaagtaatcatttctaactattcaacagaaccagctatgttagttaatttagaactttcatccgctaacttaaaccgcagatggtcagctactccatttaagaaattaattgctaaaggaggatcagtcgatgataatagaatatactctgaagctgtaccgctaaatattcctcctaaaagtgctatatcttgttaccttgcatttgaagtagggaaaattaattttaataaactccttaatcac…	MNFFHLTIFQWMSIISFILSTFLTGIKIKGMRPQLEVELNASYFAADMIYTKVIISNYSTEPAMLVNLELSSANLNRRWSATPFKKLIAKGGSVDDNRIYSEAVPLNIPPKSAISCYLAFEVGKINFNKLLNHQTKMIFTLNRTQIHKIVDIKNTNFPIEKLVKELN
110	phage2_multipleST	fig|6666666.732693.peg.1256	peg	phage2_multipleST_30535_30356	30535	30356	-	FIG00631288: hypothetical protein		FIG00631284	ff	atgggaaaatttaatagagcgctagtgttcagcgcaccgctaatcatctacgctttaggactttggggaagcaggcaagcgttgataggaacgattgtttacatggtttggatttttatggggcttgatgaagctgaagctgagtacagagcgaaaaagccaaccgagggggctgactaa	MGKFNRALVFSAPLIIYALGLWGSRQALIGTIVYMVWIFMGLDEAEAEYRAKKPTEGAD
111	phage2_multipleST	fig|6666666.732693.peg.1257	peg	phage2_multipleST_30860_30522	30860	30522	-	FIG00628305: hypothetical protein		FIG01435104	ff	atgcaatatctagaagcaaaaatcccaattccagaaggctatgtaattatctcccaagtggattatgaggagttaaaaaaagctgatgatactggtagatggatgacgttgccagaagtgctagaacggattaacagaaaatatgattggtttacttctagagttttaaagaacccaagatatagaaatattatcgatatcgagaaaaacaaaaatggatttgtctattatccagttgaaggaagagacacatatctatttttaagaagtaaaacacttgaatttttagaaacaaatttttcggaaatcttaaggaggcaagcggatgggaaaatttaa	MQYLEAKIPIPEGYVIISQVDYEELKKADDTGRWMTLPEVLERINRKYDWFTSRVLKNPRYRNIIDIEKNKNGFVYYPVEGRDTYLFLRSKTLEFLETNFSEILRRQADGKI
112	phage2_multipleST	fig|6666666.732693.peg.1258	peg	phage2_multipleST_31079_30876	31079	30876	-	Phage antirepressor protein				atgactgacattgcagaaatcactcaacgagatagagaaaaaatcaaagaatatgtcgaaagttcaaagttcttaacttacaccatgcttgctgaaagatttggaattagcaaaagctacttatctttaattttaaacggtaaaaagacttctgcagaagcaaacagaattatagattcgattatcactatgtacgaattgtaa	MTDIAEITQRDREKIKEYVESSKFLTYTMLAERFGISKSYLSLILNGKKTSAEANRIIDSIITMYEL
113	phage2_multipleST	fig|6666666.732693.peg.1259	peg	phage2_multipleST_31870_31094	31870	31094	-	Phage antirepressor protein		FIG01328666	ff	atgaacacaccgcaaatttttaatttcgaacaaaacgaagttcggacaattttagtaaatgatgaaccatattttgtaggcaaagacgttgcgagtgttttgggttattcaaacactaaagatgctttgtcgcggcatgtagatttggaagataagatggggtcgcgaatcacgacctcaggtcaatcaagagagatgacaatcatcaacgaatctggtttgtacagtttaatcttaaaatcaaaacttccctctgccaaaaaatttaaacgttgggtaacaagtgaagtgttgccagcaattagaaaacatggaggttatctaactccagaaaaagtagaagaagctttgcttaatccagatacaatcattcaattagcaactcaactaaaagaagaa…	MNTPQIFNFEQNEVRTILVNDEPYFVGKDVASVLGYSNTKDALSRHVDLEDKMGSRITTSGQSREMTIINESGLYSLILKSKLPSAKKFKRWVTSEVLPAIRKHGGYLTPEKVEEALLNPDTIIQLATQLKEERTGRLIAEQKIAEYEPKISYLDSILSSTDSVTISQIAADYGMSPQQMNKLLHKLGIQKKVGNQWLLCKKHMNQGYTKSHTTEIPKADGGTKIVMNTKWTQKGRLFIYELLKKEGYYPQMDLEEIG
114	phage2_multipleST	fig|6666666.732693.peg.1260	peg	phage2_multipleST_32169_32489	32169	32489	+	Helix-turn-helix motif		FIG01309283	ff	atgaatacctatgaaataataaaagacttggcgaagaggaaaaagatatctatacggcagttagaaattaattttggatattctaacggttatctagcaaagtggaaaaataatactcctaattcagatgaattaagtcggattgctgactatttcgatgtctctgtagactaccttctaggtagagaagaaagagaaacccctaaacatgtggatttatcagaagacgatactgttttttcttttgatggaaaagaaatatctaaggagacaatgcgtaaagcgattgcaattgctaaagctttagaggaaaatgaatag	MNTYEIIKDLAKRKKISIRQLEINFGYSNGYLAKWKNNTPNSDELSRIADYFDVSVDYLLGREERETPKHVDLSEDDTVFSFDGKEISKETMRKAIAIAKALEENE
115	phage2_multipleST	fig|6666666.732693.peg.1261	peg	phage2_multipleST_32507_32938	32507	32938	+	Protein of unknown function DUF955		FIG01542051	ff	atgtatttgaaattgaaagaaatgttgagcgaatacaatttgaaagtagtttatatggagatgaaagagcctggtttctactatccaaaacccagaatcatttttttgaatgaaaatctatacggtgaaactgcagaagcctttcatttatctcatgaacttgcacatttcagcgcctctcattttgaattttcagttttgtacgatacttctacaacttttcactcaaaatttgaaacagaagcagataaaatagctattctaattttattaaatatctatattgagaacgaactgactgatgaatctcagtttaatctcgaaaaatttatggagtattattctattcagaataagctcagatacacttgttatgctgtctgccaatgctattttaag…	MYLKLKEMLSEYNLKVVYMEMKEPGFYYPKPRIIFLNENLYGETAEAFHLSHELAHFSASHFEFSVLYDTSTTFHSKFETEADKIAILILLNIYIENELTDESQFNLEKFMEYYSIQNKLRYTCYAVCQCYFKKKYSYARQYV
116	phage2_multipleST	fig|6666666.732693.peg.1262	peg	phage2_multipleST_33068_33529	33068	33529	+	FIG00629749: hypothetical protein		FIG01566784	ff	atggaaaaagagattttaataaaatctccaggaaaaaccttgattaaagtaactgatgattctatttcaattattagaaaaggatttataaatttagttaatcaaggtattaaaggagaaaaaactatcccctttaaaaatatatcagccgtacaattaaaaaaaccaggtatgagtaatggttatatacaatttaccttgctaggcggaaacgaaagtcgcggaggtatattagcggccacgaaagatgaaaacaccgttatgtttacaaaaaaatattggaatgaaatggaaaatttaaaaaaatatatagagaagcaacaatctatattagataataattccaaagaaacacaaatttcaagtgcagatgaaattaaaaagtataaagagttgtta…	MEKEILIKSPGKTLIKVTDDSISIIRKGFINLVNQGIKGEKTIPFKNISAVQLKKPGMSNGYIQFTLLGGNESRGGILAATKDENTVMFTKKYWNEMENLKKYIEKQQSILDNNSKETQISSADEIKKYKELLDEGIINQEEFDFKKKELLGL
117	phage2_multipleST	fig|6666666.732693.peg.1263	peg	phage2_multipleST_33563_34198	33563	34198	+	FIG00632511: hypothetical protein		FIG01790783	ff	atggacggtatatttggttttactggtattgttttatttattataggtttaatcatgttaattgtaagatttatcaaaaaaacaaataagaaaacacctatgattctccttattatcgggattatttttactaccgtaggtttctcgctttcctcatcaaacgaggcaaatgacaataacaaacaggaaagctcatcatctgatactcaaactactacatctaacagcagcaataaaagcctaactcaatttgaagaatttttagagacaaataatcatgactggggtgctttcttagatagttattattctattactccagctactgagcaaaatacagcttttactaaatatattagtggtaaaacatatacttttgaaggaactgttatcgaatca…	MDGIFGFTGIVLFIIGLIMLIVRFIKKTNKKTPMILLIIGIIFTTVGFSLSSSNEANDNNKQESSSSDTQTTTSNSSNKSLTQFEEFLETNNHDWGAFLDSYYSITPATEQNTAFTKYISGKTYTFEGTVIESMTTRIAIIADKEYDDKSWNDISATPKVSYVIFAKDLNNADTFTKGDKVTFTGEISSRGSNIEKSYAQWDMINSKVSKK
118	phage2_multipleST	fig|6666666.732693.peg.1264	peg	phage2_multipleST_34311_34946	34311	34946	+	FIG00632072: hypothetical protein		FIG00632071	ff	atggataatagcaatgaaaaactaaccaaaaaagaatatcttgaattaatagttgaaggcggtattggagcaattccttatattggtggcgttgtgcagtcactttattttgggtctaaaaacgagaagcgtttcaaacgcatcgagaaattctacaaaaatttaaacgaatcattagaaaacattcgcgatcaaattccagaagatgttttcaacttagagaacaaggaccaactcattggaatattcgaagggataaatgacgaggtagaaaaatcaaaggcacaaaataaaatagatatgtataaaaatctttataagaattgtttacttcgaattaacaacgcttcatgggataacgaggagtattatcttcttgtactgaatcaattaacatcg…	MDNSNEKLTKKEYLELIVEGGIGAIPYIGGVVQSLYFGSKNEKRFKRIEKFYKNLNESLENIRDQIPEDVFNLENKDQLIGIFEGINDEVEKSKAQNKIDMYKNLYKNCLLRINNASWDNEEYYLLVLNQLTSIEIQLLACLMSRGNENFTGNISMSGYSQELIDGSLNRLSDFGLLEKTISSIVLGDVGKQNMGYKISHLGIQFINSTLT
119	phage2_multipleST	fig|6666666.732693.peg.1265	peg	phage2_multipleST_35215_36384	35215	36384	+	Phage integrase		FIG00780982	ff	ttgtatcagagaaagagagctgattcaattatggcaagattagtcaaacgtggaaatagttggcaatacgaaatttcatacaaaaaagatgacggaaaatacacgaagataagaaaatcaggatttaagacaaaaggagaagcaaaagatgccgccaacgaattagaatataacttgaacaaaggccttaaaggggatcgcaaaaatctattattatcagattactttgaggattggatgcaactttataaagaaggaacagtatctcctatcacttatagaaaatacgaagatacgttaatgaacataaagaaatatatgccagcggtattgatttctgatttagatagagtgggatatcaacgctttttaaataagtatgctaaagaccatgtaaaa…	MYQRKRADSIMARLVKRGNSWQYEISYKKDDGKYTKIRKSGFKTKGEAKDAANELEYNLNKGLKGDRKNLLLSDYFEDWMQLYKEGTVSPITYRKYEDTLMNIKKYMPAVLISDLDRVGYQRFLNKYAKDHVKSTVIKFNNHIRASLKDAVEEGLIPFDPTRKAVIKGKDSLKPKEDKYLDYDQFKSLMKLVEENLSAQYSSPMLVLVAGATGMRFAELLGLTWEDIDFEDQIITINKTWNYKLNEWGKTKNETSNRKISIDKHTIDLLKKFKINQKELFENFEIKNPHNFVFFNLKNGLVSSNAVSKYLRKKLKELGIEKQFTLHGLRHTHASILLYQGVNILSVSKRLGHSSLETTMSTYLHIVRELEDQDKEKINTVFDSLYKNDN
120	phage3_multipleST	fig|6666666.732693.peg.1853	peg	phage3_multipleST_1122_1	1122	1	-	integrase-like protein		FIG01345945	ff	atgtggttagaaaaaataaatgacaaaaaatttaagtacaccgaacgttatacggatcccttaactgaaaaaaagagaaaagtgtccgttactttatctagcaattcacgccaagcttggaatcaagctaacttacttttgaatgaaaaaatcgcagaaaaaataaaacgaaatgaagaattaccactaacttttggagaattaaaaactaaatgggatgaaaaatacaagccaactgtaaaagaaagttcctatcgaacaactcaggtttatctatcattaatttcaaaatatataaaagatgatgtacttgtaaaaaacgttaatagtaatcttatacaagatatgctagattactactattttgaaaaaaatttatcatataattatgtaatacat…	MWLEKINDKKFKYTERYTDPLTEKKRKVSVTLSSNSRQAWNQANLLLNEKIAEKIKRNEELPLTFGELKTKWDEKYKPTVKESSYRTTQVYLSLISKYIKDDVLVKNVNSNLIQDMLDYYYFEKNLSYNYVIHLKTFTGMIFKFANRRYGLKYNPVNGVSLARKPKTNEEIKKEKDGYLSKEEVQMIASKQKSSHQQSRYSLITKFLFLTGLRYGELISLTESDYDGNKITVSGTYDYELKIKTTTKNTGSYRTIELSSNAKEIIDQLIEENKLIKNNKDKYIFISKNGNPISIQAYNQSLRAVSKELNLDKKVSSHMLRHSHISLLTELGIPLKAIMDRVGHEDSKTTLKIYTHTTKNMQNQLVEKLGKIEI
121	phage3_multipleST	fig|6666666.732693.peg.1854	peg	phage3_multipleST_2474_1194	2474	1194	-	FIG00632162: hypothetical protein		FIG01872285	ff	atgttattattgattggacttattttattaattataggaatcactaaactgtcgaaagctaacacaataaaaaaagaagcttatgaattagaacaaaaaaatgatgaaaaactaaataaattacatgatagagaaagatttatattaagtaaggaagaaacactatcagatttaaataaacaaattactatgttaaaaaatgatattattttattaaaaaaagagaaagaagatttaaatgatgaaataaatcaaaagtatgatgaaacattaaaaaatgtctattcttcacttatcgtttcaaatatagaagaaacttcatcttctgaaataaaaaataagctttctttgttaaaattaaaagaaaaggaatatattattgacgatgctgtttctgtc…	MLLLIGLILLIIGITKLSKANTIKKEAYELEQKNDEKLNKLHDRERFILSKEETLSDLNKQITMLKNDIILLKKEKEDLNDEINQKYDETLKNVYSSLIVSNIEETSSSEIKNKLSLLKLKEKEYIIDDAVSVPLILNKREKNNLKKKMLIPFDSEVKGLLNKLTISNIDSTREKIIKIFDKINNLFKNDNAELRKGLLEFKLQELELHYSYLVKITEEKEQQKAIKEQMIEEEKVRREIDREKKRIDKEQRQFNSEISKLIAYMQKANADVEKELYANKIQELEEKLKELEVIRENVLQRELNTRAGYVYVISNIGSFGEDIYKIGMTRRLEPMDRIKELSSASVPFEFDVHAMIFSEDAPSLETKLHNHFRKQEVNKINQRKEFFKVSLDEIEKVVL…
122	phage3_multipleST	fig|6666666.732693.peg.1855	peg	phage3_multipleST_3017_2565	3017	2565	-	FIG00633044: hypothetical protein		FIG01502071	ff	atgcatttaaacaaatactggatattagaagaaatagaaaaattatttgtagagtttggatctgatgcgattaatccatataaaataatcaaatattctgatatagatttaattgaaactgatttagggaataaaacattaggacaaacgatacacaataaaagatgttatgtgatattaattaatcaaaacctatcaccttctatgaaaagatttgtattatggcatgaaatagcccacgttagactccataaaggtatttgcacagcagcttttagagcaaacaaccttagttgtatgatttatggtatagaagctgaagctaatatgtttgcaattgaaatgttaactagaacaatagatgaacaagatttatctgatatgagtcagttccaaatt…	MHLNKYWILEEIEKLFVEFGSDAINPYKIIKYSDIDLIETDLGNKTLGQTIHNKRCYVILINQNLSPSMKRFVLWHEIAHVRLHKGICTAAFRANNLSCMIYGIEAEANMFAIEMLTRTIDEQDLSDMSQFQIIEYLGLPHNLEHLVLQH
123	phage3_multipleST	fig|6666666.732693.peg.1856	peg	phage3_multipleST_3440_3030	3440	3030	-	Phage transcriptional regulator, Cro/CI family			ff	atgctattagaccgtataaaaatcttattaaaagaacgttcaatgacgttggcagaacttgaaagaaagttaaatttcggaaatggaagcatgtctagatggaataaaagtactccatctggagataaaatacaaaaagttgcagattactttaatgtatcaactgattatcttttaggacgtactgataaacgccattattatgatttaacagaaaaagataaacaagatattgctttacaagctgaaaaattacttgaaggcttgaattcagatgctgaaacaaattattatggtgaacctttagacgatgaagataaggaaaaattatacgatgccattcaacttgcacttgccttaaccaaagttaaagcaaagaaaaaattcactcctaaaaaa…	MLLDRIKILLKERSMTLAELERKLNFGNGSMSRWNKSTPSGDKIQKVADYFNVSTDYLLGRTDKRHYYDLTEKDKQDIALQAEKLLEGLNSDAETNYYGEPLDDEDKEKLYDAIQLALALTKVKAKKKFTPKKYRQ
124	phage3_multipleST	fig|6666666.732693.peg.1857	peg	phage3_multipleST_3715_3927	3715	3927	+	FIG00630235: hypothetical protein			ff	atgactttaaaacagcaagtattaattgctttagtaaagaaaggttggagtcaaagagagttagctcgacgaatgggtatatcaattacttatttacgagatatcttcatcgaaaaaagaaaacctaaggaacgtttaaaacaaatcgaagaacttttggatatcaagttagaagtagattctaatgatcagccatcagaacaggaggcgtaa	MTLKQQVLIALVKKGWSQRELARRMGISITYLRDIFIEKRKPKERLKQIEELLDIKLEVDSNDQPSEQEA
125	phage3_multipleST	fig|6666666.732693.peg.1858	peg	phage3_multipleST_3930_4142	3930	4142	+	hypothetical protein				atggtacaacgtttgagcaaagcggagtttaaagagaaatataagtattctgaaagtacttatcaaagaagaatgaaggaatttaaaaaatcacgttttagtgaggggtataacgcagttacttccaaagaaataacaattgatgtcgatttatatgaacagtttagaacatggcgttctaaaaatcgatttagagttagagctgtttgttaa	MVQRLSKAEFKEKYKYSESTYQRRMKEFKKSRFSEGYNAVTSKEITIDVDLYEQFRTWRSKNRFRVRAVC
126	phage3_multipleST	fig|6666666.732693.peg.1859	peg	phage3_multipleST_4282_4437	4282	4437	+	FIG00628537: hypothetical protein		FIG00628536	ff	atgaaggaagaatcaaaaatagggattttgaatgagaacaattacacaagattaattattgaaacagaagaagggaaaaaagtagcagaagttacattgaccgatgcaactcctgctgacggttatcgtattcgattaactcctaaatatgattaa	MKEESKIGILNENNYTRLIIETEEGKKVAEVTLTDATPADGYRIRLTPKYD
127	phage3_multipleST	fig|6666666.732693.peg.1860	peg	phage3_multipleST_4658_4434	4658	4434	-	FIG00631899: hypothetical protein		FIG01566648	ff	atgggaaaaaatcaacatgttgtacctaattccaatggtggttggaatgtcaaaggtgctggaaattctaaagcgactgcacatactaatacaaaatcagaagcagtaaaaatcgctagagagatttctaaaaatcaaggatctgagctatttattcatggcagagatggaaaaattcaaagccgtgatagtcacggaaacgatccacacccaccaaaaggttaa	MGKNQHVVPNSNGGWNVKGAGNSKATAHTNTKSEAVKIAREISKNQGSELFIHGRDGKIQSRDSHGNDPHPPKG
128	phage3_multipleST	fig|6666666.732693.peg.1861	peg	phage3_multipleST_4736_4924	4736	4924	+	FIG00633031: hypothetical protein		FIG00629647	ff	atggcatataccttgcaacaagaacatcaaattctcggtttgattaaacaacgcaggaaacaattacaagatgaccgtgcagcgcttagaaaagccgatgagctatcagataggcaagctgaactaattgcttctgaacttgaggatttgagaatgctagaaataaaaaatagggagattagattatga	MAYTLQQEHQILGLIKQRRKQLQDDRAALRKADELSDRQAELIASELEDLRMLEIKNREIRL
129	phage3_multipleST	fig|6666666.732693.peg.1862	peg	phage3_multipleST_5063_5191	5063	5191	+	hypothetical protein				atggcacgagaagaagcgctaaaaatcggtaaagtgattgctgataatcggtggggaaatagccgccctattattttaagcaagcaacatatcgaaaagcaaaaagcatggcaacaaataaaaaagtga	MAREEALKIGKVIADNRWGNSRPIILSKQHIEKQKAWQQIKK
130	phage3_multipleST	fig|6666666.732693.peg.1863	peg	phage3_multipleST_5250_5585	5250	5585	+	FIG00629294: hypothetical protein		FIG00629291	ff	atgaataagaaaattgaaaatcttatcgaagaattgaaacgtgaatgccaaaagcaaggtgtttctattatttgtacagcccaaaaagaaggggaacttaaaagtctcgtttatggtgagacaacagaaattttactttgtcttgctatgcaagaagaacatttagatgaaaatctcccattgtcagcacatattatgcgtagaattgctgtggatgcttacgaacaagcgaaaaatgaagaagaaaatcaaccttcaaatcatacttttgttattaataacaaggaagatttagctgatgtgatgactcgtattctcaagggggaatttcaatga	MNKKIENLIEELKRECQKQGVSIICTAQKEGELKSLVYGETTEILLCLAMQEEHLDENLPLSAHIMRRIAVDAYEQAKNEEENQPSNHTFVINNKEDLADVMTRILKGEFQ
131	phage3_multipleST	fig|6666666.732693.peg.1864	peg	phage3_multipleST_5818_6759	5818	6759	+	phage-related protein		FIG01217605	ff	atgagtaaatctaccttagaaatgagccatcaagaatggcttgaagaccgtaagaaaggcatcggaggttcggatgttggaacaattttaggattgaataaatggaaatctccttatcaactatggctagaaaaaacaggacaagtagtacttgaagaatcaggaagtgagcccgcttattggggtaatgttttagaagaagtggttgctaaagagtttcaggaacgtacaggcaaaaaagtacgcagaagaaaccaagtatttgaacatccattacatccatttttaagagcaaatattgatcgggaagtagtgggagaaaatgccattctggaatgcaaaacagccaatcaatttctcggtaaagaatgggaaggcgaagaggtaccgcttagctat…	MSKSTLEMSHQEWLEDRKKGIGGSDVGTILGLNKWKSPYQLWLEKTGQVVLEESGSEPAYWGNVLEEVVAKEFQERTGKKVRRRNQVFEHPLHPFLRANIDREVVGENAILECKTANQFLGKEWEGEEVPLSYLCQVQHYMNVLNKDYCYIAVLIGGQKFIWKRIERDQELIDTITEQLVEFWETNVLGGIEPIIDGSQATADFLKEKYADVEDVQTTLPIHFDELVEQKNELKRTKKEIESAIRQVDNEIISELGKREASIGITQKNIISWKFVRTRRMNSKKLAEKYPDVANDEEIYNVTESRRLTEREIK
132	phage3_multipleST	fig|6666666.732693.peg.1865	peg	phage3_multipleST_6761_7651	6761	7651	+	Recombinational DNA repair protein RecT (prophage associated)		FIG00002410	ff	atggcaacaaatgaatcgttaaaaaatcaattggcagcaaagccacagaaacaagttgcaccaggtcaattaggacttaaagctttgatgaatacaccaacaatgagaaagaagttcgaagaggtgcttcatgacaatgctaatgcttttatgtcgaatgttatgactcttgtatctaatgacagttatcttgcagatagtgaaccgatgtctatcatgagtggtgcgttaactgctgcaacattaaatcttgggctagataagaatttaggttatgcatatttagttccattcaatagtaaaaacaagcaaacaggaaaatgggaaaagaaagctcaattcatgcttggctataaaggatatatccaattagcccaacgatcaggtaaatacaaagca…	MATNESLKNQLAAKPQKQVAPGQLGLKALMNTPTMRKKFEEVLHDNANAFMSNVMTLVSNDSYLADSEPMSIMSGALTAATLNLGLDKNLGYAYLVPFNSKNKQTGKWEKKAQFMLGYKGYIQLAQRSGKYKALNVIEVYEGELKSWNRLTEEFEFDPNGRTSDEVIGYVGYFELLNGFKKTVYWTKQEIEAHRIANNKDRDKTKLSGVWASDYNAMARKTVLRNLLSKWGILSIEMQEATTSDERVQRVQEDGSIIAETEVEEDIPERKEAEVISEENEDVQTGLFDASNPPLNK
133	phage3_multipleST	fig|6666666.732693.peg.1866	peg	phage3_multipleST_7694_8494	7694	8494	+	Phage replication protein		FIG00455241	idu(7);Phage_replication	atgaacacaggatatgtcaaattacatcgaaaagtgatgaattcattcgtttggaccaatccttatatgtataaattatggaacttgtgtttgatgaaagcgagtcatgagaatcgcaagatactttttaatggaaaagagatacaagtgaacagcggagaattcgtcacagggcgcgatgctatcacatctgagatgaacgaaggcgtgaaacgtgaacatcaagtgaacagcggttctgtatggagatggctaaaacaatttgaaaaaaacggaatgttgaacatcaaatcaactacgaaatacagcgttatatcaataaaaaactggtctttgtaccaaagcagtgaacaacaaatgaacatcaaacgcacaacaagtgaacaacaagtgcacaca…	MNTGYVKLHRKVMNSFVWTNPYMYKLWNLCLMKASHENRKILFNGKEIQVNSGEFVTGRDAITSEMNEGVKREHQVNSGSVWRWLKQFEKNGMLNIKSTTKYSVISIKNWSLYQSSEQQMNIKRTTSEQQVHTNKNEKNYKNEKNNKTSSSQPRKKRVYDTDSVYYILAEELFKQICQNQEIKKPNLQSWADDIRKMIEIDKRTENQVRGMIEWSQHNVFWASNILSAKKLREKYDTMAAQANRDYKTKQTKTLEYEKFSTDELPI
134	phage3_multipleST	fig|6666666.732693.peg.1867	peg	phage3_multipleST_8509_9360	8509	9360	+	Helicase loader DnaI		FIG00001402	ff	atggaaactgttggggaaatcatggaaaagctgatacagaaagtgcttgtccaacgtggcgaatgtcctgaatgcggacagcctttgtatggatggcgtacgaagaaccctgatggctcagaacgttgtaagccaacctgtatgcaatgtgggtataaagcattgcgagttcaggaagacttacaaacagaacgaatttacaacgagagcctgaaagcaagagcaatcaattttttcaaaggtggttctgttgtgcctaatcaagcgttgtttgattgcacattgcagaattatcaaattgtcgatcaagaaacaagacaagcggttgaagtaaccaaacgctttgttaattcagtcttgttaggaaatccaagtcaccttgttttaactggaaaacaa…	METVGEIMEKLIQKVLVQRGECPECGQPLYGWRTKNPDGSERCKPTCMQCGYKALRVQEDLQTERIYNESLKARAINFFKGGSVVPNQALFDCTLQNYQIVDQETRQAVEVTKRFVNSVLLGNPSHLVLTGKQGTGKSHLAMAAAWEVLKRSNYDKKILFIGLQEMLDQIKFSYNNPELRKTIEGSLIADIKTADLVIIDDIGSELGKDASDSRAFGINTLNSFLDARQNLATIITTNLLGEELKKAYGTRTISRMFVNSDGFTMVFSQTADKRIKPVKGAIA
135	phage3_multipleST	fig|6666666.732693.peg.1868	peg	phage3_multipleST_9561_10022	9561	10022	+	putative methyltransferase		FIG01963672	ff	ttgccaaaaatattagatgcatgttgcggtagtagattgttctggtttgataagaacaattctgacgtaacatttatggattgtcgtcagcagtatgaagaattatcaacaggtcatgtgatcaatgttgatccagatgtggtcgcagactttcgcgatatgccttttgaagatgatgtgttcgatatggttgtatttgacccgccacacttaagacatgtcggcgaaaactcatggcttgccaaaaaatatggaaaattagacgaactttggccagaagacatcaggcaaggttttgcagagtgtatgcgagttttacgaccttcaggaacattaatttttaagtggaacgaggaacagataccactttctgatgtgttagaggctattggagaacag…	MPKILDACCGSRLFWFDKNNSDVTFMDCRQQYEELSTGHVINVDPDVVADFRDMPFEDDVFDMVVFDPPHLRHVGENSWLAKKYGKLDELWPEDIRQGFAECMRVLRPSGTLIFKWNEEQIPLSDVLEAIGEQPLFGNKRSKTHWLVFMKKFS
136	phage3_multipleST	fig|6666666.732693.peg.1869	peg	phage3_multipleST_10831_11124	10831	11124	+	FIG00631129: hypothetical protein		FIG00631128	ff	atgaaactaaaagacggattttactccagcggccacggcatcggcggtttaatgctagatatgccgacaaagaatcctaaaacacgtaagaaaccaaaattcaaagtcggtgacatggttcgctgcgaagcagaaggattcatctatccatttcgtggatatgtagaacacgtctataatcactcagcaatcattcgcattgaaaacacgatggaatgtgataagtggttagcgaaaagcaaagagaatttagcagtggtgagattggtggacatggaagttataaaatcttaa	MKLKDGFYSSGHGIGGLMLDMPTKNPKTRKKPKFKVGDMVRCEAEGFIYPFRGYVEHVYNHSAIIRIENTMECDKWLAKSKENLAVVRLVDMEVIKS
137	phage3_multipleST	fig|6666666.732693.peg.1870	peg	phage3_multipleST_11193_11594	11193	11594	+	Phage transcriptional activator ArpU				gtgaacattttagagaatatagatattaagcaaacaaggaaaaatgctagacgattactaaaaagatacagaaatttagaacgtttggtcggaccagtgaaaatagacttttccgtgatgactgttaccaaaaatttgaaattcacaattgacagtcaaaacgaagaaatcattgaagcgataagtactcgagattcggttatcgaagcattaacacggctaagtagaatccatttccaggtactttattatagttattgttttcctaataagatgtcaatgtatcaaataggagaaaaattaggatattccgatagaactatcgagagaatgaaggcagtagctttggttgaatttgctgaggcgtataaatcaggagaactcatttcacgtacaaaa…	MNILENIDIKQTRKNARRLLKRYRNLERLVGPVKIDFSVMTVTKNLKFTIDSQNEEIIEAISTRDSVIEALTRLSRIHFQVLYYSYCFPNKMSMYQIGEKLGYSDRTIERMKAVALVEFAEAYKSGELISRTK
138	phage3_multipleST	fig|6666666.732693.peg.1871	peg	phage3_multipleST_11669_12136	11669	12136	+	transcriptional regulator, ArpU family		FIG00629551	ff	atggtacttttcgatgtaaagaaatatgagacaccaagcgcgaaagatgttgatatggaacgcacaaaacataatgtcgctgtgtttctttcagcatatctatcagctagatgtagagtagggcaacatcgagaaccaaaagtgacagcatcttattccttggttccaccttctacagctgatcatatatttgaagcagaaagaatgctgatcgataaagaagaagcacaggaagaatttgagtatctgcataaattgtttgttcgaggctattcagcgatacagcatccgcataagcctgatgtgactgaaaggcgcaagaagatattctatgatcgttatatcaatggtctgcccatttatgtaactgctcaaaggaataatactagcgaagaatcg…	MVLFDVKKYETPSAKDVDMERTKHNVAVFLSAYLSARCRVGQHREPKVTASYSLVPPSTADHIFEAERMLIDKEEAQEEFEYLHKLFVRGYSAIQHPHKPDVTERRKKIFYDRYINGLPIYVTAQRNNTSEESVKVESNRIIIQFASSLELVAFK
139	phage3_multipleST	fig|6666666.732693.peg.1872	peg	phage3_multipleST_12883_13113	12883	13113	+	conserved hypothetical protein				atgagaaactactggtatgtatcgctaactaatgaatatcctcgaaccattgatgattgttcagtgcgtgttgtgcgttctgtacaaatcaaagggaagtactctattgtcgaaatggggagagaagcagaaccatgtgagattgatgcgtgcaagctcgtttattgcggtcatggtttctatgatgaaccaaacattcaaaataatattaacaagaatttgagggattag	MRNYWYVSLTNEYPRTIDDCSVRVVRSVQIKGKYSIVEMGREAEPCEIDACKLVYCGHGFYDEPNIQNNINKNLRD
140	phage3_multipleST	fig|6666666.732693.peg.1873	peg	phage3_multipleST_13272_14105	13272	14105	+	Similar to terminase small subunit, yqaS homolog		FIG00774062	ff	atggcaagacaacgtgatccaagacgtgatgaagccaaaagaatttggttagaatccaacggagaaaagcagttaaaggaaattgcatctgaattaaatgtttcagattctcaggttagaaaatggaaatcgcaagacaaatggagcgctgaattgattagtaacgttaccaatggcaaaagtaacgttactaatcaaggtggcgctcctattggtaatcaaaatgctaaaggtaacaaaggaaatagccgagcttctccgccagtgggtaataaaaacgctttgaaaacaggtgagtatgaaacaatattttttgacacgttaaccgataatgagaaggacatctattctagtttgaatgatgatccttcttttgctttgtccgaagaaatacgactt…	MARQRDPRRDEAKRIWLESNGEKQLKEIASELNVSDSQVRKWKSQDKWSAELISNVTNGKSNVTNQGGAPIGNQNAKGNKGNSRASPPVGNKNALKTGEYETIFFDTLTDNEKDIYSSLNDDPSFALSEEIRLLKIRQLRMMKRIQQAEAGLNDEEVERLQQLRKIKTPIEKNGKKLEIKREVMQDVQISRKKHRKIDDILSIEDSLTRISNQLAKAIKQMNELYMNEYRTDLIKAQTDKIQAETNEIGGNNSGEEIEEWKQAVLNAANKRAVKENE
141	phage3_multipleST	fig|6666666.732693.peg.1874	peg	phage3_multipleST_14098_15513	14098	15513	+	terminase B protein, putative		FIG00966704	ff	atgaataatgaatttattccttttgctgatattggttctgccattgattattactatgataaaccagtagctttttgccaagatattttgcatttgaatcctgatgaatggcaagaaaatgttttaaatgatttagctgaattttcaaaggtttctgttcgttctggtcaaggagttggaaaaacagcattagaagcaggagcaatactttggttcttaacgtgtcgaccctacgctaaagtaatagcaacagctccgacaatgaagcaactttacgatgtactttgggcagaggtagctaaatggttaaatgatagcttgatcaaaaacttactgaagtggacaaagaccaaaatttatatggttggtgattcagagcgttggtttgctacggctaga…	MNNEFIPFADIGSAIDYYYDKPVAFCQDILHLNPDEWQENVLNDLAEFSKVSVRSGQGVGKTALEAGAILWFLTCRPYAKVIATAPTMKQLYDVLWAEVAKWLNDSLIKNLLKWTKTKIYMVGDSERWFATARTATKPESMQGFHEDHMLIVVDEASGVSDPIMEAILGTLSGFDNKLLMCGNPNNIEGVFYDSHNSDRDKYRVHKVSSYDSKRTNKDNIEMILKKYGKESDVARVRIFGEFPKGALDSFISLETVELATEKQISDSLVNKTKVAHIGVDVARYGDDSTILFPRIATRALEYEKYSKRSTMETTGYVINMAKNLMSQYPSIDKVMIKVDDTGVGGGVTDRLEELIEDKHYPFEVFGVNNGSTSEDDFYDNLGTQLWGNIKEMLEENMTA…
142	phage3_multipleST	fig|6666666.732693.peg.1875	peg	phage3_multipleST_15525_17054	15525	17054	+	Portal protein, phage associated		FIG01289538	ff	ttgattagtacagtattatctttagagagatataagaagctacgtgttaaatatgcaacacaaattgaagatggaatgtttgatccgaatggttttatagaagatatgaaaccattttttgctgatcgcgaaagaaaatatctagcttatactagcgaaaagaatgaaatagataatagaccaaagcctaacactgatattgtaaaagttaataataaacttcatgctggtatgtattcaattgtcgtagaccaagcagtcaatcattttactggtatacctatcaaatgggattacgatgtatcggaacaaaaaagaacactcattcaaagattaaaagataaattcttaaaaaatgatatagaacttccgacagttccagaagcttttaacaaatta…	MISTVLSLERYKKLRVKYATQIEDGMFDPNGFIEDMKPFFADRERKYLAYTSEKNEIDNRPKPNTDIVKVNNKLHAGMYSIVVDQAVNHFTGIPIKWDYDVSEQKRTLIQRLKDKFLKNDIELPTVPEAFNKLTSNLDSMRFAMLDSETATFQGACGVAFRLLEPVEEDDGWKLRASNIEPWRAERYGNAGIYIKEKYDSYQKKFFQEMKVMTRNKILTYACYGDLNFVTSGTFKKIDETDNPLGTITLAEFKNNTNRYCDFEVAEEIGDAIDRALSDQQNEIEQFKLAYMLVTGTTMSKGTAKEMMNQLGIINLKAPTAKAEYVTKNLAKDFNEYHMDLLKKQFYTICKAIDFNDEVFKSNSSGEARKWQIISLEAKTNTKEQYFREGLKECAETIAA…
143	phage3_multipleST	fig|6666666.732693.peg.1876	peg	phage3_multipleST_17149_18024	17149	18024	+	Phage protein		FIG01319482	ff	atggagttttacagtacaagtaatcagaaaaaatatcgtgaatatgtggaaaaaaattataagtcattaaaaatgtatgatgcaaaatacaaagagtttatcgatgaattttttccaccatttgactatgcaaaagtcaatcgcttattacaaatacgatcagatgtatttaaaattcttgcagaatatgcgatggatgcagatgtgaatcaatatttttctgatcgcttagaggaaattcttcaaagaacatattcttctaatgctaatgtttttgttcaacttttaaacgttgatataccaaattatttaccagaaaatgaaattaaacattatttgaactatccatggtcaggaaagacattttcaagaagactttggggaaatatttcatcgctt…	MEFYSTSNQKKYREYVEKNYKSLKMYDAKYKEFIDEFFPPFDYAKVNRLLQIRSDVFKILAEYAMDADVNQYFSDRLEEILQRTYSSNANVFVQLLNVDIPNYLPENEIKHYLNYPWSGKTFSRRLWGNISSLEQKLSNAIVKSVASGEGVIHALNTMRLDSEICDMFKLEESKYNKAIENLVRTEYAKFAQDGIEKSYLETGIEEYNVLTAKDERVCRICGGKASKNPYKLKDAVIGENRAPFHSRCRCTDVPNLPKLGKDIDEEYDRLFGDLLDEFAHDSFGINLKRRK
144	phage3_multipleST	fig|6666666.732693.peg.1877	peg	phage3_multipleST_18026_18343	18026	18343	+	FIG00629723: hypothetical protein		FIG00629722	ff	atgaaagatttttttgaagcagtactaacaattaatgtaaatgctgatattgcagaagcctacaaaacagctattgagtctgagaaccatcctaatggcttgagagaccattggaatggcaattatgcctacgtggttattggcgatcaaactgttaattatcaagataatactccagttgataagaataccgttaatttaacgattcaattattatctcattcattaccaaatttaaaagaaacagttgattggtatgaaaagatgggatgtattgttgttagaactgactacaaagaaggaaagtctagtaattag	MKDFFEAVLTINVNADIAEAYKTAIESENHPNGLRDHWNGNYAYVVIGDQTVNYQDNTPVDKNTVNLTIQLLSHSLPNLKETVDWYEKMGCIVVRTDYKEGKSSN
145	phage3_multipleST	fig|6666666.732693.peg.1878	peg	phage3_multipleST_18392_19093	18392	19093	+	FIG00628635: hypothetical protein		FIG00628634	ff	ttggttgaatggtggggcgcaactattaaaactcaaagcaatgcggggcgtgaaaacgaatcgtggggcgaaaggagaatgagcatgaaacacaaatcattaatgccaatgaatttgcaatactttgccgaaggtgacgatcaaaagttttcttttgatgacttcaaatcttttgtggaatccaatgaagaagctcaaaaatttattcagtcacaatctcaaagtgttgccgacaaacaattggaagcttggaaacaaaataacttagataaaattaaacaggataccatcaaggaatatgaggaatctaagaaaaacaagtcacctgagcaaattcaactggaaaaactacaagctgaatttgaagcagaaaaagcgttgcgtgtgacaagtgataat…	MVEWWGATIKTQSNAGRENESWGERRMSMKHKSLMPMNLQYFAEGDDQKFSFDDFKSFVESNEEAQKFIQSQSQSVADKQLEAWKQNNLDKIKQDTIKEYEESKKNKSPEQIQLEKLQAEFEAEKALRVTSDNKAFVAEQIAGLELDGELKESISQFMLNNLVSSDTDFTKNAVEGFTSVLNAINEKHADALKELQMKSAFGGTQQSNNQVQQNNETLTNPEEQLGQILQQFN
146	phage3_multipleST	fig|6666666.732693.peg.1879	peg	phage3_multipleST_19108_19998	19108	19998	+	FIG00628654: hypothetical protein		FIG00628653	ff	atgaaaaaaacatctttaaataatttagagtatttggatatttcaccagcgattaatgctatgcaagtaccaaatacaccttttttaagctatttacttggtgctggaaaaacagagccagcaaactcgacagaaattaaatggcgtgaatatgatatcaacaacgatgattcttctgaaaaacttgagggcggagaatatccagatgctgaatcaggtcgaacttggtttaacaactatactgaaatttttagaaaatcaacctctgtatctggtacattagatgctattaatgtgaatggagtcggaaatgaattaactaatcaagtagcactacgtggtatggaaatgaaaattgatttgaaccgaaaattgattactggtgtaaaagctgatgaa…	MKKTSLNNLEYLDISPAINAMQVPNTPFLSYLLGAGKTEPANSTEIKWREYDINNDDSSEKLEGGEYPDAESGRTWFNNYTEIFRKSTSVSGTLDAINVNGVGNELTNQVALRGMEMKIDLNRKLITGVKADENGSKGRRMNGILNLINSANKAETATAGAVTRKDIDTLFKLMYEKGYMGEKLCLISPDMQELMTDELDGKSTKIVQFGERVTFGLQIGNIVSNYGTGIALLEPSLPKGTIAAIDTNYVKLRPLREWRAEELAKTTDSRRIGLVGEYSLEYNASNSGAILNLKSE
147	phage3_multipleST	fig|6666666.732693.peg.1880	peg	phage3_multipleST_20039_20236	20039	20236	+	FIG00627854: hypothetical protein		FIG00627853	ff	gtggtaaaaaaagatgaaactaaaaaagatgaagtcgtgaaatatagagtaggtaaaactaaaaattttgttgggtttgttcatcctaaaactcgtagatttatcacagcagattcaaataacgaatttatcatttctatagatgataaagaagcaattgcaattttggaagatgcaattgatgttaatgaaatttag	MVKKDETKKDEVVKYRVGKTKNFVGFVHPKTRRFITADSNNEFIISIDDKEAIAILEDAIDVNEI
148	phage3_multipleST	fig|6666666.732693.peg.1881	peg	phage3_multipleST_20248_20589	20248	20589	+	FIG00628729: hypothetical protein		FIG00628728	ff	atggatgaatcgctaaaaacggaaatcattgagtctacaaaagaagattttccagatttgagtgaagaacgcataactaatttattagaaataattttgctagaaattgaatcatacaacacttgtaaaaatgatatttcatgggaaaagttaaaaagcgtgattagtgaagtgttgtataaaataataaaaaatgaatcagaaaaaacagtatcttcagttagacgtggcgatacaacgattagttatgcttcaacaacaaatgatgttagtgagttacttctaggctatggtgatttgatacgaagagttattggttgtggaggattggagtttttttaa	MDESLKTEIIESTKEDFPDLSEERITNLLEIILLEIESYNTCKNDISWEKLKSVISEVLYKIIKNESEKTVSSVRRGDTTISYASTTNDVSELLLGYGDLIRRVIGCGGLEFF
149	phage3_multipleST	fig|6666666.732693.peg.1882	peg	phage3_multipleST_20589_20960	20589	20960	+	ribosomal protein L23, putative		FIG00628769	ff	atgaatgaagcagatattttagaaactacttatgaagatagttgtattattgaaagactgacggacattgaagattctaatacaaatattactattcaagattacaaaaaagtatatgataatcctatttcttgcgctctttcacaaggtcaaatcgatggactagcagtcatagaagatggagagatggtaaatgtttcaactgacacatataaattatttgttcatcctaagattaaactaaaaaaaggagatcgaataacaataactcaaaaggccagtggcttaattttttctctatttgctactaagcctttttactatcctagtcattgtgaagtgaatttgataggaagtgagaaaaatgggtaa	MNEADILETTYEDSCIIERLTDIEDSNTNITIQDYKKVYDNPISCALSQGQIDGLAVIEDGEMVNVSTDTYKLFVHPKIKLKKGDRITITQKASGLIFSLFATKPFYYPSHCEVNLIGSEKNG
150	phage3_multipleST	fig|6666666.732693.peg.1883	peg	phage3_multipleST_20953_21348	20953	21348	+	FIG00627575: hypothetical protein		FIG00627573	ff	atgggtaatctcaaatatgaatcaaatgcagaaaagatcattgagaattttaaaaatatgactgtaattgctcaaaaagaaggaatatccttcgttaacgattcaatgaataaagtcgttagtttagctaaaccattaactcctgtaaaatcaggtaatttaaggcgaggatatcgtgtagtaaaagctagaaaactatcaagcggtcgaattgttggagaagttataaacaatgaacattattttaaatatgtagaagaaggtcataggactaaaaatggtggctttgtcaaagggaaattcatgttaactcgtgcaacgaatcttgcaaatatgtcttatattcctcgaagatttaaacaaatggcaataaaaatcgttaagaaaggaaagtaa	MGNLKYESNAEKIIENFKNMTVIAQKEGISFVNDSMNKVVSLAKPLTPVKSGNLRRGYRVVKARKLSSGRIVGEVINNEHYFKYVEEGHRTKNGGFVKGKFMLTRATNLANMSYIPRRFKQMAIKIVKKGK
151	phage3_multipleST	fig|6666666.732693.peg.1884	peg	phage3_multipleST_21350_21727	21350	21727	+	FIG00629550: hypothetical protein		FIG00629548	ff	atgaaagatgaaatcattgctgcaatcagtagcaaattaaaagaaatctatcctgatgggacaatatatcttgattcagttatgcagtcaactaaagatttttatttcgttttatcagtaatggaatctggaactgaaaatgtaggaattgatattcaaaatgtttctttcttaattgatattgcattgattgataataaccctaatagaaatttaattaatgaattagtctcacgttgtgggactttttttaatacgattacaatcgatgagcaaatattatttccaaaagcctatttacctgatgaagcagatggtgttcaacatattcgttttacattagaatttccacaatatattgaatggagtgaaagataa	MKDEIIAAISSKLKEIYPDGTIYLDSVMQSTKDFYFVLSVMESGTENVGIDIQNVSFLIDIALIDNNPNRNLINELVSRCGTFFNTITIDEQILFPKAYLPDEADGVQHIRFTLEFPQYIEWSER
152	phage3_multipleST	fig|6666666.732693.peg.1885	peg	phage3_multipleST_21728_22336	21728	22336	+	FIG00628322: hypothetical protein		FIG00628320	ff	atgggagaaaaaagaagtaaaaccggaattatttctgtcgaaaaacctacttggtttcctttggaagatgagacagggaattttccggtatatggtactgcgttgccaatgggaacagcagtaagtatcaaaccaacagctaattatgaaacaacacaagattatggggattcagtggttcaagatcaatttacagcttttggtggtgcagaagttgaactggaagcaaatggatatactcataaagttttatctacaattactggagggaaaattgttaaaggtggtgccttgcgttctggagaagatattgcgcaagatggtgcgtttgcatatagacgtaaaaaatcgaatgggaaataccgttatacggtcttttataaaggacagtttgctcta…	MGEKRSKTGIISVEKPTWFPLEDETGNFPVYGTALPMGTAVSIKPTANYETTQDYGDSVVQDQFTAFGGAEVELEANGYTHKVLSTITGGKIVKGGALRSGEDIAQDGAFAYRRKKSNGKYRYTVFYKGQFALDSDETSTIEGSKVSFTHPTWKGSFVDVPGLGYMYSVDEDDEGVDKAMIGNWFTKVAIPIEEAELSGGTE
153	phage3_multipleST	fig|6666666.732693.peg.1886	peg	phage3_multipleST_22336_22677	22336	22677	+	FIG00630435: hypothetical protein		FIG00630434	ff	atgtcaaaatatcaaacaacgattaaattaacgaaaaaagacgaagaaggtaaatatgagcaagtacaatttaaatctgctgaatttttaccaggaacagttgtagaagatgctgcaggagttatggaagaaatgcaaacagcgactgataagcaatcagttaaaaaagctttaagtcgtgcttattcatttattgcagatactttatttgagggacaatttactggtgaagattattgcaaaggaattgatgctcgtgagattgcctcattgacaggaaaattattgaagtctgttactgcaggttttgatgaaacttatacagagacgaaaaaaaagtaa	MSKYQTTIKLTKKDEEGKYEQVQFKSAEFLPGTVVEDAAGVMEEMQTATDKQSVKKALSRAYSFIADTLFEGQFTGEDYCKGIDAREIASLTGKLLKSVTAGFDETYTETKKK
154	phage3_multipleST	fig|6666666.732693.peg.1887	peg	phage3_multipleST_22892_25708	22892	25708	+	Phage tail length tape-measure protein		FIG00011468	idu(75);Phage_tail_proteins_2 idu(75);Phage_tail_proteins	ttgaataacgatgacctaattctgaagatgatactagatgaatctggttttactgccggtatgaataatgctgtcaaaaagttgaactcttttgatgaaacaatcgaaagaaaaagtagaaatagtggcagttcattaggtagtatttggaaaatatttgctggaagttttctagctagcggagtaactagaatcgtaggagctggctttgatctaatcaagggttccataagtggagcggttgatcgagtagatacgatgaataacgctctacgaaatttccaaaatatgggatttagtaattcagaaattatgaagaatatcggaaagaatgggcttttatctcaaggtattcaaggacttcctactgctttgaatgatgcgataagtcatgttcaa…	MNNDDLILKMILDESGFTAGMNNAVKKLNSFDETIERKSRNSGSSLGSIWKIFAGSFLASGVTRIVGAGFDLIKGSISGAVDRVDTMNNALRNFQNMGFSNSEIMKNIGKNGLLSQGIQGLPTALNDAISHVQLLASSTGDLTRSTQIFKALNDGILGFGGSTDQVNEAVIQLSQSFSNGKVDAQTWNSMINAQLGPTLSAIAKKMGITMGDLKEGLSQGKISVEEFQNQLIEMDTKGGGGLKSLSQIAKDSTKGIKTSIQNAKTAVTRGVGEVIEGLNKALVDSDLGGFKGIIDKVGSSMESFLKVIAANIPTAVSFLSNLFNEIQKFGSALKFMMPFLVPAATAFGAFMFQLKGIPAIIKSFNNFKNAIIGVGNSLKIMGAIAAANPFVLIIGAVVG…
155	phage3_multipleST	fig|6666666.732693.peg.1888	peg	phage3_multipleST_25698_26438	25698	26438	+	Phage-related protein		FIG01226522	ff	atgcaacttaagagaggacaattttttattaatcaacattattcttctgaatttaatgtgtatattcaaaacaggcctgcttctgtttcagctagtcgagtaattgaattgagagagcgagaaggaaatgattctatcattattgataaaggctattacaaaaatgtgactagaaagattgagtgttactataaagcaccttcaattgatatggtgcaggagtgggaagatcgaatcactgaatggttagatatgtcgtcttatagtgattttattctttactatgatgaacaatatatttatcaagctgtagtaatagaaggacctgaatttaaaggaacaagaaaaacaggaaatattgtcccttttgaatttacagtgagtattcgaccatttaag…	MQLKRGQFFINQHYSSEFNVYIQNRPASVSASRVIELREREGNDSIIIDKGYYKNVTRKIECYYKAPSIDMVQEWEDRITEWLDMSSYSDFILYYDEQYIYQAVVIEGPEFKGTRKTGNIVPFEFTVSIRPFKENYNGRFTIRQTETFEIYNPEKYSSKPLIKLSGSGDASFYINKDKYDLKSLDRELFIDSKLEEAYRKLDGNLEHQDQVTLFLDFPFLYPGKNEIKWTKNIHSFEIMPRWWRKV
156	phage3_multipleST	fig|6666666.732693.peg.1889	peg	phage3_multipleST_26435_29197	26435	29197	+	Membrane proteins related to metalloendopeptidases		FIG00011382	ff	atgaaaccaagaatatatagtcctactgaaacagatttctcaacgaatggcttaggaattttaaaggattgtacaagatgtggaatatatgaagtagctaatggaaaatatgaattagagttggattatcctttaggaactagatttgatgaatattttgaaaatgactatcaaataaaagcaaagccaaacgatcaagaagagtatcatatcttttttattgatgataaagatatagatacttttttaaatacagtaactatttatgctcagagtcgtacaaatcgacttggaagacgggtagtcactcttgtggaagtggactctaaaactggtcaagaagcgatatcaattattgaaactaaaatggataaaaaatctgacatacgactttattct…	MKPRIYSPTETDFSTNGLGILKDCTRCGIYEVANGKYELELDYPLGTRFDEYFENDYQIKAKPNDQEEYHIFFIDDKDIDTFLNTVTIYAQSRTNRLGRRVVTLVEVDSKTGQEAISIIETKMDKKSDIRLYSDITAVSSTIFEARNVLNCIAGEQGSLLQYWGGEIKREPFKLSLLKRRGRNNVGTIRYGKDMSGLKVKLDWTGIKTRIIPYADPQSEVGTTNRIYGSPVDSAYINNYPDVYTEHVQFTEEQGVKDIKSLNKIAKNYFKTINPGCDKPKVSITVEFDKLTDSEEAKEFAKIRNYGLFDTFKIYHKKYNIYLESKVSGLQYDSLSEKTLKLEAGDIQVAFYQQQAVTIQDKLKDYATNNYMSDFNDYVSSMITGQGSAGGYVVLWPKEK…
157	phage3_multipleST	fig|6666666.732693.peg.1890	peg	phage3_multipleST_29210_30118	29210	30118	+	Phage upper baseplate protein (TP901-1-like ORF48)		FIG00627602	ff	atggcaaagtggaatgtcatattaagtacaacagaaccctataattacgtggggatgattcaagttcgacaaggcaataagaatacagaggttatggaagcgactatagttgaaaatggtcttccctacgatttatcagaatgtaaggtatattttgaatcagttgtaggtgggaaatatccagtccaattagaaacaaaaattgtggatgctaaaaaagggaaaattaactatatttttgataaatattccatgcagtgtttacatcgacaaacagccaatttcattatatttaaaggagaagacttgattggaacaactcaagacttctcttattttgtcattaatgctgtttcaaaaacagaaggagaaatgggttcttattggcaatcaatcgaa…	MAKWNVILSTTEPYNYVGMIQVRQGNKNTEVMEATIVENGLPYDLSECKVYFESVVGGKYPVQLETKIVDAKKGKINYIFDKYSMQCLHRQTANFIIFKGEDLIGTTQDFSYFVINAVSKTEGEMGSYWQSIEDLIADMTDFINENKGDFTDWMNERKEEFERWRQEQEHSFQDWREGQESDYLAWFESIKDILKTIDPGGVMLAELTDARVDIQGVRHASISERLLADMDYLYQKLRATLFTIEYGEIEVTDILQDDLFSDNHEVEKVGTVAFPIEEGALIIATVDDPKQNVFTLEKVGVI
158	phage3_multipleST	fig|6666666.732693.peg.1891	peg	phage3_multipleST_30118_30738	30118	30738	+	FIG00629512: hypothetical protein		FIG00629511	ff	atggctaaaactaaacgaatgatggaaacggatgaaaaaacgggtgtacaacgccaattctttccaatcacacatgcttccgcagttcttgggttagaagaaataatagcaggagaagcaacagttttatctgttaatggaaaaattggagccgtcgtcattactaaagaagatttgggattagagaatgttctcacagaattaccctatgcaagtgaagaagatgacggcattatcacggcagaaatgtatcaaaaaattttaaacagtggagaaggtgactacgtgttgccagttgccactatcgaccgtttgggtggcataaaagttggtgaattattgacgattgatgagacagggaaagtctctgcagtcagacaatctgatgtcaatttttcg…	MAKTKRMMETDEKTGVQRQFFPITHASAVLGLEEIIAGEATVLSVNGKIGAVVITKEDLGLENVLTELPYASEEDDGIITAEMYQKILNSGEGDYVLPVATIDRLGGIKVGELLTIDETGKVSAVRQSDVNFSLELKEKLDSLKNYTAGENITIDEDGTISSTGGSGTGGVNQSYVDQKFQEAVNQAENYTNERIPNFTFEKIGEV
159	phage3_multipleST	fig|6666666.732693.peg.1892	peg	phage3_multipleST_30742_31191	30742	31191	+	FIG00629912: hypothetical protein		FIG00629911	ff	atgacagatatcgtaaaaataaaacaaagcaatgtacaggtttatccacaaactcattggaatgctatagaaggcaaaccaacaacggtgaagggagataaaggcgatcctggccaagcagcaacaattaccataggaaccgtttctagtggttcaaccgcttctgttacgaatgtaggaacatcatctgcagctagatttaattttgttttaccaaagggagataaaggtgatcctggaataaatgccacaactacagctgtagctacaactacagcaaatgggttgatgtcgtccacagataaaactaagttggatggaattgcagctggagcacagaaaaatccaggtaatgctacaactacgacagcaggtttaatgtcagcaactgacaaagct…	MTDIVKIKQSNVQVYPQTHWNAIEGKPTTVKGDKGDPGQAATITIGTVSSGSTASVTNVGTSSAARFNFVLPKGDKGDPGINATTTAVATTTANGLMSSTDKTKLDGIAAGAQKNPGNATTTTAGLMSATDKAKLDGLANITFEKVGTV
160	phage3_multipleST	fig|6666666.732693.peg.1893	peg	phage3_multipleST_31191_31685	31191	31685	+	FIG00631247: hypothetical protein		FIG00631246	ff	atggctgatattgtgcaattaaaagaagacggagttgctaaatacttaaaaacgcatgtagaagctattgatggtaaagaagcattggtgcagacagatggagaccaagccattgcaggacataagaatttttcaggttctgtaacaatcaataataaacgtgttttgacgactgatgataacagatatgaagtggtaaatctggttgtcactaacggtaatacagggacagcaaagctttatcgtgaaggaaaaacagtttctatatattttgtggctttaaacggaaaaagtagtggcgggaatgattcggttattttaactgttccagaaggctatcggacaccaattagttttgaacaactggttgggtcaatagaccgttctactttgaacagt…	MADIVQLKEDGVAKYLKTHVEAIDGKEALVQTDGDQAIAGHKNFSGSVTINNKRVLTTDDNRYEVVNLVVTNGNTGTAKLYREGKTVSIYFVALNGKSSGGNDSVILTVPEGYRTPISFEQLVGSIDRSTLNSAQLSIGADGAIKWRRNSSYGSAYSFVITYSI
161	phage3_multipleST	fig|6666666.732693.peg.1894	peg	phage3_multipleST_31699_32130	31699	32130	+	conserved hypothetical protein				atgaaagtagtttacaaatcaatcaagccttacggattcgagcaaatcattttgaacaatcaagaaaatatccctgaaaactgtacagagattaaaccaccagttcctaactggagaccaagatttgattttgataaaaaacagtgggttgagttagctactgaagaagagaaaaaagggaatgctgttgatagcgtagatgaattggctaatattaaggcattatacgaaacgctgaaggcagaaaatgatgaattgaaacagctaaattctaaagcaatgctaaacaatgtagcaatcaagcaagaaaatgtcttattgaaagaaaagtcagaaagtttagcgcagttgaattcaaaaacgatgcttgcttctgtacaaaataccaaggaaatcgaa…	MKVVYKSIKPYGFEQIILNNQENIPENCTEIKPPVPNWRPRFDFDKKQWVELATEEEKKGNAVDSVDELANIKALYETLKAENDELKQLNSKAMLNNVAIKQENVLLKEKSESLAQLNSKTMLASVQNTKEIEEIKKQLQGGK
162	phage3_multipleST	fig|6666666.732693.peg.1895	peg	phage3_multipleST_32132_32269	32132	32269	+	hypothetical protein				atgtattcatatgaagatatcaaactaatgtatgactggggctgtttcactaacgaacaagtaatggttttcgttccgttgtgcattactgaagaagaagcagataaaatcattagcaaagaagagagcgcatcttaa	MYSYEDIKLMYDWGCFTNEQVMVFVPLCITEEEADKIISKEESAS
163	phage3_multipleST	fig|6666666.732693.peg.1896	peg	phage3_multipleST_32307_32600	32307	32600	+	FIG00632379: hypothetical protein		FIG01376955	ff	atgattaatttaggggaatggggagcgatagcaggatcaataaccgctatcgtttctttgattttattagtaataaaaccaattactgcatctttctcgaagattactgagactctttcaaaagtaagtcacaatttagatttgctgactaaagatttagaatcgagcaaatcagatcgattgatgattcatgaagaactaaagaaacacgatgaaagattagatacacatacagaaaaattggtggaacacacgcaacaaattaaaactttatttagggagagaagaaaatga	MINLGEWGAIAGSITAIVSLILLVIKPITASFSKITETLSKVSHNLDLLTKDLESSKSDRLMIHEELKKHDERLDTHTEKLVEHTQQIKTLFRERRK
164	phage3_multipleST	fig|6666666.732693.peg.1897	peg	phage3_multipleST_32818_33843	32818	33843	+	FIG00631339: hypothetical protein		FIG00631338	ff	atgaaaaagaaaattactattactgcgatgagcctgttaacggctctttttttattacccattaatacgtttgcttatactattaatgacgagtataatttagcgccgaatcaaggagactccagattagcaattcctaacaaaattattttgcacgaaactggaatagatgcaccagcaagaaacgtagccgccaacatgaaaaataattataacggaagcaattcttatactacagatgttattggtgacggtgggattgtttaccgtgtgggtgagcaaggatatgtttcgtggggagctggtaacgctaatccttatgcgcctgtacagattgaattacagcgcacatatgataaagcattgtttgaaaaaaactatcgagcttatattgaatat…	MKKKITITAMSLLTALFLLPINTFAYTINDEYNLAPNQGDSRLAIPNKIILHETGIDAPARNVAANMKNNYNGSNSYTTDVIGDGGIVYRVGEQGYVSWGAGNANPYAPVQIELQRTYDKALFEKNYRAYIEYTRDSAKKYGIPLTLDQGTSLFTKGIISHLWVTNYVWGNHTDPYGYLSQMGVSKEKLAYDLAHGFTDENPTTSENKPVIDPTRAGAANPTLTDGTNHAHIDQFGEIENANLHVAGWHIANYKYEYIFIMDYNTGKELARVRADGIYRPDVNQAYNTSGNVGYHVSFNMRNFPSKKVYVMMRATNDPEGNTKGGAQDFHDKRWYLNIPKR
165	phage4_multipleST	fig|6666666.732693.peg.2348	peg	phage4_multipleST_1137_1	1137	1	-	Phage integrase				atgtggatcgaaactaaaactgataaaaacggaaaaaaagtatataaatataatgagcgatatattgatccaaaaactagaaaaagaaaaaaagtgagcattacttataaaaataaatctcgagaaactcagaaagtggcattgctagagttaaataaaaaaattgatataaaattaaacgaaaaaacacttcataagcctgatctaacatttcatgagcttgttgaagaatggttagttatatacaaaagacaagttaaggaatctacatattatcctacgaataatatattaaacactataaagaagaagatacctgagacttacatcgtttctggtattaatacaatagatttgaataatatttttgaagacatgatatataaagatgacttgtca…	MWIETKTDKNGKKVYKYNERYIDPKTRKRKKVSITYKNKSRETQKVALLELNKKIDIKLNEKTLHKPDLTFHELVEEWLVIYKRQVKESTYYPTNNILNTIKKKIPETYIVSGINTIDLNNIFEDMIYKDDLSNKYVSVIKSKLNLLFSYAMKKGYVEKNPIDEVVIDYKRESKTIKIKDKFLEDDEYNRLVDFTTSHNKRYSLLFQWLYLTGMRSGEAIALSKDDVHITNNNASVVINGTMMYRERSIADMKKSDSTKTAAGMREIDLPKKAIAIYNELLELNPNGQFLFQTTKGTPFQLTAINTYLRSHKADMKIDKKLSSHIFRHTHISKLAELGTPLYAIQDRVGHENSDITEKIYLHVTKGVKEKLKEDIEKL
166	phage4_multipleST	fig|6666666.732693.peg.2349	peg	phage4_multipleST_1819_1253	1819	1253	-	putative superinfection immunity protein		FIG01469831	ff	atggcaaaaaaagttatgggtcaagatgggaaaatgtataaagttaagaaaccgttttataaacgggtatggttttggttgttagcggttgttgtggtgtttattgctataggttcgcaaggaggcagtgatgatgctaaaaataccgtcgctgaaacaactaaagaaagcgtgacagaagtgtcttctgcagaatcggtagcagaatctacagtcgttgaagaagaaactgaaactactgaaactactatagaagaagttactcaagaagaaagtgttcctcgtgaatacagaaatgcattgagcaaagctgaaagctatctaggttgggctggtatgtctgaacaaggtttgcgtgaacaactagagtttgaagaatatccaagtgatgcaatcgat…	MAKKVMGQDGKMYKVKKPFYKRVWFWLLAVVVVFIAIGSQGGSDDAKNTVAETTKESVTEVSSAESVAESTVVEEETETTETTIEEVTQEESVPREYRNALSKAESYLGWAGMSEQGLREQLEFEEYPSDAIDYALANVDVDYNEQALAKAESYDDWASMSDSQLYDQLIFEGFTNEQAQYALDNLPQ
167	phage4_multipleST	fig|6666666.732693.peg.2350	peg	phage4_multipleST_2608_1955	2608	1955	-	hypothetical protein				atgaaaaaagttagcgttatgttgttgttaagtactgctctgctactttcagcttgttcaaataataaaaaagctgaatcaacagataccacttctaaccaagaaacaaaaataagtaaaacaaaagaaacaactgaaaccagttcatctactagcaaatctacatctaaaacagattctagttcaacagttacaagctccaaccaagctacggcggaacctagcccaacagttataagctccagtcagagtacaatccaaaccgcacctcaagaagaaacatatgaacagatgaaacaacgcactttacagtcaactccagctgatcgtgcaaattggtccaacaaagagtgggaagctttcggcgtggccctttatgaaaatggattgactacagat…	MKKVSVMLLLSTALLLSACSNNKKAESTDTTSNQETKISKTKETTETSSSTSKSTSKTDSSSTVTSSNQATAEPSPTVISSSQSTIQTAPQEETYEQMKQRTLQSTPADRANWSNKEWEAFGVALYENGLTTDDAGNIISQDQKEQQAASQQNPEDQQTSAQQDADTLSLTDFVNKYGMSPVAWKVQNGMSEEEALRTTQQKTSGEVQLGFSKYGIQ
168	phage4_multipleST	fig|6666666.732693.peg.2351	peg	phage4_multipleST_3465_3091	3465	3091	-	Phage transcriptional regulator, Cro/CI family		FIG01114367	ff	atgagtttagttactaagattaaagaattagcagacgaaaagcatgtgactatagcagaagtagaaagacaggtgggcatctctaatggacaaataagaagatgggataaagcctcgccaaaatctgagaacttaaagaaagttgctgattattttggtgtcacaactgattatttattgggaaataataatgttcccaagtgggctacaaaagaggaagtggttgaacttgataaactactagactcaaatgttaatatgtcttatggtggggaaacattgacacccgaacaaatacagcgcgtaaaagatatcctgatagcgactttctgggatattgtgaaagaagacaaagaaaaaggcaaaaagatgtga	MSLVTKIKELADEKHVTIAEVERQVGISNGQIRRWDKASPKSENLKKVADYFGVTTDYLLGNNNVPKWATKEEVVELDKLLDSNVNMSYGGETLTPEQIQRVKDILIATFWDIVKEDKEKGKKM
169	phage4_multipleST	fig|6666666.732693.peg.2352	peg	phage4_multipleST_3769_3954	3769	3954	+	cro		FIG01516202	ff	atgtctgagaatttagacttaaaaattcgagcggagatgagaaaaagaagaatgactttcaaagaactagctgcgcttatcggtatttcaggagcttatttatcagatattctaaacggcaatcgtgatggaaagaaagcacaacagcatatcgaaacagtgaaaaaaatattggacatccgatag	MSENLDLKIRAEMRKRRMTFKELAALIGISGAYLSDILNGNRDGKKAQQHIETVKKILDIR
170	phage4_multipleST	fig|6666666.732693.peg.2353	peg	phage4_multipleST_4246_4416	4246	4416	+	FIG00631288: hypothetical protein		FIG00631284	ff	atgggtaaattcaacagagcattagtattcagcgcaccgctaatcgtctatgctttagggctttggggaagtagacaagcgttgataggaacgattgtgtacatggtttggatttttatagggctggatgaagctgagtacaaaacaaaaaagccagtcgggagggactga	MGKFNRALVFSAPLIVYALGLWGSRQALIGTIVYMVWIFIGLDEAEYKTKKPVGRD
171	phage4_multipleST	fig|6666666.732693.peg.2354	peg	phage4_multipleST_4709_4518	4709	4518	-	hypothetical protein				atgggaagcattcataaaagtagccttttatctcctataccgttggcacaagcaatctctcctggctactcagtcgctttttcagaagttttagatatgaaagatatattacctggtgaaaaacttgtaatggtcataagaacagctaattatcaaaaaaaatttaagttaaagctaaaagactcattttaa	MGSIHKSSLLSPIPLAQAISPGYSVAFSEVLDMKDILPGEKLVMVIRTANYQKKFKLKLKDSF
172	phage4_multipleST	fig|6666666.732693.peg.2355	peg	phage4_multipleST_5144_5461	5144	5461	+	hypothetical protein				atgctaattgcaacggatacactagaccgcatctttttaaaagacgaatacaaactgcgcaatatagatgcgtcaggaattttagtatttgatctttatgacaatggaaaaattggtatctatcaagcaagtgatattgaagaaacaaaccttgctttcgaacaaattgatgattctgtggaattggatttagatgaggcaatcctagcttttgaacaaattgcaaaattattaaaggaggcacaaaagaatggcaactctttaccaactcagcgagtcatatatcaaagtcctggaactggcagaacaattggatga	MLIATDTLDRIFLKDEYKLRNIDASGILVFDLYDNGKIGIYQASDIEETNLAFEQIDDSVELDLDEAILAFEQIAKLLKEAQKNGNSLPTQRVIYQSPGTGRTIG
173	phage4_multipleST	fig|6666666.732693.peg.2356	peg	phage4_multipleST_5454_5873	5454	5873	+	Phage protein				ttggatgaagaaattcttcgcgatactctcgattcgattaatgaagcgatcgagtataaggcagaaaacttagcaaaaatagttaaagaagtagaagggaaagctgagttaatcgatagtgaaattaaacgtctgcaggaacgtaagacatcgcttttgaacaatgctaagagtatcaagcactatttacaagaggaaatggaaaagactggtaaaacgaagattaaaggtgaattattcaacattggaattcaaaataatccagtatcggtcaatgtaatcaatgagaacttaattccaaaaggattctttacccctgtgcctcccaaattggataaaaagcaattgaaggaggaactgaagcacggagatattcctggtgctgaactcgtccaaaca…	MDEEILRDTLDSINEAIEYKAENLAKIVKEVEGKAELIDSEIKRLQERKTSLLNNAKSIKHYLQEEMEKTGKTKIKGELFNIGIQNNPVSVNVINENLIPKGFFTPVPPKLDKKQLKEELKHGDIPGAELVQTKGLRIR
174	phage4_multipleST	fig|6666666.732693.peg.2357	peg	phage4_multipleST_5890_6066	5890	6066	+	hypothetical protein				atggaacacgaaaacgtaaaagacgctttgaaagctgctatcgaaatcgcggaagctaaaggaataaaggttgacggcaaaccagcaactgtccatgacattcaaaatttgacgaaagaacatctttattttatcgccgacttgcttggtttgtcggaattgtatttagacaaataa	MEHENVKDALKAAIEIAEAKGIKVDGKPATVHDIQNLTKEHLYFIADLLGLSELYLDK
175	phage4_multipleST	fig|6666666.732693.peg.2358	peg	phage4_multipleST_6323_6754	6323	6754	+	hypothetical protein				ttgaaaaacaaactagcaaaaacaacagcaatcatcggactagcactaggtagcggcgttatcggctacgcagcaagcaatgcgtttcaagatttggacacgatcaaagcaaatttcaacacagtcctacaatacggtcaaacgaaatcgcaacgtgtgtcagaacttgaatcacagctatccaacaacactcgcacacaggagcagctgaaagccgaaattgagcaaatcaaatcggacaagcagaaggaaattgaagccaagcaacgagaagtcgaacaaaagcaacaggagatcgctacaaagcaacaggaagccgatagcttgcgccaacaactatccacagtgcaaaacgacaaggagcagttagaacagcgcgtgagcgagttacggcagtat…	MKNKLAKTTAIIGLALGSGVIGYAASNAFQDLDTIKANFNTVLQYGQTKSQRVSELESQLSNNTRTQEQLKAEIEQIKSDKQKEIEAKQREVEQKQQEIATKQQEADSLRQQLSTVQNDKEQLEQRVSELRQYTDQKVGELGK
176	phage4_multipleST	fig|6666666.732693.peg.2359	peg	phage4_multipleST_6751_7077	6751	7077	+	FIG00628898: hypothetical protein				atgaaagagttgactatttatgacccaaatatttcatgggctaaacacacaattaaagtttcttttatgatttggggttacaaaggatatgttacttacaaagtgggcggtaacactaagggtttatcattaatagctattgattcagatgatctatatgatgctaatttcgaggataacccagttaatttccgtgaccttgatgaagattggttctctatggaacttactaacgataaaggcgacagtacacttgtagaagatgaattcgacagactaggtgattatattgtcggtgttgaaattattgcgcacgaaccagagtag	MKELTIYDPNISWAKHTIKVSFMIWGYKGYVTYKVGGNTKGLSLIAIDSDDLYDANFEDNPVNFRDLDEDWFSMELTNDKGDSTLVEDEFDRLGDYIVGVEIIAHEPE
177	phage4_multipleST	fig|6666666.732693.peg.2360	peg	phage4_multipleST_7196_7882	7196	7882	+	Phage protein				atgcagattaagaaggcgacggatatcgaacaaaccaagggaacatatttgatctacggtgctccaggaaaaggtaaaacttcaacggctaaatattttccagggaaaacactgatccttgatattgatcggacttcaaaagtccttagaggtgagaaaaatgtcgatatcgtatatatcgacaacgaagatacctggaacgactggggcaacacgttggctgatttaactaccaattatgtaggtgtttatgacaacgtggttgtcgataatgtcagcgaattggaacggtgtattctgtccagtttaggcgcagaaggaaaaaacaacggcgttccttcgcaaggcgattatcaatatatgcaatttagaatggtgaacagcctacgctatatgaaa…	MQIKKATDIEQTKGTYLIYGAPGKGKTSTAKYFPGKTLILDIDRTSKVLRGEKNVDIVYIDNEDTWNDWGNTLADLTTNYVGVYDNVVVDNVSELERCILSSLGAEGKNNGVPSQGDYQYMQFRMVNSLRYMKNLDSNLIWTAWEEIDLWTDSDGSSYNIALPQINRKIRNNILGLCDVVGRLMVKEDDERGFILQATDSTYAKNQLDNRSGCKQSELILDGIVRLPE
178	phage4_multipleST	fig|6666666.732693.peg.2361	peg	phage4_multipleST_8040_9206	8040	9206	+	DNA helicase, phage-associated		FIG01115708	icw(2);Phage_replication	ttgattgatcagatcaaagatacgtttcaaaagatgggcgtagataatcagcttgtaaatttcggcatggttcaaacagtcgtacgacatcttaaaaccatcaagaaaccacaactgatcatcactgacgaaaaccatcacgggttagcagcgtcctacagaaaaatctatgagtattattcggacgttccgcgattaggttttaccgcgacacccatccggttaaacggtagtgggttgggggatgtgaacgacttgctaattgaaggagtatcggctaaatggttgattgagaatcatagattagctccttatgaatattatgcacctaaattgatcgatacagccgaattaaagaaagcttcgactggagattttacaaagaaatcaatggataag…	MIDQIKDTFQKMGVDNQLVNFGMVQTVVRHLKTIKKPQLIITDENHHGLAASYRKIYEYYSDVPRLGFTATPIRLNGSGLGDVNDLLIEGVSAKWLIENHRLAPYEYYAPKLIDTAELKKASTGDFTKKSMDKAVKNTIYGDVLKHYKTLAEGEQAIAYCHSIDASKHTAEIFNDAGYKATHIDAKTPKDERADIIEAFRNHEIKILCNVDLIGEGFDVPDCSTVIMLRPTQSLSLYIQQSMRGMRYRPDKTSIIIDHVGNVNRFGLPDMDREWSLDTKKKTKTDSDLSIVQCAFCFGAYERPKGDNICPYCGELQPIEERKSELEIDESAELMKVGETKITLNFENNKYYNMTEDEAESIEDLYAIARAKGFKPGWAYMAAKRKGWL
179	phage4_multipleST	fig|6666666.732693.peg.2362	peg	phage4_multipleST_9209_9670	9209	9670	+	hypothetical protein				atgggcggtatttttggtaaaaaagcagaagatgttcaaggttcaataataaatggcgtaacaataataggtgatactggaaaaagagatagttcaggcaatcaaattgtaatcgctagaaataaaaataacgaagtttttgaatcttctctatctaatataaaaagaggtgttgttaacgggacaggcgaagagagtggctacgttaatttaaaaaaagctaatgaaaaataccatgttgaaggaacttacgttaaggctttgtctgtcggtggaacaaaaggcgttaattgggataaacgaagaaataaatggaaagcacgattatatttcaaaggagaatatgtcttacaaaaggatttcaacaccaaagaagaagcaatccaagcacgacttgca…	MGGIFGKKAEDVQGSIINGVTIIGDTGKRDSSGNQIVIARNKNNEVFESSLSNIKRGVVNGTGEESGYVNLKKANEKYHVEGTYVKALSVGGTKGVNWDKRRNKWKARLYFKGEYVLQKDFNTKEEAIQARLAAEEKYFKPILEKYENKKEND
180	phage4_multipleST	fig|6666666.732693.peg.2363	peg	phage4_multipleST_9672_10172	9672	10172	+	Single stranded DNA-binding protein, phage-associated #ACLAME218			idu(1);Phage_replication	atgacaggatttaacttagacttttcaaaagcgcaacaagggaacgaaatcaaagacggtacgtacgaagtggtcgtaaacaaagctgtagaaaatgcaactaaatcaggcgcagaatttatcgatatcgatttgatcgttcgtaacgatgtggatcaaccgttccaaaataaacacattttcgcaaaaatctggaaagccaaagctaccggcaaatataacgaaggtatgatcatggcaattgcacaagcgctacagttggaagacggaaaatcatataacgggtttgatgaattgctggcggactttgttttgaaaaccgcctcagtacgcgtgaaaactgaagagtcaaatggatataaaaacgtcaatgtgaagtcttgggataaaacgaacaca…	MTGFNLDFSKAQQGNEIKDGTYEVVVNKAVENATKSGAEFIDIDLIVRNDVDQPFQNKHIFAKIWKAKATGKYNEGMIMAIAQALQLEDGKSYNGFDELLADFVLKTASVRVKTEESNGYKNVNVKSWDKTNTRGVMNHQFKNGDEPSFGPERSRATTVRNDNLPF
181	phage4_multipleST	fig|6666666.732693.peg.2364	peg	phage4_multipleST_10187_12499	10187	12499	+	DNA primase/helicase, phage-associated		FIG00774766	icw(1);Phage_replication	atgtatgaaaaaattccaaaagagcttaaaaatctcaaacaatggtgtgtttataagctagtttgggatgaaaagcggcagaagcacacgaagatcccttataacgccaacaacgggcataaagccaaatccaatgacgagagtacctggtctgattttcagaccgctctcgctgctattgatcactacggaatgagtggactggggttctttttcaaaccaccttatttcggcattgatatcgataatgctgaaggtgaagttgagcgatttaaatcaggtgatatagaagaaaatattatctatgaatttatcgaaagcatgagatcctatgctgagtattctcaatcaggtactggcatccacattattgctcgcggagaattgcccggcggaaga…	MYEKIPKELKNLKQWCVYKLVWDEKRQKHTKIPYNANNGHKAKSNDESTWSDFQTALAAIDHYGMSGLGFFFKPPYFGIDIDNAEGEVERFKSGDIEENIIYEFIESMRSYAEYSQSGTGIHIIARGELPGGRRRKGDVEMYQNGRFFVMTGNAASKYLEITEPNPKDIKRLYDRYVGDEKIIQFKEENPLMNTVDLPVEEIIKRAESSSQGARFKVFMNGGWEAFYSSQSEADMAFANDLAFWTGRDFEKMDEIFRASAMIRSKYDQKRGSATYGESLLNKAIADTNSVYNPKRKSDFKIFIKDQEQPKEEKYYSYDDTGNADRFTDIYGTLVKYSYIDKSWYYYDGKVWLQDNTGEVRKMIDTTVDIMGKEPLTIPEGADDETKEALMKAKEKHVKR…
182	phage4_multipleST	fig|6666666.732693.peg.2365	peg	phage4_multipleST_12866_13063	12866	13063	+	Phage protein				atgccaaaagggttcccagatctatgtggacatcgtaattctgatgggaaagcaatttatatagaagtaaaaaatgaacgcggtaagttgcgtgaagatcaaaaaaggtttgctgaatttttaaacggtcaacctgtactatacggtgttgcacgatcagtggaagaagcattgaaaattgtggaggaatcatcatga	MPKGFPDLCGHRNSDGKAIYIEVKNERGKLREDQKRFAEFLNGQPVLYGVARSVEEALKIVEESS
183	phage4_multipleST	fig|6666666.732693.peg.2366	peg	phage4_multipleST_13060_13221	13060	13221	+	FIG00630198: hypothetical protein		FIG00630197	ff	atgacaacagaagaagtgattcaaatgcgtattcgaagccttcagcgtgagattgacgatctggaacggacaaaggcagtgatggtcaatgaaacggcgaggaaggcaatcgatttgcacatagagaatttaagaagggaaatccatcgattggaggaatga	MTTEEVIQMRIRSLQREIDDLERTKAVMVNETARKAIDLHIENLRREIHRLEE
184	phage4_multipleST	fig|6666666.732693.peg.2367	peg	phage4_multipleST_13224_13523	13224	13523	+	FIG00631516: hypothetical protein		FIG00631515	ff	gtggataagaaagcagcaatgaaacgaatcatcgaactgacacattctgagaattggcaagaagacaaagaaatagttgcagaagtccaaaagctcggtaaatcaatgtggagtgaaaaaaccaaacggagaacaccgagaaaaattgcaatctggcatggtgaccgaattctagtaacaggtactgctgaacagttatctgaaattactggattaagcaaaaacattatctgggatagagctaaacgcgagaacgttgattcgaaaggtcgtcaatttaaacattgggagaagaaataa	MDKKAAMKRIIELTHSENWQEDKEIVAEVQKLGKSMWSEKTKRRTPRKIAIWHGDRILVTGTAEQLSEITGLSKNIIWDRAKRENVDSKGRQFKHWEKK
185	phage4_multipleST	fig|6666666.732693.peg.2368	peg	phage4_multipleST_13523_13837	13523	13837	+	Phage DNA binding protein		FIG01283764	idu(14);Phage_packaging_machinery	atggaggaactaatcacaaaagtagagcagtgggcaaaagataagggattggatcaagctgattccagcaagcaaatgttaaaaacgatcgaagagattggggaagttgccgcttctctagctagaaaagatgaatatggtttaagagacggaattggagacgtagtagtaaccttgattattttagctatgcaaaatgatatggatttgtacgagtgtctgaaccaagcatacaacgaaatcaaaggacgcacaggaaaaatggtagatggtgtattcgtgaagtcgagtgatttggaggacagcgatgaataa	MEELITKVEQWAKDKGLDQADSSKQMLKTIEEIGEVAASLARKDEYGLRDGIGDVVVTLIILAMQNDMDLYECLNQAYNEIKGRTGKMVDGVFVKSSDLEDSDE
186	phage4_multipleST	fig|6666666.732693.peg.2369	peg	phage4_multipleST_13830_14360	13830	14360	+	FIG00633241: hypothetical protein		FIG01505064	ff	atgaataaaaaagtattaattgataaacaagcattgattgatgaattaatgaaaatacctggtgtgggatctaatagtgacgctttagaaacgattaaacgtttcccatcgtatgaaccgcagaagccagttgtgcctaagtttgtggcggaactactcgactattatcgtcagtcaacagatgttgatttattagctttattgataactttccatgattggtattatcgcaaaactaaagacggtgagcatgaagaagcaattgattggctagttgatcatcctgaaatttatatgcgtgcatggctgtttggctacgagctcgagaaagagccgttgtattgcgtaataatcaatggtagatatcttgtcaaagtattcagcaatacaaacgttgtc…	MNKKVLIDKQALIDELMKIPGVGSNSDALETIKRFPSYEPQKPVVPKFVAELLDYYRQSTDVDLLALLITFHDWYYRKTKDGEHEEAIDWLVDHPEIYMRAWLFGYELEKEPLYCVIINGRYLVKVFSNTNVVILVPADEFSQYVTQKFQLTEKQIKAIDERYWPFAVPVDEVVEG
187	phage4_multipleST	fig|6666666.732693.peg.2370	peg	phage4_multipleST_14556_14759	14556	14759	+	FIG00630572: hypothetical protein		FIG01824941	ff	atgaacaacagacaccgcagaataacaaaactaagaaaacgggaactgaatgtactaaagacaaagtttgaaaaagaatatggaatttcagcagaagaaacatataaagtggcaagtcagtgtgttgctgatgcgagcggcgctattcgtaagtttggaatttcgatattaagtgatgatcgtaaatgggaggaaaaagaatga	MNNRHRRITKLRKRELNVLKTKFEKEYGISAEETYKVASQCVADASGAIRKFGISILSDDRKWEEKE
188	phage4_multipleST	fig|6666666.732693.peg.2371	peg	phage4_multipleST_14756_15043	14756	15043	+	FIG00631129: hypothetical protein		FIG00631128	ff	atgaaactaaaagacggattttactccagcagtcatggtatcggcggtttaatgctagatatgccgacaaagaaccctaaaacacgtgagaaaccaaaattcaaagtcggtgacatggttcgctgtgaagcagaaggattcatctatccattttgtggatatgtagaacatctctataatcactcagcaatcattcgtattgaaaacacgatggaatgtgacaagtggttagcgaaaagcaaagagaatttagcagtagcgagattggtggatatggaggttatataa	MKLKDGFYSSSHGIGGLMLDMPTKNPKTREKPKFKVGDMVRCEAEGFIYPFCGYVEHLYNHSAIIRIENTMECDKWLAKSKENLAVARLVDMEVI
189	phage4_multipleST	fig|6666666.732693.peg.2372	peg	phage4_multipleST_15527_15943	15527	15943	+	Phage transcriptional activator ArpU		FIG01538732	ff	ttgatgcaattgttacgagaggtagatttcaaacagacaagatgtaatgcgagagatgtgctgaagaactttcggcgtttggagcggatggcaggtcgctctttgatagatattaagtcgccgattattacggatatgccgaaggcgccgaagcacggcaataaggcagaagacgcaatcattcagatgatggatatagaagcggagagagacgcgattctagcagccttgatggctcttagtctgattagtcgtcagatactctactatagcttttgtgtgccagatagcttctcaaactacagaattagccgtgaagtgggttattcagaaagaagtatacaacggatgaagtcggaagctctaatagagtttgcagaagcatataaacacggaaga…	MMQLLREVDFKQTRCNARDVLKNFRRLERMAGRSLIDIKSPIITDMPKAPKHGNKAEDAIIQMMDIEAERDAILAALMALSLISRQILYYSFCVPDSFSNYRISREVGYSERSIQRMKSEALIEFAEAYKHGRIIAYK
190	phage4_multipleST	fig|6666666.732693.peg.2373	peg	phage4_multipleST_16724_16954	16724	16954	+	conserved hypothetical protein		FIG00629156	ff	atgagaaactactggtatgtatcgctaactaatgaatatcctcgaaccattgatgattgttcagtgcgtgttgtgcgttctgtacaaatcaaagggaagtactctattgtcgaaatgctaagagaagctacaccaaacgaagtggataaatgcaagctgatatattgcggtcatggctattggaaagacgagtatatccaacaaaacattgagaggtggatagatagatga	MRNYWYVSLTNEYPRTIDDCSVRVVRSVQIKGKYSIVEMLREATPNEVDKCKLIYCGHGYWKDEYIQQNIERWIDR
191	phage4_multipleST	fig|6666666.732693.peg.2374	peg	phage4_multipleST_17139_17684	17139	17684	+	FIG00633209: hypothetical protein		FIG00633206	ff	atgcacatgcacataggagaaaagatatataaattgagacggcttaataacgaaacaatgaacgacttagttaaacaaactggagtgtcaaaatcatggttatctgatattgagtctggaaaaaagcaacgcgttgattttaataagatatgtgcaatagccaaacattataaagttagcttagaatactttcgggatgattatttggatagtgatgaacacgaggatattattcctttgacaggcgaaacaagagttaaatcagtgaaatcgcttgaacaaagcctaaagtatctgaataacaaacaagaacctaaccttctagagatcaaactaaaagatactgactcagtaccagaggtttggtacaagggtgagaggttggatgaattgcctaaa…	MHMHIGEKIYKLRRLNNETMNDLVKQTGVSKSWLSDIESGKKQRVDFNKICAIAKHYKVSLEYFRDDYLDSDEHEDIIPLTGETRVKSVKSLEQSLKYLNNKQEPNLLEIKLKDTDSVPEVWYKGERLDELPKGLVDVSYHWKTDDFTNDDRGANDITIQYFSSFNDKYPDKKTIGHKRDM
192	phage4_multipleST	fig|6666666.732693.peg.2375	peg	phage4_multipleST_18323_18159	18323	18159	-	hypothetical protein				atgggagaactctataaacccggcgaagacaacaaaccaaaaggaacctacaaagaagtgggtcctcgtggtggaaatgtccaaggcggacaagaagtaaaaattgatccaggcgaccgattaccccctacttctcaaaaaggaaacaaatggactaagaaatag	MGELYKPGEDNKPKGTYKEVGPRGGNVQGGQEVKIDPGDRLPPTSQKGNKWTKK
193	phage4_multipleST	fig|6666666.732693.peg.2376	peg	phage4_multipleST_18425_18946	18425	18946	+	Phage terminase-like protein, small subunit		FIG00631830	ff	atgccgcaaccagcgaagagtgcaaaattacaattattaaacggaaacccaaataagaagaataccgaagaactccgcaagcgagcggccgcagaagacaaattaaaaatggctactgacaaaatcaaaccgccgttatggctagattcgctaggaaaggatacctttgagtttatcgccgatgaattgctgtctgtggatttaatcagtaatccggacgtccatacaatggctctatactccaattggtattcgcaatacgtttctttagaaaaacagcttcgaaaactacaacgagagtacaagttgaactatgcgcttgcgaaaaaggaggcagaggcgagaggtgagccgtttaatgaacctaatgaattaattggtaatccgctctctcggcag…	MPQPAKSAKLQLLNGNPNKKNTEELRKRAAAEDKLKMATDKIKPPLWLDSLGKDTFEFIADELLSVDLISNPDVHTMALYSNWYSQYVSLEKQLRKLQREYKLNYALAKKEAEARGEPFNEPNELIGNPLSRQMDTASRNLRSFGADLGLSPAARAKLAIKMADDGGDDDDDF
194	phage4_multipleST	fig|6666666.732693.peg.2377	peg	phage4_multipleST_18933_19406	18933	19406	+	Phage terminase, large subunit		FIG00017949	icw(1);Phage_packaging_machinery	atgacgacttctaatattttggatatgtcttacacagaacgtgtggactattggcaaagctatcttgaggagcaagcttcttggggtggctttttaaaatgtccatatccggaattgttaactacttggtatgcggaacgattaatcgatggaagcataccagccagcaaagaaaatattcaagctgctaaacggcatatgcgtgatttgcagcgccaaggaacagatgattttccttggatctttgacgaagaaaaaggtcaccggcctattagatatatcgaaaaaaaatgtaaaccaactgaaggcgactttggttcgtttgttttgcaaccttggcagcatttcataattggatccatgtacggatgggtacatcgtgatacaggagagcgtcgc…	MTTSNILDMSYTERVDYWQSYLEEQASWGGFLKCPYPELLTTWYAERLIDGSIPASKENIQAAKRHMRDLQRQGTDDFPWIFDEEKGHRPIRYIEKKCKPTEGDFGSFVLQPWQHFIIGSMYGWVHRDTGERRFREALIFVGRKNGKFCRLKIGQNR
195	phage4_multipleST	fig|6666666.732693.peg.2378	peg	phage4_multipleST_19571_19413	19571	19413	-	hypothetical protein				atggacaaatacggactaaaaaacagaattagaatttctaacgcaattgataaagatttatacgaaggattaaaaaaaatgtcggaagaaactatggttcctatgtctaaattgcttgataaagctatcgaattattactaaaagaaagccaaaaataa	MDKYGLKNRIRISNAIDKDLYEGLKKMSEETMVPMSKLLDKAIELLLKESQK
196	phage4_multipleST	fig|6666666.732693.peg.2379	peg	phage4_multipleST_19731_19856	19731	19856	+	hypothetical protein				atgatattggcagaaggtggaggagcggtgggattgaatataaaccaccaaagaacgaaacccaacaccacagaagtttttggaatgcaatacaaaaatacgggtgggaaaattttgatcatttga	MILAEGGGAVGLNINHQRTKPNTTEVFGMQYKNTGGKILII
197	phage4_multipleST	fig|6666666.732693.peg.2380	peg	phage4_multipleST_19877_20425	19877	20425	+	hypothetical protein				atgaaagaagcttttgagaaagaaaagttttatattgaactttatgactcaactaataagaaaaaaggttataacatcgcaaaaggcggaaatggcggaataatatataaagttcaccccaaaggaatgctagggaaaaaacaatctaaagaattttcttcaaatcacagtaaatgggcaaagaaccataagaataattgtatgacaaacggtgatgttgtatggggtgttactcacgaacacccaaaaggcatgttgggaaagcaccacagcaaagaatcaattatgaaaaagaaagcatatagtggtgaaaatgctgtaacctcaaaaccaattgtcgcaattgaacgggatggaactaaaagagaatttcacagcgctaagctttgcatggcttac…	MKEAFEKEKFYIELYDSTNKKKGYNIAKGGNGGIIYKVHPKGMLGKKQSKEFSSNHSKWAKNHKNNCMTNGDVVWGVTHEHPKGMLGKHHSKESIMKKKAYSGENAVTSKPIVAIERDGTKREFHSAKLCMAYYSISTCVFYRLLKDGAPYVINPKANYRNKEKILAIEGIMFKHKEDTEVS
198	phage4_multipleST	fig|6666666.732693.peg.2381	peg	phage4_multipleST_20645_21964	20645	21964	+	Phage terminase, large subunit		FIG00017949	icw(1);Phage_packaging_machinery	atggtcgcttatgatgatgaacaaggcgccaacgtttacgtattggcaaatgctcgtgatcaagcaagcttgttgtttgataaggccgcagaaatggtcaaacaatcgccggcgctctttaagaaatttggtaagcctaaacgatcaagtattaattatgctcccgccttttctaaaatggaaccacgcgcctcagatagccggaaattggatgggctaaacactcactttggtatttttgacgagatccacgagtttacgaattacaatctgatcaacgttatcaagaaatcaagaggaaccagaaaacagcctctgatagtttatatcacaactgctggatatgtattagatggtccgttgatgtcttattttgagcaaggtgtggactgtttggaa…	MVAYDDEQGANVYVLANARDQASLLFDKAAEMVKQSPALFKKFGKPKRSSINYAPAFSKMEPRASDSRKLDGLNTHFGIFDEIHEFTNYNLINVIKKSRGTRKQPLIVYITTAGYVLDGPLMSYFEQGVDCLEHLEDDIDERTFYYLAKLDSAEEADDPRLWIKANPNICLMNFVGMLDDYVKDKKDPKEYADWITKQFNLFSDIDELSFVDMPTIKRNNKTIDIETLKGKKCVGGFDLSETEDFTAAVLEFPLETGEVFILQHTWIPQARFDRDNNQERIKAWEKVGDLTIIPGDYVNYEYVLNWFVENSKIYDIVKINYDKAKALRLNKELENAGFETNEIRQGFLSLGGPMQNFKEMLLDGKVIFNNSKLYRWYLSNVKLVMDRNSNWMPSKQSKS…
199	phage4_multipleST	fig|6666666.732693.peg.2382	peg	phage4_multipleST_21980_23200	21980	23200	+	Phage portal protein		FIG00001259	icw(2);Phage_packaging_machinery	atgagtattttagatcgtttgcgttcttttggccgagcgaagccgaaagcgagcaaacaagagtattttttgaatgacccgggattgataccgtatttagtcggaaaagatgaaatatcagaagggattttttccgtaattagccgtgtatcgaacgtttttgcgtctctccctctcaaaatgatagatgtggagtttggccaaccggacgactgtcctgcatacaacttgttgagcgaaggccctcgatattttacaaagtttgattttttccgggacgtggaagttttgagaaactaccaagggaatgcgtatgtgcagattttccgaaatatcaatggagaagtagcagatatggcgttagtaaaacctggtgcttgccatccagtgattgatatg…	MSILDRLRSFGRAKPKASKQEYFLNDPGLIPYLVGKDEISEGIFSVISRVSNVFASLPLKMIDVEFGQPDDCPAYNLLSEGPRYFTKFDFFRDVEVLRNYQGNAYVQIFRNINGEVADMALVKPGACHPVIDMDSGELYYQVTATDKGSYKQVIYVHYMEMLHFKQPRFGGLEGTDPTKVLTNTLGYDREVRKISLSQLKGSNEGLKVKFASNMDEEAKKATVKNIADFYRQNGGLLVEENGVEIERLQRELVDSKLLDTDKVSRSRIAMVYNVPEHFIGNNQSSYSSQEQLNMEFLTYNLVPTVNQYEAELNKKTLSRTEKAKGYRYKFNVASLLRADTQARGQFYQIMRRGGAYSANDVRRFEDLQPINKTGMDDYHISGDLYPIDMDPTLRKTTSS…
200	phage4_multipleST	fig|6666666.732693.peg.2383	peg	phage4_multipleST_23235_23912	23235	23912	+	Prophage Clp protease-like protein		FIG01305986	ff	atgaaaaaagtgacgttaagcggcgatgtcgtggataacgataccgcgtggctttatgactggtttgggatcaattgtatctcaccagggaaaatttctgccgctcttacagaagcagcgggggatgaagtagaacttgatatctcatcgaacggtggggatgtcctagcggcaagcgaaatatataccgctatccgtgcctatccgggaaaggtatccggaaatgttgtgagtattgcagcaagcgctgcaagtgtaatcgcttgcgcttgcgaaccgcttagaatctcacctacggcacacatcatgattcataacgcatgggtgaccactagtggcaacgctgaggaattaaaagccaatgcagaaatgttaagcagtgtggatgagtctattgtt…	MKKVTLSGDVVDNDTAWLYDWFGINCISPGKISAALTEAAGDEVELDISSNGGDVLAASEIYTAIRAYPGKVSGNVVSIAASAASVIACACEPLRISPTAHIMIHNAWVTTSGNAEELKANAEMLSSVDESIVNAYEIKTGLDRKKLADLMAKDTWLNAQTAVAEGFADEIMFAEAPVTVLNASQPVIPKNAVTKLKNLILKAEAPQEETLLQKKLKALNGGKNE
201	phage4_multipleST	fig|6666666.732693.peg.2384	peg	phage4_multipleST_23909_25102	23909	25102	+	Phage capsid protein		FIG00229185	idu(7);Phage_capsid_proteins	atgaatttagaacaattaaaaaatgcgtgggtcgaggcgggaagtaaagtctctgacttaaatgcacaactcaatgcagcattggttgacgatgaaaaaacagaagaagatgtagtaagtttgcaagcacaagtaaaagcagcacgggctaaacgggacggattgaaagagcaagtggcaaatatggaagccgaacaagtcttaaacgtcaaaaaagaaccattagataaaaaagatgaaaacttgaaaaacaagtttatcaaagactttaaagcgatggtcaatggtgatcctgctattatggctactttgacatctaatacggatgaatctggtaatgctatcggattgactattcctgtagatgtgcaaacgactattcatactttggttcgtcgg…	MNLEQLKNAWVEAGSKVSDLNAQLNAALVDDEKTEEDVVSLQAQVKAARAKRDGLKEQVANMEAEQVLNVKKEPLDKKDENLKNKFIKDFKAMVNGDPAIMATLTSNTDESGNAIGLTIPVDVQTTIHTLVRRFDSLQEYVNVEKVTTTSGSRVYEKWSDITPLTALDTEDGEIPANDDPALYLIKYLIKRYAGISTVTNSLLKDTAENILAWLSKWIAKKVVVTRNTKILAAIDGIKAAQKKDVTDVDGIKDIVNVQLDPAIEATSMFITNQDGFNVLDKVKRADGSYLLQKDVASATGYTFLGKPIKKIASRFLPNKGTQATPKYPLYIGDLKEAVTLYDRENMSLLTTNIGGGAFETDTTKVRVIDRFDVQLVDDEAVVLATFTTIANETPAKV
202	phage4_multipleST	fig|6666666.732693.peg.2385	peg	phage4_multipleST_25117_25443	25117	25443	+	FIG00628536: hypothetical protein		FIG00628535	ff	atgattcttgatcctaaaatggatttaggcgaaatcaaaaacgcactaaagattgataccgatgatgacgatgtggaagtaagccgtgcggcacaagctgcaattgcatacattagaggggctatcgggaatgataagccctctttttataagcaagaaaatgaaacggttgatctgattaatttagctatcctgcaattagcagatcattattacaacgctcgatcagcaaccgtgagtgggaacttgcgagagtacgatttaggttttacaagcctaatcttgcaactcaaagcaagttatttgctttttgtggaggaggagtag	MILDPKMDLGEIKNALKIDTDDDDVEVSRAAQAAIAYIRGAIGNDKPSFYKQENETVDLINLAILQLADHYYNARSATVSGNLREYDLGFTSLILQLKASYLLFVEEE
203	phage4_multipleST	fig|6666666.732693.peg.2386	peg	phage4_multipleST_25447_25782	25447	25782	+	FIG00631724: hypothetical protein		FIG00631721	ff	atgccccttatccaaacaggaaatttaaatcaacgcatcaagtttgtccgagatacgacggttaaggatgaggacgggcaagttgtcccgacttctacaaccattcttacttgctgggcaagtgtgcagacacaacgcctgaacgatattaagacgtcgattggtacggctttggaaggaacactgacgttcattatccgctaccaacaaaaatcagagctgaccaatgatatgaaagtgcgttggaatggaaaaacgtttgaaatcattacgattacgaaaggcgagtttgcgaaggacttcacgacaatcattgcaaaagaggtttcaaaatga	MPLIQTGNLNQRIKFVRDTTVKDEDGQVVPTSTTILTCWASVQTQRLNDIKTSIGTALEGTLTFIIRYQQKSELTNDMKVRWNGKTFEIITITKGEFAKDFTTIIAKEVSK
204	phage4_multipleST	fig|6666666.732693.peg.2387	peg	phage4_multipleST_25779_26174	25779	26174	+	hypothetical protein				atgagtgtagaagtcgatgcaaccgaagtgtacaaagcgcttagggaagtaaaagcaaacgttcaacgagtggaaagcccagcacttagaaaagctggggagtacgctcaagaagagttacgacaaaacacaccttactgggatggaacgaagtcaaacggtaaacgtggttcgtatatgcaagaacatgctaagaaccatgtggttacaagctcgataaaaaacggattggtagaagtcggctatgacaaagatgtttcttggcggatgcactttatcgagttcggaacaatcaaacaacgtccaaaaggtttcgtacaaaaaacacaaaagcaaatcgaaaaacaagtaacacaaatcattgctgacgaagtaaaaaggaggctaggactttga	MSVEVDATEVYKALREVKANVQRVESPALRKAGEYAQEELRQNTPYWDGTKSNGKRGSYMQEHAKNHVVTSSIKNGLVEVGYDKDVSWRMHFIEFGTIKQRPKGFVQKTQKQIEKQVTQIIADEVKRRLGL
205	phage4_multipleST	fig|6666666.732693.peg.2388	peg	phage4_multipleST_26390_26542	26390	26542	+	hypothetical protein				atgaaagaggttgatgccttttattttgcccttgatgaggttatgagggggaatggttggcaatgcgcatacacggaacaaacagatgacgaggacttggaaggtgcaaagcggattatcaaacgatatgtagcaaatatttcactaaattaa	MKEVDAFYFALDEVMRGNGWQCAYTEQTDDEDLEGAKRIIKRYVANISLN
206	phage4_multipleST	fig|6666666.732693.peg.2389	peg	phage4_multipleST_26558_27118	26558	27118	+	Phage major tail protein		FIG00019508	idu(8);Phage_tail_proteins_2 idu(8);Phage_tail_proteins	atggcaacagtaggattcgagagcgtcatttttggcgtaaaaacaggtgcaggcggcactctaaaagaattagtagcagataagtcgaaaggcggagcgatcgaagctaaaattactggattaggcgcaacttctaacacaacatacgcttcaaacgtaccgttcttcattgcaagtaaaggggtttcgtcgccaaaagttacgcttgacgtggcagacttaatggataacggcatttacagcgaaatcattggtgctaaaaccgtggatggtgcaaatgtaattggttcagaaactgaagcgccttacgtgtcggtagtcatggttacagcgaacaaagaaggaaaacgcttgttcatgggattgacaaaaggaaaattcagtcatccagatatcgac…	MATVGFESVIFGVKTGAGGTLKELVADKSKGGAIEAKITGLGATSNTTYASNVPFFIASKGVSSPKVTLDVADLMDNGIYSEIIGAKTVDGANVIGSETEAPYVSVVMVTANKEGKRLFMGLTKGKFSHPDIDMKTAEDKGVELQTDSIEGEFISDERGYVYLTAVESEGMTLQKFKDLVNNKEGE
207	phage4_multipleST	fig|6666666.732693.peg.2390	peg	phage4_multipleST_27243_27554	27243	27554	+	hypothetical protein				atgattgaattgcaattgaaacttgacggaaagaaaaaaacattcaaacaacaagatatttccgcacgtgcaatgcgtgagtgtatcaaattttacgagaaagcggaaaaagcagacctaactgatttagaagcgattgattcaatgattgcaattacagcagatattttccaagatccagcagttacatttgatgctattttagacggtttgactgcgagcgagttagtaccggcattagaaagtgtttttgaacaaataaatgaactgggaaacaatgaaaaaaagcagacggcgagcaaaaagaaataa	MIELQLKLDGKKKTFKQQDISARAMRECIKFYEKAEKADLTDLEAIDSMIAITADIFQDPAVTFDAILDGLTASELVPALESVFEQINELGNNEKKQTASKKK
208	phage4_multipleST	fig|6666666.732693.peg.2391	peg	phage4_multipleST_27578_27769	27578	27769	+	hypothetical protein				atggatcaaatctacaaagatttaatcgaagcaggttggacgatgagagatgtggacgaagccgactatcattatttgttacacctttttggagaagtggagagtggcgaagaatatgtagatggtgctgatttcatcaaacaatttttatcggctgaagacttagtaaaacttgaggaaggaggtaaataa	MDQIYKDLIEAGWTMRDVDEADYHYLLHLFGEVESGEEYVDGADFIKQFLSAEDLVKLEEGGK
209	phage4_multipleST	fig|6666666.732693.peg.2392	peg	phage4_multipleST_27769_31617	27769	31617	+	Phage tail length tape-measure protein		FIG00011468	icw(1);Phage_tail_proteins_2 icw(1);Phage_tail_proteins	atggcaggaaaaggacaaccggcaggaaatatcaagctagggattagtttagatagcactagttttggtaacacgctggacgaaatcaatgcgaaagtcaaacaagctgagtcgaatatgcgtgccaatctaaaggcttatgattcagcaggacgttcatacgaagcacttagtcaaaagacgaaagacttgtctacggttatggaagggcaaaacgccaaagtaagagaattaacaaagcgccgtgatgaagcgattagcaagtatggcgaggaatcgaaacaagttgctaaccttaacacacagataaacaatgctaccgcaaaatataatgcttacagtcgccagttgaacgacacaaaaaaagaattggtgtattccaaaacagccgtcaatgat…	MAGKGQPAGNIKLGISLDSTSFGNTLDEINAKVKQAESNMRANLKAYDSAGRSYEALSQKTKDLSTVMEGQNAKVRELTKRRDEAISKYGEESKQVANLNTQINNATAKYNAYSRQLNDTKKELVYSKTAVNDLSNEIKENERQMNAEVKALKAAGDESGAFEAKQKGLAKQTELSEKAIEEQRKVVKLMADEFGDSANETEDAKRALEKLERQSQISSRQLEALKSSSDQSGKEIEDFGDKSTRSARKLDGLKDKLSSLKSAFSFGAVAGLAHNAISSVVSGVQGLVGEAVNASDSLMKFSKTMEFANFGKSQIESSKKEMKDYADKTVYGLEEILNTTAQLASNGIPNYTELTKAAGNLNAVAGGSSDTFKSVAMMLTQTAGAGKLTTENWNQLADA…
210	phage4_multipleST	fig|6666666.732693.peg.2393	peg	phage4_multipleST_31618_32490	31618	32490	+	hypothetical protein				atgcgaactgtattactgagaaatagaataaacgaagaaattgatttgtccacagaagactattttgctactgggttgagtaatatggggtttgaagtaaaaaaagaacatgtgggacagtgggggaatttcagagaaagcagtgagagcgttgaaatatctgaatttcagtcatctgtaatcatttctgtgcatgggtttcgagaaaaagaactgtacaattcacttgtgcagttcctatcggaaggtccgtttgaactggaatttgcttttgacggcgaaacaatggtaagaagatgcagtctaaaatctttaagtaagactgaaatcgatccgaaaacatcgttactaacagacactttagaactatatttcacatcaaactggtattccgtaaaa…	MRTVLLRNRINEEIDLSTEDYFATGLSNMGFEVKKEHVGQWGNFRESSESVEISEFQSSVIISVHGFREKELYNSLVQFLSEGPFELEFAFDGETMVRRCSLKSLSKTEIDPKTSLLTDTLELYFTSNWYSVKREKLIQRPNVVKTRGKVFPYKRSYIYTQNLWEKKGVFKFNNNSVYLTNSKERMSPLKIRVIGKCSNPYWEVIQNSQIIATDGYFIDMTETQTLEVSSLFEDTTAILKDIAGVESSVYQQQDYTKTNFVQAPTGEFSIVFHVGGADVEIELYEERDLF
211	phage4_multipleST	fig|6666666.732693.peg.2394	peg	phage4_multipleST_32487_33536	32487	33536	+	hypothetical protein				ttgattttagcagtcacgctttttcatcgtgatttaatgctttataacgaacatttattctctaacagttttgaatttggtgtggacgagatcaacgaagaggctagtagctttacgatggataagtacgttcctgtaaaaacaggcgattttctactagcaaaatatattcctagtggaaaatttgcatattttggtgtaattacgtcgcaggaagacgaaaaaatcagttgtaaaagcttacttagtttagctgatagtgagataccgactgcacgtgtgtcaggagataactacgaagagcatatccggcggttgattgaatactatttgctgaatgatccaacgaaacaactaaaagatattttagacgtcaaagcagaaagtgcgacctctcat…	MILAVTLFHRDLMLYNEHLFSNSFEFGVDEINEEASSFTMDKYVPVKTGDFLLAKYIPSGKFAYFGVITSQEDEKISCKSLLSLADSEIPTARVSGDNYEEHIRRLIEYYLLNDPTKQLKDILDVKAESATSHSYQATDTNKHKLSAYILNGFKKYNVKWYFKGIQNRKIYTGIRAVNESIYIKDNSSEFSDWDVFVQAPGAGNENKLLIVDKAMKDIEKPIILSTWYLDEENNLTQDGSKENITKPTVNLVNIYDQTAEDKASYEDVAKSELKGNTYSHEIKVNVVRNAKNLNVETIETGMFATISYKGKIYKSVLTAWRISSDKEFVELTFGNIRSRFMDYFEDNGG
212	phage4_multipleST	fig|6666666.732693.peg.2395	peg	phage4_multipleST_33540_34364	33540	34364	+	hypothetical protein				atggttagcaatgtggatggatatcaatttgaaaacgtgaaagtaagcgcagaaaatgatgctagactttatcacgttttatataatcggaaaaatcaggttattgatggttacgatcagtctatgaatttatcttcaagcggattaacagtaaaagttgctgcaggagcagcgattattcaaggtcgtatggtcgttgttcgacaagaagaaagtataacagttccagcaaactcaagtggttatatagcattaacagtggatttgacacaagaagttatacctggatctattcttccagaatcggaagaatatgaatggactaataatcaagtcaagctagaatttataacaaaagttataaaaggtaatttaaacaatggtgataaggtctataat…	MVSNVDGYQFENVKVSAENDARLYHVLYNRKNQVIDGYDQSMNLSSSGLTVKVAAGAAIIQGRMVVVRQEESITVPANSSGYIALTVDLTQEVIPGSILPESEEYEWTNNQVKLEFITKVIKGNLNNGDKVYNLPLCSVNSTGSTVSISKISDSYELTLSKGEILWRGTALMHDTQTVQPSKKIWQTVSGFLLVWLPYENGQAIEDRYVTTPFYKERVTFTNVLGEIVSGFDDYHKKWFSKRINYNSNTNIFTGAASNASGDNANMVLRYIVSF
213	phage4_multipleST	fig|6666666.732693.peg.2396	peg	phage4_multipleST_34382_36442	34382	36442	+	FIG00629366: hypothetical protein		FIG00629365	ff	gtggcaaatttagaaattaaattatctgcaaataagagacagccttatctacgtcaccgtgttgttggtagagttggtgatggggggctcacaacaatcaatgtacaacttcttgaggaagatgaaattacaccttttgtaattaatctaaacggtactttgaaatttgtgggcgaagtttcaaacggtaactataccgagggagaaccagaaataatcgattcgactaatgggttaattagttacacgttcactaagtcaaatttcagcacgagtcatcaattcaaacaagcatattttgaatatgtagatcctaacggcaaaaaagtaacttttcagaacttcatcatagacgtgttagaacgagtggatattaattcggagcaagcgaaatactat…	MANLEIKLSANKRQPYLRHRVVGRVGDGGLTTINVQLLEEDEITPFVINLNGTLKFVGEVSNGNYTEGEPEIIDSTNGLISYTFTKSNFSTSHQFKQAYFEYVDPNGKKVTFQNFIIDVLERVDINSEQAKYYISSLEKLQSEMQTTFNQFISDKQVQYDQIYSKYNELVRLINESDKQVNDRIDQTNQQIGDLGKLKKMYSNSIDFGGYDYSGNPNLLSKLSYDLIENQNTSAGTLSKGENSFKYNKISAEVEGGVELYYKRRGIANWLPSNKTLVMTVKLRAGADYSPVDGKLILIRYRYVDSGTGKIVLDLPINSNSITQEWKEFSITGTTPTFSPQAYHPWIQFRAQDGVLGEIEMSYDIKIEEGSTATPYQPNLLDDSYWLGKTPLGENLITNA…
214	phage4_multipleST	fig|6666666.732693.peg.2397	peg	phage4_multipleST_36459_36608	36459	36608	+	hypothetical protein				atgaaggcagcatatagaccaattgaaccttacggattcgagcaaatcattgtgaatgatgaagaacatttaccggaagaatgcacagaagtcgaaccaccgattccaaattggaaaccgaaattcaattactgggagggaaataaatga	MKAAYRPIEPYGFEQIIVNDEEHLPEECTEVEPPIPNWKPKFNYWEGNK
215	phage4_multipleST	fig|6666666.732693.peg.2398	peg	phage4_multipleST_36605_37051	36605	37051	+	conserved hypothetical protein		FIG00629156	ff	atgaaaaacatttggaaatatggccgtactggcggagagtatgcaggaaaagtattggacgacatgcttgtatccgttccttacacagatcagccaccgctcgaaggggttcgttcagatggcgaaccgctaacgattgctgatcagatgtttgatcctaaattgaaccaatggattattttagcgaacgcgttagatcacaacgatttaaacaatctcaaagcgatgtacgaggctcttgaacatgaaaacggcaacctaaaacagctaaatgccaaactcatgctaagcgatgtagcgattaaacaggaaaatactgcattgaaagaaaaagctgacagtttagcacaaatcaattcaaaaatgatgcttgcttcgttacaaaatagcaaagacatt…	MKNIWKYGRTGGEYAGKVLDDMLVSVPYTDQPPLEGVRSDGEPLTIADQMFDPKLNQWIILANALDHNDLNNLKAMYEALEHENGNLKQLNAKLMLSDVAIKQENTALKEKADSLAQINSKMMLASLQNSKDISEIKEQLNPASKGGE
216	phage4_multipleST	fig|6666666.732693.peg.2399	peg	phage4_multipleST_37053_37190	37053	37190	+	hypothetical protein				atgtttagttttagcgatgtgaaaatgatgtatgattggggctgttttactgacgatcaagttcgtctattcgttccactatgtatcacagatgaagaagcagatagaattattagcaaagaagagagcgcatcttaa	MFSFSDVKMMYDWGCFTDDQVRLFVPLCITDEEADRIISKEESAS
217	phage4_multipleST	fig|6666666.732693.peg.2400	peg	phage4_multipleST_37225_37467	37225	37467	+	Phage holin		FIG00640889	ff	atgaaagaagaagcgctccaagacgttgtggagagattagtaagaattgaaacaaaattagacaactacgaatcacttagagaaaaagctgatagtgcaaaagatttggcagacaaagcctactcagtagcgctaaacaacgcagaagatatcaaagaaatgaaagccaataataaatggtcgtggggttacatgatcggtttaggcattacgatcattggctatttcttgactaaattgtaa	MKEEALQDVVERLVRIETKLDNYESLREKADSAKDLADKAYSVALNNAEDIKEMKANNKWSWGYMIGLGITIIGYFLTKL
218	phage4_multipleST	fig|6666666.732693.peg.2401	peg	phage4_multipleST_37483_37680	37483	37680	+	Phage holin		FIG00640889	ff	atgattttacccgataagtattatcaagtcattaaatggacggttttaacagtattaccagctgcatctgttttagtagccacgttaggaaaagcgtatggatggaatggaacagatatgacagtactcactatcaatgcagtagcaacatttttaggcgttatcactggtgtgtctgcatataacttaaaaaaatag	MILPDKYYQVIKWTVLTVLPAASVLVATLGKAYGWNGTDMTVLTINAVATFLGVITGVSAYNLKK
219	phage4_multipleST	fig|6666666.732693.peg.2402	peg	phage4_multipleST_37691_38707	37691	38707	+	FIG00631339: hypothetical protein		FIG00631338	ff	atgaagaagaaaatcattttatcattgagcctaataatggctctttttttattgccaattaacgggttcgcctatacgatcaacaatgaatttaatttaggtgtaaatgaaggtagctcacaagtagcaaataaccaatacatcctattgcatgaaacagcaaacgaaactgcgacaggacgaaatgaagcgcagtacatgaaacgttcttggtacaatgcctatacagcgtatattgttggcgatggtgggatcgtttaccaagttggacaacctggttatgtacaatatggcgctggttcatatgctaatgcaaatagtcctgtgcaaatcgaactgcaacatacgcacgataaagtaacgtttgaaaagaactacaaggcatatgttgaattagcg…	MKKKIILSLSLIMALFLLPINGFAYTINNEFNLGVNEGSSQVANNQYILLHETANETATGRNEAQYMKRSWYNAYTAYIVGDGGIVYQVGQPGYVQYGAGSYANANSPVQIELQHTHDKVTFEKNYKAYVELARDSANKYGIPLTLDTPYNQPGIKSHLWVTQNIWGDHTDPYGYLSEMGVSKEKLAYDLAHGFTDENPTTSENKPVIDPTRAGAANPTLSDGTNHSHIDQFGEIENANLHVAGWHIANYKYEYIFIMDYNTGKELARVRADGIYRPDVNQAYNTSGNVGYHVSFNMRNFPNKKVYVMMRATNDPEGNTKGGAQDFHDKRWYLNIPKR
220	phage4_multipleST	fig|6666666.732693.peg.2403	peg	phage4_multipleST_38822_40030	38822	40030	+	FIG00633555: hypothetical protein		FIG00633554	ff	gtgacagcagaaattggtattatgaataaaagtggaatcgtgttagcttcagattcagcatctacgattggagatagcaaagtatataatactgcaaaaaaattatttactttggattccatgcattctgtaggtatcatgatatatggtaatgctgaatttaatggtattccttgggaaataatcattactcaatataagaaaagcattggtagttctgtttttaatactttggaagaatacgcggataattttatagaatttgtcaaaacagcatcttttattagaagtgaacagaccgagcaagaacaaatgattggggtttttcaaaaaataatttcaggtttatttgagagtatagaagtagatattaactttttaataagccaaggtacacaa…	MTAEIGIMNKSGIVLASDSASTIGDSKVYNTAKKLFTLDSMHSVGIMIYGNAEFNGIPWEIIITQYKKSIGSSVFNTLEEYADNFIEFVKTASFIRSEQTEQEQMIGVFQKIISGLFESIEVDINFLISQGTQIDKDVLVKLLQTKMNTNLSQQSQTFILDIEKALFLSNYGEILKDILNSISTMEGVSEAISEEIQSYVYEIIIRDDVYSSPTGIVIAGYGRMDIFPKLYSYNMFGFVMNILKYSEYESAQIGNDNGSLRSTILPFAQSDVVNTVVQGVDPQITNYLSSQVDSFDDNGKNTYINIIKNISEFQQNQFIFPLLNMIALLPVEETAIIAETLLNLTSFKRKYTTSVETVGGPIDVLAITPNDGPIWIKRKHYFDIDNNIGYRLRKERAND…
221	phage5_multipleST	fig|6666666.732693.peg.2404	peg	phage5_multipleST_1353_1	1353	1	-	phage site-specific recombinase		FIG00631586	ff	atgaaacgagtagcattatatatgagagtatcaactgaacaacaagccaaacatggagatagtcttagagaacaaaaagaaaccctctatgaatatatcgaacaacacaaggatttgaaagtagttaatgaatatgtagacggtggtatttctggtcaaaaaataaatcgtgatgaatttcaaaaactattacaagatgtaaaagaaaataaaatagatctaattttatttacaaaattagatagatggtttagaaatctacgacattatttaaacactcaagaaattttagaaaaacacaatgtttcttggaatgctgtttctcaacaatattatgatacaactacagcgtatggcagaactttcattgcacaagtaatgagttttgctgaattggaa…	MKRVALYMRVSTEQQAKHGDSLREQKETLYEYIEQHKDLKVVNEYVDGGISGQKINRDEFQKLLQDVKENKIDLILFTKLDRWFRNLRHYLNTQEILEKHNVSWNAVSQQYYDTTTAYGRTFIAQVMSFAELEAQIDSERIKAVMANKIAQGEVVSGKTPLGYSIENKKLVINDDAPIVIDIFNYFLSSGSLRKTVYYLGSQYGIVRDYQSVKNMLTNKKYIGELRNNKNYCPPIIDKKLFYAVQKALPKNLKTNAKRDYIFKGLLKCSDCQGSVAGQTIKARYKKKDGTESIYERTCYRCVKRRNNKLRCTNKRAFYEKNLERYIFEATKQKFEQIQINYSKKQPKIIKKKNSKKNIENKLDRLKKAYLNEVIDLEEYKKDREALMKELNEIEVEPAK…
222	phage5_multipleST	fig|6666666.732693.peg.2405	peg	phage5_multipleST_2708_1419	2708	1419	-	UPF0325 protein YaeH		FIG00949053	ff	atgggagtactattgtttttagttggaatagttttaataattatgggtagtagcaaattatctgaagctaaaaaattaaaagataaaacttctgccttagagagtaaggtaaaggaatattctcaagaattaaatgctagggaaacgtttatatctgaaaaagagaaaaacataagtaaattgaataaaaacttgtcaacgctagaaaacaaaattgatattcttaatgctgaaagccagcggttagacgatgaaattaatcaaaaatatgacacatctctggtcactatctataaatcagtaattattccgaatatagatgaaacttcttcatccgaaataaaaaacaaactttctttattaaagattaaagaaaaggattttattttagacggtgca…	MGVLLFLVGIVLIIMGSSKLSEAKKLKDKTSALESKVKEYSQELNARETFISEKEKNISKLNKNLSTLENKIDILNAESQRLDDEINQKYDTSLVTIYKSVIIPNIDETSSSEIKNKLSLLKIKEKDFILDGAINIPSYLNNREANNIKKKMLIPLESEITGLLNKLTISNVDSTREKIIRTFDKINKLFKNDEAEFKKELLELKLQELELNYSYIVKVNDEKEQQKAIKEQMIEEEKVRREIEREKKRIDKEERQFNSEITKLMAYMQKASADVEKELYADKIKELEEKLRELETVKEDVLQRELNTRAGYVYVISNIGSFGEDVYKIGMTRRLEPMDRIKELSSASVPFEFDVHAMIFSEDAPTLENQLHSHFRKNEVNKVNQRKEFFKVSLDEIEK…
223	phage5_multipleST	fig|6666666.732693.peg.2406	peg	phage5_multipleST_3499_2795	3499	2795	-	putative repressor - phage associated		FIG01435296	ff	atgttcgctgaaaatctaaagtttcttagagaaaagtataatattgatcaacaagaactagccgaaaaactaggaagaaaaagttcatcctcaataagcgaatgggaaaaaggaaaatatacaccaaaattaaaaaccttaaatgagatagctaagatattcaatgttgatatagatgatttgatgaatattgatttatctatatctaatcagatatataatatccttcctatatataatcagcttaacgacgaaaataaagttgctacctatgaatttgcaagtaatcgattagaagaacaaaaacaagaaaatgtcctagattttcctaaaaaagaaaaaatcccaactgttcacaattcggcttcggctgccaatccaacagaacttacttacggt…	MFAENLKFLREKYNIDQQELAEKLGRKSSSSISEWEKGKYTPKLKTLNEIAKIFNVDIDDLMNIDLSISNQIYNILPIYNQLNDENKVATYEFASNRLEEQKQENVLDFPKKEKIPTVHNSASAANPTELTYGDTVVEEEEFERVPSAADFAVPIIGDSMEPVIRNGQFVFVKEQPDVEDGEIAIVELGGDGVTCKEIYKDYENQTIILRSINDLYEDRIVSPEQIRIIGKVVF
224	phage5_multipleST	fig|6666666.732693.peg.2407	peg	phage5_multipleST_3699_3965	3699	3965	+	hypothetical protein				atggataccgcgaagaaagaaaaatatacattgagacaattaagagctttaaagggttattcaaaagaagaactgtcaaggaaaagcaaagtgacatcaagaacaatatttatttacgaaaacgatgtagataaaatgaggaacggaaagtacgccactctagaaaaaattgctaaggcattgggtgttagagtttccgatatttttttagaccctgattcggaaaaaccgaaatcaataacaggtgaaacaaaacaagtcagctag	MDTAKKEKYTLRQLRALKGYSKEELSRKSKVTSRTIFIYENDVDKMRNGKYATLEKIAKALGVRVSDIFLDPDSEKPKSITGETKQVS
225	phage5_multipleST	fig|6666666.732693.peg.2408	peg	phage5_multipleST_4363_4133	4363	4133	-	FIG00630981: hypothetical protein		FIG00630980	ff	atgggtaaaaatcaatgggtatctcctagaaatggcaaatgggctgtacgtggtgaaggtaattccgaagatacaaaactatttgataataaatcagatgctgttgagtatggtaaaaagatttctaaaaaacagcaatcagagtttattgtccaaaaaaagaatggacaaatacaatcaaaagatagttttggaaacgatcctatacctccacgtgataaagaacattaa	MGKNQWVSPRNGKWAVRGEGNSEDTKLFDNKSDAVEYGKKISKKQQSEFIVQKKNGQIQSKDSFGNDPIPPRDKEH
226	phage5_multipleST	fig|6666666.732693.peg.2409	peg	phage5_multipleST_4435_4590	4435	4590	+	hypothetical protein				gtgagtaacaagccaaaaatcactttgaatggcacacctaatcttcaaagattagcagatgaaatggctagaatacgttctagacattggggagttactgtggtggcaaccataattgaacaaaaagaaaagcccacacagccggcaagcaagtag	MSNKPKITLNGTPNLQRLADEMARIRSRHWGVTVVATIIEQKEKPTQPASK
227	phage5_multipleST	fig|6666666.732693.peg.2410	peg	phage5_multipleST_4747_4902	4747	4902	+	FIG00628537: hypothetical protein		FIG00628536	ff	atgaaggaagaatcaaaaatagggattttgaatgagaacaattacacaagattaattattgaaacagaagaaggggaaaaagtagcagaagttacattgaccgatgcaactcctgctgacggttatcgtattcgattaactcctaaatatgattaa	MKEESKIGILNENNYTRLIIETEEGEKVAEVTLTDATPADGYRIRLTPKYD
228	phage5_multipleST	fig|6666666.732693.peg.2411	peg	phage5_multipleST_5123_4899	5123	4899	-	FIG00631899: hypothetical protein		FIG01566648	ff	atgggaaaaaatcaacatgttgtacctaattccaatggtggttggaatgtcaaaggtgctggaaattctaaagcgactgcacatactaatacaaaatcagaagcagtaaaaatcgctagagagatttctaaaaatcaaggatctgagctatttattcatggcagagatggaaaaattcaaagccgtgatagtcacggaaacgatccacacccaccaaaaggttaa	MGKNQHVVPNSNGGWNVKGAGNSKATAHTNTKSEAVKIAREISKNQGSELFIHGRDGKIQSRDSHGNDPHPPKG
229	phage5_multipleST	fig|6666666.732693.peg.2412	peg	phage5_multipleST_5201_5329	5201	5329	+	FIG00627534: hypothetical protein				atgacattacaagagcatcaacacttgatgcgaaaactaaatcaggaataccacgaggaaatgaaacctagattgctaggggaacaatggcgtgaacgccagaagaagtggttagaaataaaaaagtga	MTLQEHQHLMRKLNQEYHEEMKPRLLGEQWRERQKKWLEIKK
230	phage5_multipleST	fig|6666666.732693.peg.2413	peg	phage5_multipleST_5390_5725	5390	5725	+	FIG00629294: hypothetical protein		FIG00629291	ff	atgaataagaaaattgaaaatcttatcgaagaattgaaacgtgaatgccaaaagcaaggtgtttctattatttgtacagcccaaaaagaaggggaacttaaaagtctcgtttatggtgagacaacagaaattttactttgtcttgctatgcaagaagaacatttagatgaaaatctcccattgtcagcacatattatgcgtagaattgctgtggatgcttacgaacaagcgaaaaatgaagaagaaaatcaaccttcaaatcatacttttgttattaataacaaggaagatttagctgatgtgatgactcgtattctcaagggggaatttcaatga	MNKKIENLIEELKRECQKQGVSIICTAQKEGELKSLVYGETTEILLCLAMQEEHLDENLPLSAHIMRRIAVDAYEQAKNEEENQPSNHTFVINNKEDLADVMTRILKGEFQ
231	phage5_multipleST	fig|6666666.732693.peg.2414	peg	phage5_multipleST_5958_6899	5958	6899	+	phage-related protein		FIG01217605	ff	atgagtaaatctaccttagaaatgagccatcaagaatggctcgaagaccgcaaaagaggtattggtggctcagatgttgcaaccgtacttggattaaacaaatacaaatctccttatcaattgtggcttgagaaaacgggtcaaattgaattgaaagatttagaaagcgaaccagcttattggggtaatgttttagaagaagtggttgctaaagagtttcaggaacgtacaggcaaaaaagtacgcagaagaaaccaagtatttgaacatccattacatccatttttaagagcaaatattgatcgggaagtagtgggagaaaatgccattctggaatgtaaaacagccaatcaatttctcggaaaagagtgggaaggtgaagaggtaccgcttagctat…	MSKSTLEMSHQEWLEDRKRGIGGSDVATVLGLNKYKSPYQLWLEKTGQIELKDLESEPAYWGNVLEEVVAKEFQERTGKKVRRRNQVFEHPLHPFLRANIDREVVGENAILECKTANQFLGKEWEGEEVPLSYLCQVQHYMNVLNKDYCYIAVLIGGQKFIWKRIERDQELIDTITEQLVEFWETNVLGGIEPVIDGSGATADFLKEKYADVEENQTALPSRFDELIEQKRELKRTKKEIESSIRQVDNEIISELGKREASIGITQRNIISWKLVRTRRMNTKKLAEKYPDVANDEEIYNVTESRRLTEKEIK
232	phage5_multipleST	fig|6666666.732693.peg.2415	peg	phage5_multipleST_6901_7791	6901	7791	+	Recombinational DNA repair protein RecT (prophage associated)		FIG00002410	ff	atggcaacaaatgaatcgttaaaaaatcaattggcagaaaagccacagaaacaagttgcaccaggacagttagggcttaaagctctaatgaatacaccaacaatgagaaagaaatttgaagaagtacttcatgacaatgctaatgcttttatgtcgaatgttatgactcttgtatctaatgacagttatcttgcagatagtgaaccgatgtctatcatgagtggtgcgttaactgctgcaacattaaatcttgggctagataagaatttaggttatgcatatttagttccattcaatagtaaaaacaagcaaacaggaaaatgggaaaagaaagctcaattcatgcttggctataaaggatatatccaattagcccaacgatcaggtaaatacaaagca…	MATNESLKNQLAEKPQKQVAPGQLGLKALMNTPTMRKKFEEVLHDNANAFMSNVMTLVSNDSYLADSEPMSIMSGALTAATLNLGLDKNLGYAYLVPFNSKNKQTGKWEKKAQFMLGYKGYIQLAQRSGKYKALNVIEVYEGELKSWNRLTEEFEFDPNGRTSDEVIGYVGYFELLNGFKKTVYWTKQEIEAHRIANNKDRDKTKLSGVWASDYNAMARKTVLRNLLSKWGILSIEMQEATTSDERVQRVQEDGSIIAETEVEEDIPERKEAEVISEENEDVQTGLFDASNPPLNK
233	phage5_multipleST	fig|6666666.732693.peg.2416	peg	phage5_multipleST_7834_8634	7834	8634	+	Phage replication protein		FIG00455241	idu(7);Phage_replication	atgaacacaggatatgtcaaattacatcgaaaagtgatgaattcattcgtttggaccaatccttatatgtataaattatggagcttgtgtttgatgaaagcgagtcatgagaatcgcaagatactttttaatggaaaagagatacaagtgaacagcggagaattcgtcacagggcgcgatgctatcacatctgagatgaacgaaggcgtgaaacgtgaacatcaagtgaacagcggttctgtatggagatggctaaaacaatttgaaaaaaacggaatgttgaacatcaaatcaactacgaaatacagcgttatatcaataaaaaactggtctttgtaccaaagcagtgaacaacaaatgaacatcaaacgcacaacaagtgaacaacaagtgcacaca…	MNTGYVKLHRKVMNSFVWTNPYMYKLWSLCLMKASHENRKILFNGKEIQVNSGEFVTGRDAITSEMNEGVKREHQVNSGSVWRWLKQFEKNGMLNIKSTTKYSVISIKNWSLYQSSEQQMNIKRTTSEQQVHTNKNEKNYKNEKNNKTSSSQPRKKRVYDTDSVYYILAEELFKQICQNQEIKKPNLQSWADNIRKMIEIDKRTENQVRGMIEWSQHNVFWASNILSAKKLREKYDTMAAQANRDYKTKQTKTLEYEKFSTDELPI
234	phage5_multipleST	fig|6666666.732693.peg.2417	peg	phage5_multipleST_8649_9500	8649	9500	+	Helicase loader DnaI		FIG00001402	ff	atggaaactgttggggaaatcatggaaaagctgatacagaaagtgcttgtccaacgtggcgaatgtcctgaatgcggacagcctttgtatggatggcgtacgaagaaccctgatggctcagaacgttgtaagccaacctgtatgcaatgtgggtataaagcattgcgagttcaggaagacttacaaacagaacgaatttacaacgagagcctgaaagcaagagcaatcaattttttcaaaggtggttctgttgtgcctaatcaagcgttgtttgattgcacattgcagaattatcaaattgtcgatcaagaaacaagacaagcggttgaagtaaccaaacgctttgttaattcagtcttgttaggaaatccaagtcaccttgttttaactggaaaacaa…	METVGEIMEKLIQKVLVQRGECPECGQPLYGWRTKNPDGSERCKPTCMQCGYKALRVQEDLQTERIYNESLKARAINFFKGGSVVPNQALFDCTLQNYQIVDQETRQAVEVTKRFVNSVLLGNPSHLVLTGKQGTGKSHLAMAAAWEVLKRSNYDKKILFIGLQEMLDQIKFSYNNPELRKTIEGSLIADIKTADLVIIDDIGSELGKDASDSRAFGINTLNSFLDARQNLATIITTNLLGEELKKAYGTRTISRMFVNSDGFTMVFSQTADKRIKPVKGAIA
235	phage5_multipleST	fig|6666666.732693.peg.2418	peg	phage5_multipleST_9991_10461	9991	10461	+	FIG00631830: hypothetical protein		FIG00631825	ff	atggcaatgataccgaagtttagagcgtgggatagagaaaaagacagaatgatttatcctagcacgacaggagtttgttttgaaatgaatgatgatggtataagtgtgcttgatattgatgtagattatcccaatgactatggttttcccaaaatagcttcaatcctcatgcaatctaccactctgaaggataagaatggtgtggagatatttgagggggatatagcgcttatcactcataaatcaacgaactacgccgatacttattggcacagttacgtagaagtttttagagcaaaaaacggagcctacagaattcgcggtgaacacatctacgaaacagaattatatagtaatagaaaacaattgacggtagcggggaatgtttataattcacca…	MAMIPKFRAWDREKDRMIYPSTTGVCFEMNDDGISVLDIDVDYPNDYGFPKIASILMQSTTLKDKNGVEIFEGDIALITHKSTNYADTYWHSYVEVFRAKNGAYRIRGEHIYETELYSNRKQLTVAGNVYNSPELLKRDRFMTTTENPELLKEEQR
236	phage5_multipleST	fig|6666666.732693.peg.2419	peg	phage5_multipleST_10458_11000	10458	11000	+	Phage protein				atgaataaacaggaattgattgataaatatactgcagaaatatctagattaagaccttattgccctaatagacatttaattagcgatcaacttaaatatggtctttataaagaaatcctagaagatttaaaacaactagacgaaccgcagaaaccagcggtgcctaagtttgtggcggaatggatagaatacgctaaaaagaaaggcgatagtctagctatttcattcaagccgtggaacctctacggtgttgagtatagcaagactgatagatggattgaagataatcaaggaacgtttgctcgtgcttggctaattggctacgaggtcgagaaagagccgttgtattatgtgaagttgccagttgtgtattttaatcattgggatttagagacgtat…	MNKQELIDKYTAEISRLRPYCPNRHLISDQLKYGLYKEILEDLKQLDEPQKPAVPKFVAEWIEYAKKKGDSLAISFKPWNLYGVEYSKTDRWIEDNQGTFARAWLIGYEVEKEPLYYVKLPVVYFNHWDLETYLMKDDRGNITIADNNDFDDMKFTESEIKAIDERYWPFAVPVEEVAEG
237	phage5_multipleST	fig|6666666.732693.peg.2420	peg	phage5_multipleST_11177_11380	11177	11380	+	hypothetical protein				atggtgtttgattatcttaaatcaaacgttgaacaaggtggcaaatcagttatgtattcgatattccttctaggtgattgggactctcgaattggagcagcaagaaacgttgatatagcttactgtggattaaatggtaagcaggaagcagaagtcctatcagcattcgctcaatggggattagaacaggaggaagcggaatga	MVFDYLKSNVEQGGKSVMYSIFLLGDWDSRIGAARNVDIAYCGLNGKQEAEVLSAFAQWGLEQEEAE
238	phage5_multipleST	fig|6666666.732693.peg.2421	peg	phage5_multipleST_11377_11607	11377	11607	+	hypothetical protein				atgaaatacgaaataccactaagtgaagcagacgtccagtcaattattaacggtcgggaggttaataaaaaacttcctgatggtactgaattagtcatcagacaaagttatttgaaagatatggcagctccagtattaattgatcgttttaacgtgactgattctgtggtagagaaccatttaaaagaatttcgatcaagtatagacgacactttcagattagggagttga	MKYEIPLSEADVQSIINGREVNKKLPDGTELVIRQSYLKDMAAPVLIDRFNVTDSVVENHLKEFRSSIDDTFRLGS
239	phage5_multipleST	fig|6666666.732693.peg.2422	peg	phage5_multipleST_11614_11817	11614	11817	+	FIG00630572: hypothetical protein		FIG01824941	ff	atgaacaacagacatcgcagaataacaaaactaagaaaacaggaactgaatgtactaaagacaaagtttgaaaaagaatatggaatttcagcagaagaaacatataaagtggcaagtcagtgtgttgctgatgcgagtaatgctattcgtaagtttgggatttcgatattaaatgatgatcgtaaatgggaggaaatgagatga	MNNRHRRITKLRKQELNVLKTKFEKEYGISAEETYKVASQCVADASNAIRKFGISILNDDRKWEEMR
240	phage5_multipleST	fig|6666666.732693.peg.2423	peg	phage5_multipleST_11814_12110	11814	12110	+	FIG00631129: hypothetical protein		FIG00631128	ff	atgaaactaaaagacggattttacgctagtagtcacggcatcggcggtttaatgctagatatgccgacaaagaatcctaaaacacgtaagaaaccaaaagtcaaagtcggtgacatggttcgctgcgaagcagaagggttcatctatccatttcgtggatatgtagaacacgtctataatcactcagcaatcattcgtattgaaaacacgatggaatgtgataaatggacagctaaaagcaaagagaatttagcagtggtgagattggtggatattgaactaatcaatgacaaataa	MKLKDGFYASSHGIGGLMLDMPTKNPKTRKKPKVKVGDMVRCEAEGFIYPFRGYVEHVYNHSAIIRIENTMECDKWTAKSKENLAVVRLVDIELINDK
241	phage5_multipleST	fig|6666666.732693.peg.2424	peg	phage5_multipleST_12187_12600	12187	12600	+	Phage transcriptional activator ArpU		FIG01538732	ff	atgcaattgttacgagaggtagctttcaaacagacaagatgtaatgcgagagatgtgctgaagaactttcggcgtttggagcggatggcaggtcgctctttgatagatattaagtcgccgattattacggacatgccgaaggcaccgaagcacggcaataaggcagaagacgcgatcattcagatgatggatatagaagcagagagagacgcgattttagcggctttgatggcgcttagtctgattagtcgtcagatactctactacagcttttgtgtgccagatagcttctcaaactacaggattagccgtgaagtgggttattcagaaagaagcatacaacggatgaagtcggaagctctgatagagtttgcagaagcatataaacatgggaaaata…	MQLLREVAFKQTRCNARDVLKNFRRLERMAGRSLIDIKSPIITDMPKAPKHGNKAEDAIIQMMDIEAERDAILAALMALSLISRQILYYSFCVPDSFSNYRISREVGYSERSIQRMKSEALIEFAEAYKHGKIIAYK
242	phage5_multipleST	fig|6666666.732693.peg.2425	peg	phage5_multipleST_12613_12999	12613	12999	+	FIG00630329: hypothetical protein		FIG00630328	ff	atgtggaaagattatgtatcattgaaagagttgaaaaaagatcttattttcaaaaaaatcgtagaatggtcagagagtgaattaattttagaagatggaaccaaaatggaagttgtatgtagcgaatcagattgctgcgcatgggccgaaggtgaattcaaaaatgtaaagcttgatgcagtgattacagatataaagatttttgataaaggtaaccgtctctataatggcgatggacatagttcttatgccgaagtcgttgtttatcataatcgaaatgagattgctaaagcggaatgtacagcaaacgatgggaatggaggctactattacagtgtctgtgctttaaaagtcaaagaaaaactttgtgtagtgactgatgcataa	MWKDYVSLKELKKDLIFKKIVEWSESELILEDGTKMEVVCSESDCCAWAEGEFKNVKLDAVITDIKIFDKGNRLYNGDGHSSYAEVVVYHNRNEIAKAECTANDGNGGYYYSVCALKVKEKLCVVTDA
243	phage5_multipleST	fig|6666666.732693.rna.13	rna	phage5_multipleST_13491_13563	13491	13563	+	tRNA-Lys-TTT				tgacgtgcagctcagttggtagagcgcctgacttttaatcaggaggtcgccggttcgaatccggtcacgttaa
244	phage5_multipleST	fig|6666666.732693.peg.2426	peg	phage5_multipleST_14252_14425	14252	14425	+	hypothetical protein				atgaaacaatataccgctaaagatttcgaggaaatgaagcgattaaagaaggactatgaagaagttgatatggagctaactgttggagtcattcaacgaagactgcgggtcggattagagacagcaaaggctatttacaatgatctaaatgctattgaagagaagaatggctaa	MKQYTAKDFEEMKRLKKDYEEVDMELTVGVIQRRLRVGLETAKAIYNDLNAIEEKNG
245	phage5_multipleST	fig|6666666.732693.peg.2427	peg	phage5_multipleST_14425_14655	14425	14655	+	conserved hypothetical protein				atgaggaactactggtatatatcgctaactaatgaatatcctcgaaccattgatgattgttcagtgcgtgttgtgcgttctgtacaaatcaaagggaagtactctattgtcgaaatggggagagaagcagaaccatgtgagattgatgcgtgcaagctcgtttattgcggtcatggtttctatgatgaaccaaacattcaaaataatattaacaagaatttgagggattag	MRNYWYISLTNEYPRTIDDCSVRVVRSVQIKGKYSIVEMGREAEPCEIDACKLVYCGHGFYDEPNIQNNINKNLRD
246	phage5_multipleST	fig|6666666.732693.peg.2428	peg	phage5_multipleST_14814_15647	14814	15647	+	Similar to terminase small subunit, yqaS homolog		FIG00774062	ff	atggcaagacaacgtgatccaagacgtgatgaagccaaaagaatttggttagaatccaacggagaaaagcagttaaaggaaattgcatctgaattaaatgtttcagattctcaggttagaaaatggaaatcgcaagacaaatggagcgctgaattgaaaagtaacgttaccaatggcaaaagtaacgttactaatcaaggtggcgctcctattggtaatcaaaatgctaaaggtaacaaaggaaatagccgagcttctccgccagtgggtaataaaaacgctttgaaaacaggcgagtatgaaaccatattttttgagacactaagtgatgaagagaaggacatctattctagtctgaatgataatccttcttttgttttgtctgaagaaatacgtcta…	MARQRDPRRDEAKRIWLESNGEKQLKEIASELNVSDSQVRKWKSQDKWSAELKSNVTNGKSNVTNQGGAPIGNQNAKGNKGNSRASPPVGNKNALKTGEYETIFFETLSDEEKDIYSSLNDNPSFVLSEEIRLLKIRQFRMMKRIQQAEAGLNDEEVERLQQLRKIKNPIEKNGKKLEIKREVMQDVQISRKKHRKIDDILSIEDSLTRISNQLAKAIKQMNELYMNEYRTDLIKAQTDKIQAETNEIGGNNSGEEIEEWKQAVLNAANKRAVKENE
247	phage5_multipleST	fig|6666666.732693.peg.2429	peg	phage5_multipleST_15640_17055	15640	17055	+	terminase B protein, putative		FIG00966704	ff	atgaataatgaatttattccttttgctgatattggttctgccattgattattactatgataaaccagtagctttttgccaagatattttgcatttgaatcctgatgaatggcaagaaaatgttttaaatgatttagctgaattttcaaaggtttctgttcgttctggtcaaggagttggaaaaacagcattagaagcaggagcaatactttggttcttaacgtgtcgaccctacgctaaagtaatagcaacagctccgacaatgaagcaactttacgatgtactttgggcagaggtagctaaatggttaaatgatagcttgatcaaaaacttactgaagtggacaaagaccaaaatttatatggttggtgattcagagcgttggtttgctacggctaga…	MNNEFIPFADIGSAIDYYYDKPVAFCQDILHLNPDEWQENVLNDLAEFSKVSVRSGQGVGKTALEAGAILWFLTCRPYAKVIATAPTMKQLYDVLWAEVAKWLNDSLIKNLLKWTKTKIYMVGDSERWFATARTATKPENMQGFHEDHMLIVVDEASGVSDPIMEAILGTLSGFDNKLLMCGNPNNIEGVFYDSHNSDRDKYRVHKVSSYDSKRTNKDNIEMILKKYGKESDVARVRIFGEFPKGALDSFISLETVELATEKQISDSLVNKTTVAHIGVDVARYGDDSTILFPRIATRALEYEKYSKRSTMETTGYVINMAKNLMSQYPSIDKVMIKVDDTGVGGGVTDRLEELIEDKHYPFEVFGVNNGSTSEDDFYDNLGTQLWGNIKEMLEENMTA…
248	phage5_multipleST	fig|6666666.732693.peg.2430	peg	phage5_multipleST_17067_18596	17067	18596	+	Portal protein, phage associated		FIG01289538	ff	ttgattagtacagtattatctttagagagatataagaagctacgtgttaaatatgcaacacaaattgaagatggaatgtttgatccgaatggttttatagaagatatgaaaccattttttgctgatcgcgaaagaaaatatctagcttatactagcgaaaagaatgaaatagataatagaccaaagcctaacactgatattgtaaaagttaataataaacttcatgctggtatgtattcaattgtcgtagaccaagcagtcaatcattttactggtatacctatcaaatgggattacgatgtatcggaacaaaaaagaacactcattcaaagattaaaagataaattcttaaaaaatgatatagaacttccgacagttccagaagcttttaacaaatta…	MISTVLSLERYKKLRVKYATQIEDGMFDPNGFIEDMKPFFADRERKYLAYTSEKNEIDNRPKPNTDIVKVNNKLHAGMYSIVVDQAVNHFTGIPIKWDYDVSEQKRTLIQRLKDKFLKNDIELPTVPEAFNKLTSNLDSMRFAMLDSETATFQGACGVAFRLLEPVEEDDGWKLRASNIEPWRAERYGNAGIYIKEKYDSYQKKFFQEMKVMTRNKILTYACYGDLNFVTSGTFKKIDETDNPLGTITLAEFKNNTNRYCDFEVAEEIGDAIDRALSDQQNEIEQFKLAYMLVTGTTMSKGTAKEMMNQLGIINLKDPTAKAEYVTKNLAKDFNEYHMDLLKKQFYTICKAIDFNDEVFKSNSSGEARKWQIISLEAKTNTKEQYFREGLKECAETIAA…
249	phage5_multipleST	fig|6666666.732693.peg.2431	peg	phage5_multipleST_18691_19566	18691	19566	+	Phage protein		FIG01319482	ff	atggagttttatagtacaagtaatcagaaaaaatatcgtgaatatgtggaaaaaaattataagtcattaaaaatgtatgatgcaaaatacaaagagtttatcgatgaattttttccaccatttgactatgcaaaagtcaatcgcttattacaaatacgatcagatgtatttaaaattcttgcagaatatgcgatggatgcagatgtgaatcaatatttttctgatcgcttagaggaaattcttcaaagaacatattcttctaatgctaatgtttttgttcaacttttaaacgttgatataccaaattatttaccagaaaatgaaattaaacattatttgaactatccatggtcaggaaagacattttcaagaagactttggggaaatatttcatcgctt…	MEFYSTSNQKKYREYVEKNYKSLKMYDAKYKEFIDEFFPPFDYAKVNRLLQIRSDVFKILAEYAMDADVNQYFSDRLEEILQRTYSSNANVFVQLLNVDIPNYLPENEIKHYLNYPWSGKTFSRRLWGNISSLEQKLSNAIVKSVASGEGVIHALNTMRLDSEICDMFKLEESKYNKAIENLVRTEYAKFAQDGIEKSYLETGIEEYNVLTAKDERVCRICGGKASKNPYKLKDAVIGENRAPFHSRCRCTDVPNLPKLGKDIDEEYDRLFGDLLDEFAHDSFGINLKRRK
250	phage5_multipleST	fig|6666666.732693.peg.2432	peg	phage5_multipleST_19568_19885	19568	19885	+	FIG00629723: hypothetical protein		FIG00629722	ff	atgaaagatttttttgaagcagtactaacaattaatgtaaatgctgatattgcagaagcctacaaaacagctattgagtctgagaaccatcctaatggcttgagagaccattggaatggcaattatgcctacgtggttattggcgatcaaactgttaattatcaagataatactccagttgataagaataccgttaatttaacgattcaattattatctcattcattaccaaatttaaaagaaacagttgattggtatgaaaagatgggatgtattgttgttagaactgactacaaagaaggaaagtctagtaattag	MKDFFEAVLTINVNADIAEAYKTAIESENHPNGLRDHWNGNYAYVVIGDQTVNYQDNTPVDKNTVNLTIQLLSHSLPNLKETVDWYEKMGCIVVRTDYKEGKSSN
251	phage5_multipleST	fig|6666666.732693.peg.2433	peg	phage5_multipleST_19934_20635	19934	20635	+	FIG00628635: hypothetical protein		FIG00628634	ff	ttggttgaatggtggggcgcaactattaaaactcaaagcaatgcggggcgtgaaaacgaatcgtggggcgaaaggagaatgagcatgaaacacaaatcattaatgccaatgaatttgcaatactttgccgaaggtgacgatcaaaagttttcttttgatgacttcaaatcttttgtggaatccaatgaagaagctcaaaaatttattcagtcacaatctcaaagtgttgccgacaaacaattggaagcttggaaacaaaataacttagataaaattaaacaggataccatcaaggaatatgaggaatctaagaaaaacaagtcacctgagcaaattcaactggaaaaactacaagctgaatttgaagcagaaaaagcgttgcgtgtgacaagtgataat…	MVEWWGATIKTQSNAGRENESWGERRMSMKHKSLMPMNLQYFAEGDDQKFSFDDFKSFVESNEEAQKFIQSQSQSVADKQLEAWKQNNLDKIKQDTIKEYEESKKNKSPEQIQLEKLQAEFEAEKALRVTSDNKAFVAEQIAGLELDGELKESISQFMLNNLVSSDTDFTKNAVEGFTSVLNAINEKHADALKELQMKSAFGGTQQSNNQVQQNNETLTNPEEQLGQILQQFN
252	phage5_multipleST	fig|6666666.732693.peg.2434	peg	phage5_multipleST_20650_21540	20650	21540	+	FIG00628654: hypothetical protein		FIG00628653	ff	atgaaaaaaacatctttaaataatttagagtatttggatatttcaccagcgattaatgctatgcaagtaccaaatacaccttttttaagctatttatttggtgctggaaaaacagagccagcaaactcgacagaaattaaatggcgtgaatatgatatcaacaacgatgattcttctgaaaaacttgagggcggagaatatccagatgctgaatcaggtcgaacttggtttaacaactatactgaaatttttagaaaatcaacctctgtatctggtacattagatgctattaatgtgaatggagtcggaaatgaattaactaatcaagtagcactacgtggtatggaaatgaaaattgatttgaaccgaaaattgattactggtgtaaaagctgatgaa…	MKKTSLNNLEYLDISPAINAMQVPNTPFLSYLFGAGKTEPANSTEIKWREYDINNDDSSEKLEGGEYPDAESGRTWFNNYTEIFRKSTSVSGTLDAINVNGVGNELTNQVALRGMEMKIDLNRKLITGVKADENGSKGRRMNGILNLINSANKAETATAGAVTRKDIDTLFKLMYEKGYMGEKLCLISPDMQELMTDELDGKSTKIVQFGERVTFGLQIGNIVSNYGTGIALLEPSLPKGTIAAIDTNYVKLRPLREWRAEELAKTTDSRRIGLVGEYSLEYNASNSGAILNLKSE
253	phage5_multipleST	fig|6666666.732693.peg.2435	peg	phage5_multipleST_21581_21778	21581	21778	+	FIG00627854: hypothetical protein		FIG00627853	ff	gtggtaaaaaaagatgaaactaaaaaagatgaagtcgtgaaatatagagtaggtaaaactaaaaattttgttgggtttgttcatcctaaaactcgtagatttatcacagcagattcaaataacgaatttatcatttctatagatgataaagaagcaattgcaattttggaagatgcaattgatgttaatgaaatttag	MVKKDETKKDEVVKYRVGKTKNFVGFVHPKTRRFITADSNNEFIISIDDKEAIAILEDAIDVNEI
254	phage5_multipleST	fig|6666666.732693.peg.2436	peg	phage5_multipleST_21790_22131	21790	22131	+	FIG00628729: hypothetical protein		FIG00628728	ff	atggatgaatcgctaaaaacggaaatcattgagtctacaaaagaagattttccagatttgagtgaagaacgcataactaatttattagaaataattttgctagaaattgaatcatacaacacttgtaaaaatgatatttcatgggaaaagttaaaaagcgtgattagtgaagtgttgtataaaataataaaaaatgaatcagaaaaaacagtatcttcagttagacgtggcgatacaacgattagttatgcttcaacaacaaatgatgttagtgagttacttctaggctatggtgatttgatacgaagagttattggttgtggaggattggagtttttttaa	MDESLKTEIIESTKEDFPDLSEERITNLLEIILLEIESYNTCKNDISWEKLKSVISEVLYKIIKNESEKTVSSVRRGDTTISYASTTNDVSELLLGYGDLIRRVIGCGGLEFF
255	phage5_multipleST	fig|6666666.732693.peg.2437	peg	phage5_multipleST_22131_22502	22131	22502	+	ribosomal protein L23, putative		FIG00628769	ff	atgaatgaagcagatattttagaaactacttatgaagatagttgtattattgaaagactgacggacattgaagattctaatacaaatattactattcaagattacaaaaaagtatatgataatcctatttcttgcgctctttcacaaggtcaaatcgatggactagcagtcatagaagatggagagatggtaaatgtttcaactgacacatataaattatttgttcatcctaagattaaactaaaaaaaggagatcgaataacaataactcaaaaggccagtggcttaattttttctctatttgctactaagcctttttactatcctagtcattgtgaagtgaatttgataggaagtgagaaaaatgggtaa	MNEADILETTYEDSCIIERLTDIEDSNTNITIQDYKKVYDNPISCALSQGQIDGLAVIEDGEMVNVSTDTYKLFVHPKIKLKKGDRITITQKASGLIFSLFATKPFYYPSHCEVNLIGSEKNG
256	phage5_multipleST	fig|6666666.732693.peg.2438	peg	phage5_multipleST_22495_22890	22495	22890	+	FIG00627575: hypothetical protein		FIG00627573	ff	atgggtaatctcaaatatgaatcaaatgcagaaaagatcattgagaattttaaaaatatgactgtaattgctcaaaaagaaggaatatccttcgttaacgattcaatgaataaagtcgttagtttagctaaaccattaactcctgtaaaatcaggtaatttaaggcgaggatatcgtgtagtaaaagctagaaaactatcaagcggtcgaattgttggagcagttataaacaatgaacattattttaaatatgtagaagaaggtcataggactaaaaatggtggctttgtcaaagggaaattcatgttaactcgtgcaacgaatcttgcaaatatgtcttatattcctcgaagatttaaacaaatggcaataaaaatcgttaagaaaggaaagtaa	MGNLKYESNAEKIIENFKNMTVIAQKEGISFVNDSMNKVVSLAKPLTPVKSGNLRRGYRVVKARKLSSGRIVGAVINNEHYFKYVEEGHRTKNGGFVKGKFMLTRATNLANMSYIPRRFKQMAIKIVKKGK
257	phage5_multipleST	fig|6666666.732693.peg.2439	peg	phage5_multipleST_22892_23269	22892	23269	+	FIG00629550: hypothetical protein		FIG00629548	ff	atgaaagatgaaatcattgctgcaatcagtagcaaattaaaagaaatctatcctgatgggacaatatatcttgattcagttatgcagtcaactaaagatttttatttcgttttatcagtaatggaatctggaactgaaaatgtaggaattgatattcaaaatgtttctttcttaattgatattgcattgattgataataaacctaatagaaatttaattaatgaattagtctcacgttgtgggactttttttaatacgattacaatcgatgagcaaatattatttccaaaagcctatttacctgatgaagcagatggtgttcaacatattcgttttacattagaatttccacaatatattgaatggagtgaaagataa	MKDEIIAAISSKLKEIYPDGTIYLDSVMQSTKDFYFVLSVMESGTENVGIDIQNVSFLIDIALIDNKPNRNLINELVSRCGTFFNTITIDEQILFPKAYLPDEADGVQHIRFTLEFPQYIEWSER
258	phage5_multipleST	fig|6666666.732693.peg.2440	peg	phage5_multipleST_23270_23878	23270	23878	+	FIG00628322: hypothetical protein		FIG00628320	ff	atgggagaaaaaagaagtaaaaccggaattatttctgtcgaaaaacctacttggtttcctttggaagatgagacagggaattttccggtatatggtactgcgttgccaatgggaacagcagtaagtatcaaaccaacagctaattatgaaacaacacaagattatggggattcagtggttcaagatcaatttacagcttttggtggtgcagaagttgaactggaagcaaatggatatactcataaagttttatctacaattactggagggaaaattgttaaaggtggtgccttgcgttctggagaagatattgcgcaagatggtgcgtttgcatatagacgtaaaaaatcgaatgggaaataccgttatacggtcttttataaaggacagtttgctcta…	MGEKRSKTGIISVEKPTWFPLEDETGNFPVYGTALPMGTAVSIKPTANYETTQDYGDSVVQDQFTAFGGAEVELEANGYTHKVLSTITGGKIVKGGALRSGEDIAQDGAFAYRRKKSNGKYRYTVFYKGQFALDSDETSTIEGSKVSFTHPTWKGSFVDVPGLGYMYSVDEDDEGVDKAMIGNWFTKVAIPIEEAELSGGTE
259	phage5_multipleST	fig|6666666.732693.peg.2441	peg	phage5_multipleST_23878_24219	23878	24219	+	FIG00630435: hypothetical protein		FIG00630434	ff	atgtcaaaatatcaaacaacgattaaattaacgaaaaaagatgaagaaggtaaatatgagcaagtacaatttaaatctgctgaatttttaccaggaacagttgtagaagatgctgcaggagttatggaagaaatgcaaacagcgactgataaacaatcagttaaaaaagctttaagtcgtgcttattcatttattgcagatactttatttgagggacaatttactggtgaagattattgcaaaggaattgatgctcgtgagattgcctcattgacaggaaaattattgaagtctgttactgcaggttttgatgaaacttatacagagacgaaaaaaaagtaa	MSKYQTTIKLTKKDEEGKYEQVQFKSAEFLPGTVVEDAAGVMEEMQTATDKQSVKKALSRAYSFIADTLFEGQFTGEDYCKGIDAREIASLTGKLLKSVTAGFDETYTETKKK
260	phage5_multipleST	fig|6666666.732693.peg.2442	peg	phage5_multipleST_24434_27250	24434	27250	+	Phage tail length tape-measure protein		FIG00011468	idu(75);Phage_tail_proteins_2 idu(75);Phage_tail_proteins	ttgaataacgatgacctaattctgaagatgatactagatgaatctggttttactgccggtatgaataatgctgtcaaaaagttgaactcttttgatgaaacaatcgaaagaaaaagtagaaatagtggcagttcattaggtagtatttggaaaatatttgctggaagttttctagctagcggagtaactagaatcgtaggagctggctttgatctaatcaagggttccataagtggagcggttgatcgagtagatacgatgaataacgctctacgaaatttccaaaatatgggatttagtaattcagaaattatgaagaatatcggaaagaatgggcttttatctcaaggtattcaaggacttcctactgctttgaatgatgcgataagtcatgttcaa…	MNNDDLILKMILDESGFTAGMNNAVKKLNSFDETIERKSRNSGSSLGSIWKIFAGSFLASGVTRIVGAGFDLIKGSISGAVDRVDTMNNALRNFQNMGFSNSEIMKNIGKNGLLSQGIQGLPTALNDAISHVQLLASSTGDLTRSTQIFKALNDGILGFGGSTDQVNEAVIQLSQSFSNGKVDAQTWNSMINAQLGPTLSAIAKKMGITMGDLKEGLSQGKISVEEFQNQLIEMDTKGGGGLKSLSQIAKDSTKGIKTSIQNAKTAVTRGVGEVIEGLNKALVDSDLGGFKGIIDKVGSSMESFLKVIAANIPTAVSFLSNLFNEIQKFGSALKFMMPFLVPAATAFGAFMFQLKGIPAIIKSFNNFKNAIIGVGNSLKIMGAIAAANSFVLIIGAVVG…
261	phage5_multipleST	fig|6666666.732693.peg.2443	peg	phage5_multipleST_27240_27980	27240	27980	+	Phage-related protein		FIG01226522	ff	atgcaacttaagagaggacaattttttattaatcaacattattcttctgaatttaatgtgtatattcaaaacaggcctgcttctgtttcagctagtcgagtaattgaattgagagagcgagaaggaaatgattctatcattattgataaaggctattacagaaatgtgactagaaagattgagtgttactataaagcaccttcaattgatgtggtgcaggagtgggaagatcgaatcactgaatggttagatatgtcgtcttatagtgattttattctttactatgatgaacaatatatttatcaagctgtagtaatagaaggacctgaatttaaaggaacaagaaaaacaggaaatattgtcccttttgaatttacagtgagcattcgaccatttaag…	MQLKRGQFFINQHYSSEFNVYIQNRPASVSASRVIELREREGNDSIIIDKGYYRNVTRKIECYYKAPSIDVVQEWEDRITEWLDMSSYSDFILYYDEQYIYQAVVIEGPEFKGTRKTGNIVPFEFTVSIRPFKENYNGRFTIRQTETFEIYNPEKYSSKPLIKLSGSGDASFYINKDKYDLKSLDRELFIDSKLEEAYRKLDGNLEHQDQVTLFLDFPFLYPGKNEIKWTKNIHSFEIMPRWWRKV
262	phage5_multipleST	fig|6666666.732693.peg.2444	peg	phage5_multipleST_27977_30739	27977	30739	+	Membrane proteins related to metalloendopeptidases		FIG00011382	ff	atgaaaccaagaatatatagtcctactgaaacagatttctcaacgaatggcttaggaattttaaaggattgtacaagatgtgaaatatatgaagtagctaatggaaaatatgaattagagttggattatcctttaggaactagatttgatgaatattttgaaaatgactatcaaataaaagcaaagccaaacgatcaagaagagtatcatatcttttttattgatgataaagatatagatacttttttaaatacagtaactatttatgctcagagtcgtacaaatcgacttggaagacgggtagtcactcttgcggaagtagactctaaaactggtcaagaagcgatatcaattattgaaaccaaaatggataaaaaatctgacatacgactttattct…	MKPRIYSPTETDFSTNGLGILKDCTRCEIYEVANGKYELELDYPLGTRFDEYFENDYQIKAKPNDQEEYHIFFIDDKDIDTFLNTVTIYAQSRTNRLGRRVVTLAEVDSKTGQEAISIIETKMDKKSDIRLYSDITAVSSTIFEARNVLNCIAGEQGSLLQYWGGEIKREPFKLSLLKRRGRNNVGTIRYGKDMSGLKVKLDWTGIKTRLIPYADPQSEVGTTNRIYGSPVDSAYINNYPDVYTEHVQFTEEQGVKDIKSLNKIAKNYFKTINPGCDKPKVSITVEFDKLTDSEEAKEFAKIRNYGLFDTFKIYHKKYNIYLESKVSGLQYDSLSEKTLKLEAGDIQVAFYQQQAVTIQDKLKDYATNNYMSDFNDYVSSMITGQGSAGGYVSLWPKEK…
263	phage5_multipleST	fig|6666666.732693.peg.2445	peg	phage5_multipleST_30752_31660	30752	31660	+	Phage upper baseplate protein (TP901-1-like ORF48)		FIG00627602	ff	atggcaaagtggaatgtcatattaagtacaacagaaccctataattacgtggggatgattcaagttcgacaaggcaataaaaacactgaagttatggaagctacaattgtcgaaaatggtcttccatatgatttatcagaatgtaaggtatattttgaatcagttgttggcggaaaatatccagtccaattagaaacaagaattgtggatgctaaaaaagggaaaatcaaatatatttttgataaatattccatgcagtgtttgcatcgacaaacagccaatttcattatatttaaaggagaagacttgattggaacaactcaagacttctcctattttgtcatcaatgctgtttcaaaaacagaaggagaaatgggttcttattggcaatcaattgaa…	MAKWNVILSTTEPYNYVGMIQVRQGNKNTEVMEATIVENGLPYDLSECKVYFESVVGGKYPVQLETRIVDAKKGKIKYIFDKYSMQCLHRQTANFIIFKGEDLIGTTQDFSYFVINAVSKTEGEMGSYWQSIEDLIADMTDFINENKGDFTDWMNERKEEFDRWREEQENSFQDWREGQESDYLSWFESIKDILKSIDPGGVMLAELMDARVDLQGVRHESISERFLSDLNYLYQKMKAALFTIEYGEIEVTDILQDDLFSDNHEVEKVGTVEFPIEEGALIIATVDDPKQNVFTLEKVGVI
264	phage5_multipleST	fig|6666666.732693.peg.2446	peg	phage5_multipleST_31660_32280	31660	32280	+	FIG00629512: hypothetical protein		FIG00629511	ff	atggctaaaactaaacgaatgatggaaacggatgaaaaaacaggtgtacaacgccaattctttccaatcacacatgcttccgcagttcttgggttagaagaaataatagcaggagaagcaacagttttatctgttaatggaaaaattggagccgtcgtcattactaaagaagatttgggattagagaatgttctcacagaattaccctatgcaagtgaagaagatgacggcattatcacggcagaaatgtatcaaaaaattttaaacagtggagaaggtgactacgtgttgccagttgccactatcgaccgtttgggtggcataaaagttggtgaattattgacgattgatgagacagggaaagtctctgcagtcagacaatctgatgtcaatttttcg…	MAKTKRMMETDEKTGVQRQFFPITHASAVLGLEEIIAGEATVLSVNGKIGAVVITKEDLGLENVLTELPYASEEDDGIITAEMYQKILNSGEGDYVLPVATIDRLGGIKVGELLTIDETGKVSAVRQSDVNFSLELKEKLDSLKNYTAGENITIDEDGTISSTGGSGTGGVNQSYVDQKFQEAVNQAENYTNERIPNFTFEKIGEV
265	phage5_multipleST	fig|6666666.732693.peg.2447	peg	phage5_multipleST_32284_32733	32284	32733	+	FIG00629912: hypothetical protein		FIG00629911	ff	atgacagatatcgtaaaaataaaacaaagcaatgtacaggtttatccacaaactcattggaatgctatagaaggcaaaccaacaacggtgaagggagataaaggcgatcctggccaagcagcaacaattaccataggaaccgtttctagtggttcaaccgcttctgttacgaatgtaggaacatcatctgcagctagatttaattttgttttaccaaagggagataaaggtgatcctggaataaatgccacaactacagctgtagctacaactacagcaaatgggttgatgtcgtccacagataaaactaagttggatggaattgcagctggagcacagaaaaatccaggtaatgctacaactacgacagcaggtttaatgtcagcaaccgataaagtg…	MTDIVKIKQSNVQVYPQTHWNAIEGKPTTVKGDKGDPGQAATITIGTVSSGSTASVTNVGTSSAARFNFVLPKGDKGDPGINATTTAVATTTANGLMSSTDKTKLDGIAAGAQKNPGNATTTTAGLMSATDKVKLDGLANITFEKVGTV
266	phage5_multipleST	fig|6666666.732693.peg.2448	peg	phage5_multipleST_32733_33227	32733	33227	+	FIG00631247: hypothetical protein		FIG00631246	ff	atggctgatattgttcaattaaaagaagacggagttgctaaatacttaaaaacgcatgtaaaagctattgatggtaaagaagcattggtgcagacagatggagaccaagccattgcaggacataagaatttttcaggttctgtaacaatcaataataaacgtgttttgacgactgatgataacagatatgaagtggtaaatctggttgtcactaacggtaatacagggacagcaaagctttatcgtgaaggaaaaacagtttctatatattttgtggctttaaacggaaaaagtagtggcgggaatgattcggttattttaactgttccagaaggctatcggacaccaattagttttgaacaactggttgggtcaatagaccgttctactttgaacagt…	MADIVQLKEDGVAKYLKTHVKAIDGKEALVQTDGDQAIAGHKNFSGSVTINNKRVLTTDDNRYEVVNLVVTNGNTGTAKLYREGKTVSIYFVALNGKSSGGNDSVILTVPEGYRTPISFEQLVGSIDRSTLNSAQLSIGADGAIKWRRNSSYGSAYSFVITYSI
267	phage5_multipleST	fig|6666666.732693.peg.2449	peg	phage5_multipleST_33241_33588	33241	33588	+	hypothetical protein				atgaaagtagtttacaaatcaatcaagccttacggattcgagcaaatcattttgaacaatcaagaaaatatccctgaaaactgtacagagattaaaccaccagttcctaactggagaccaagatttgattttgataaaaaacagtgggttgagttagctactgaagaagagaagagtggcacagcggttgacgatattgaagatgtcgatcagttgaagcaattaaatgctctactgacaaaacaattggcgatatcggtacaggaacaagaaaaaatgcaacaaatgttagctcaattgacgatggaagtcgcaagtattaagaatggagggaaaagtaatgaatag	MKVVYKSIKPYGFEQIILNNQENIPENCTEIKPPVPNWRPRFDFDKKQWVELATEEEKSGTAVDDIEDVDQLKQLNALLTKQLAISVQEQEKMQQMLAQLTMEVASIKNGGKSNE
268	phage5_multipleST	fig|6666666.732693.peg.2450	peg	phage5_multipleST_33581_33721	33581	33721	+	hypothetical protein				atgaatagttttccgggctttgaaaatataaaacaattttatgattggggatgttatacggaccaagatttacttgactatgtaaacatgaactgtttaacaaaagaccaatataagcagattactggaaatgaaatttaa	MNSFPGFENIKQFYDWGCYTDQDLLDYVNMNCLTKDQYKQITGNEI
269	phage5_multipleST	fig|6666666.732693.peg.2451	peg	phage5_multipleST_34073_34210	34073	34210	+	hypothetical protein				atgttctatgttgcaaatgaagggattagttttttagaaaacatttcggtattccttcctttgccagataagttaaaagaggtattccaacaaatacgaaatgatactgaaaataaagaccgaggaggaaccaaatga	MFYVANEGISFLENISVFLPLPDKLKEVFQQIRNDTENKDRGGTK
270	phage5_multipleST	fig|6666666.732693.peg.2452	peg	phage5_multipleST_34207_35217	34207	35217	+	FIG00631339: hypothetical protein		FIG00631338	ff	atgaaaaagaaaatctttgtaggagctattatagctctttttttattgccaataaacgcctttgcttactcgatcaacaatgaattcaatttgggcgcaaacgaaggtagttctcaagtagcaaataaccaatacatcctattgcatgaaacagcaaacgaaactgcgacaggacgaaatgaagcgcagtacatgaaacgttcttggtacaatgcctatacagcgtatattgttggcgatggtgggatcgtttaccaagttggacaacctggttatgtacaatatggcgctggttcatatgctaatgcaaatagtcctgtgcaaatcgaactgcaacatacgcacgataaagtaacgtttgaaaagaactacaaggcatatgttgaattagcgagagat…	MKKKIFVGAIIALFLLPINAFAYSINNEFNLGANEGSSQVANNQYILLHETANETATGRNEAQYMKRSWYNAYTAYIVGDGGIVYQVGQPGYVQYGAGSYANANSPVQIELQHTHDKVTFEKNYKAYVELARDSANKYGIPLTLDTPYNQPGIKSHLWVTQNIWGDHTDPYGYLSEMGVSKEKLAYDLAHGFTDENPTTSENKPVIDPTRAGAANPTLSDGTNHSHIDQFGEIENANLHVAGWHIANYKYEYIFIMDYNTGKELARVRADGIYRPDVNQAYNTSGNVGYHVSFNMRNFPNKKVYVMMRATNDPEGNTKGGAQDFHDKRWYLNIPKR
271	phage5_multipleST	fig|6666666.732693.peg.2453	peg	phage5_multipleST_35332_36540	35332	36540	+	FIG00633555: hypothetical protein		FIG00633554	ff	gtgacagcagaaattggtattatgaataaaagtggaatcgtgttagcttcagattcagcatctacgattggagatagcaaagtatataatactgcaaaaaaattatttactttggattccatgcattctgtaggtatcatgatatatggtaatgctgaatttaatggtattccttgggaaataatcattactcaatataagaaaagcattggtagttctgtttttaatactttggaagaatacgcggataattttatagaatttgtcaaaacagcatcttttattagaagtgaacagaccgagcaagaacaaatgattggggtttttcaaaaaataatttcaggtttatttgagagtatagaagtagatattaactttttaataagccaaggtacacaa…	MTAEIGIMNKSGIVLASDSASTIGDSKVYNTAKKLFTLDSMHSVGIMIYGNAEFNGIPWEIIITQYKKSIGSSVFNTLEEYADNFIEFVKTASFIRSEQTEQEQMIGVFQKIISGLFESIEVDINFLISQGTQIDKDVLVKLLQTKMNTNLSQQSQTFILDIEKALFLSNYGEILKDILNSISTMEGVSEAISEEIQSYVYEIIIRDDVYSSPTGIVIAGYGRMDIFPKLYSYNMFGFVMNILKYSEYESAQIGNDNGSLRSTILPFAQSDVVNTVVQGVDPQITNYLSSQVDSFDDNGKNTYINIIKNISEFQQNQFIFPLLNMIALLPVEETAIIAETLLNLTSFKRKYTTSVETVGGPIDVLAITPNDGPIWIKRKHYFDIDNNIGYRLRKERAND…
272	phage6_multipleST	fig|6666666.732693.peg.2454	peg	phage6_multipleST_600_1	600	1	-	Prophage LambdaSa2, site-specific recombinase, phage integrase family		FIG00627879	ff	atgaagacggtagaacctattcgagacaaaaaaaagatcgatgcgatgaaggcaatcttggcttcgggaaaatatggccaacgaaatttggttcttttttcgattgggatcaacaccgcctatcgcatttctgatttgcgtcaattgaagctggccgacgtgctggaaatttcacgcggtcgcgtggtggtcaaagatcgattagcgatgaaggaacaaaaaacagctaaacataattcggtctatatttccaacaaattgcgaaaaacgattttggagtacgttcaacaggaatttcctgatcaactccttcagcaagattttgacggttatttgttccctagtcgaaaagggacgaatgaaccgctcaaccgccaaagtctgtggcgaatcattcat…	MKTVEPIRDKKKIDAMKAILASGKYGQRNLVLFSIGINTAYRISDLRQLKLADVLEISRGRVVVKDRLAMKEQKTAKHNSVYISNKLRKTILEYVQQEFPDQLLQQDFDGYLFPSRKGTNEPLNRQSLWRIIHDAGTAIGLKDIGPHSMRKTFGYFLYKQGTKTEIIQSLLNHSSQRETLRYIGITQEDKDTAVKSLDL
273	phage6_multipleST	fig|6666666.732693.peg.2455	peg	phage6_multipleST_1322_1095	1322	1095	-	Mobile element protein		FIG01306568	ff	atgttcgtacgaagcatttactcaactaatttaatcgaatctttcaataaacaaatcaagaaatacagccaccgcaaggaacagttccaaaatgaagagtcgatggaacgtttcttagtctcgtcttttgatacttacaaccaaaaattcctaggtcgcagtcataaaggtttccaacaggccgaaggcgagctcgaacaaatgctgagtcaaccgatggagaattag	MFVRSIYSTNLIESFNKQIKKYSHRKEQFQNEESMERFLVSSFDTYNQKFLGRSHKGFQQAEGELEQMLSQPMEN
274	phage6_multipleST	fig|6666666.732693.peg.2456	peg	phage6_multipleST_1554_1736	1554	1736	+	FIG00629985: hypothetical protein		FIG01313342	ff	atgaataaaaaagatattgtaccagttcaattttcaagtgcggctcaaaaatcgcaaattgacaccaagccaaaactagcttgcagaatcaaatcggaagataaggaaatatttatttataatggaatggataaatatcttttgtataccttgttaaaagagttgaatgccaatgctcattga	MNKKDIVPVQFSSAAQKSQIDTKPKLACRIKSEDKEIFIYNGMDKYLLYTLLKELNANAH
275	phage6_multipleST	fig|6666666.732693.peg.2457	peg	phage6_multipleST_1726_1905	1726	1905	+	Transposase		FIG01314079	ff	atgctcattgatgcaactgcattgaaacatatttttatcgtttgtggaaaaacagatcttcgaaaaggaattgatggactagcagctttcgttatagaagaatatgaccttgatgtttacgatcaagcgcttttcttattttgcggtacgaagaaagatcgcttcaaggctctttactag	MLIDATALKHIFIVCGKTDLRKGIDGLAAFVIEEYDLDVYDQALFLFCGTKKDRFKALY
276	phage6_multipleST	fig|6666666.732693.peg.2458	peg	phage6_multipleST_2148_3668	2148	3668	+	Mobile element protein		FIG01306568	ff	atgacaaaaatggaatctgaacttcttgtacaaatcaagcaattaacacagttgcttgaaatccagcaacaggaaaatactcttcttagagaacaaattgctgaaatgaatcgacgcttgtttggacgaaaaaaagaaacaccacccgtagatgggcaaatcgatttattagacgactcaacttttaatgaaccagagcacactggacaagaaagccaggaacccattacggtatcttcttttaaacgcagaaaacgcaagggactcaaagcactttcattagaaggtctgcctgaagttcctattcattatgaattaaaaggtgccgattgtttgtgtgaagactgtggtcatactttacatgatatcggtgcgacaaggcttagagaagagccattg…	MTKMESELLVQIKQLTQLLEIQQQENTLLREQIAEMNRRLFGRKKETPPVDGQIDLLDDSTFNEPEHTGQESQEPITVSSFKRRKRKGLKALSLEGLPEVPIHYELKGADCLCEDCGHTLHDIGATRLREEPLYVPAHIEKQVIYQHAYHCRECEALGETKIKKAPVPKPLINNSLGSSSIVTQSIWEKFVKKVPAYRQEKEWHALGFPLDRKKITNWHIKVSEMVLEPIYNCLHQELSNQEVLHADETSYRVLNTHKEKTFYWLYASGKSEEKQVVLYEHANSRSVDEPKSFLESFSGFLHTDGYAAYGKLPVNNVYCWAHVRRKFFEALGKQPSPKSHAKIGLDFCDKMFRIERTFNKLSAEERFVARKETLQPVMTEFFHWCESFAYLPKSQLGKA…
277	phage6_multipleST	fig|6666666.732693.peg.2459	peg	phage6_multipleST_4427_3855	4427	3855	-	6-phospho-3-hexuloisomerase		FIG00002519	idu(1);Formaldehyde_assimilation:_Ribulose_monophosphate_pathway	atgaccaataaagaccaaaataaaaactatttagaagcgattatcttagaattacaaaataactcaaaacgtattaattctgtagagttagaacaatttagtgagaaaattgttcaagctaaacacatctttctagctggtgcaggacgctctggaattgccatgcaagcatttacgaatcgcttaatgcatttaggtttttcagtcagccttgtcggtgaaattagttcaccacattcgcaacctggagatttattaattatctgttctggctcaggtgaaacaggtagtttaaaaaatttagcggccaaagcaaatcaaagtggtgtaagcattgctttagttaccatgaaaaaagactcgtcgattggtcaattagcagattctgttcttgtatta…	MTNKDQNKNYLEAIILELQNNSKRINSVELEQFSEKIVQAKHIFLAGAGRSGIAMQAFTNRLMHLGFSVSLVGEISSPHSQPGDLLIICSGSGETGSLKNLAAKANQSGVSIALVTMKKDSSIGQLADSVLVLPGITKDENQREEDTFSQPMGSSFEQLAFLTFDSLVLSLMDKTGESSETMFARHADFE
278	phage6_multipleST	fig|6666666.732693.peg.2460	peg	phage6_multipleST_5096_4434	5096	4434	-	Ribulose-phosphate 3-epimerase (EC 5.1.3.1)		FIG00000047	ff	atgacaattgctccatcattgttaaatgcacctatcgcagaagttaaagagttatttgaaatcttaaaagaaaagaatgttgattatttgcatattgatgtaatggatggctgttttgtaccagatatggcttttggaccaagtgttattaaagatattcgtccactaacagacgttgtgtttgatgttcatttgatgattgatacaccagaaaaaattgtcacaagatttgtagaagcaggagcagatattgttaccttccacattgaagctaccaaacacgcaatgaaggtcattcagttagtcaaggaagcaggagcaaaagtagggattacttttaatcctgcaacaccagtcagttttattgaaccagtattatctttagtcgatcaagtatta…	MTIAPSLLNAPIAEVKELFEILKEKNVDYLHIDVMDGCFVPDMAFGPSVIKDIRPLTDVVFDVHLMIDTPEKIVTRFVEAGADIVTFHIEATKHAMKVIQLVKEAGAKVGITFNPATPVSFIEPVLSLVDQVLVMTINPGTENKHFIQETVVKIEQLDVIRKQNDYTYDIEVDGKIDNQTIKVCSKAGADIFVSGGFIFNGKNTPQEQIDKLNQSLEEVK
279	phage6_multipleST	fig|6666666.732693.peg.2461	peg	phage6_multipleST_5627_5112	5627	5112	-	FIG00629793: hypothetical protein		FIG00629792	ff	atgcgttttcatcatgacactttgactattgaaacagtttcagggcgtccttcgtatcatgatattcgaaaagaacttttagatacagttgatacagcaggtattgagaatggaatgttagtaatttcgagcccgcatacaacttgctcactcttttttgaagaaacgatgcatgacacaaacttttttggtgatgattatttacatgtagacatcaacaatgtaatggaaacgattattccaaaaatgacgagtgaaaatcaatacaacagtccggggccaaaacacattgattttggaacaagattatctgatcccaattaccctgcagaaaaatgggtcatgctaaataccgatgcacatttacgttcatctatttatggaaccaactcaatgact…	MRFHHDTLTIETVSGRPSYHDIRKELLDTVDTAGIENGMLVISSPHTTCSLFFEETMHDTNFFGDDYLHVDINNVMETIIPKMTSENQYNSPGPKHIDFGTRLSDPNYPAEKWVMLNTDAHLRSSIYGTNSMTLIVQEGKLLLGEMGRVYFVDWDQLRERTRTINLMIMGE
280	phage6_multipleST	fig|6666666.732693.peg.2462	peg	phage6_multipleST_5913_5629	5913	5629	-	PTS system, galactitol-specific IIB component (EC 2.7.1.69)		FIG00001457	ff	atgaaaaaattattagttatttgtggagcaggtcatgctacttctacaattgcagtagcaaaattatcaaaatggttggaagaagaaggattaacagatcaagtgaaaatttatcaatctaaaattgctgatgagctaaataaaattgatgaatatgatgctgtagtaagtacaacaattgtccctgatgtaattaaagctaaagtaacgaatggcttgggcttattaacaggtattggtacagatgccatttatgcagatgtaaaagaaagattaggtgtttaa	MKKLLVICGAGHATSTIAVAKLSKWLEEEGLTDQVKIYQSKIADELNKIDEYDAVVSTTIVPDVIKAKVTNGLGLLTGIGTDAIYADVKERLGV
281	phage6_multipleST	fig|6666666.732693.peg.2463	peg	phage6_multipleST_7275_5947	7275	5947	-	PTS system, galactitol-specific IIC component (EC 2.7.1.69)		FIG00001307	ff	atggatattgtattaaatgcctttgaatggtttattggattagggtcaaacgtctttttaccactgattatttttgtaatcgggatattatttggattaaaacctggtaaagcatttgtttccggcgttactgttggtatcggttctattggtttaggattagttttaagtttattatcagatggtttaggaacagcaattcaacaaatgggggaacaatacggtggtggcctgaatatcctagatattggcgtaggtgttggtggacctttggcttactctacatcattgggaattttaatgattccaatttcattaattcttaacttcatatttgtggttttgggttggacaaaaacattgaatgttgatatttggaacttttggttcgcaattttc…	MDIVLNAFEWFIGLGSNVFLPLIIFVIGILFGLKPGKAFVSGVTVGIGSIGLGLVLSLLSDGLGTAIQQMGEQYGGGLNILDIGVGVGGPLAYSTSLGILMIPISLILNFIFVVLGWTKTLNVDIWNFWFAIFLGMITQSVTGNFWFGLIGAIVAVILQWFLADRTQKTVSEFFGYPGISITHMMGLSGVLFAKPVNWVFDRIPGFNKIDADAETLTKRFGVLGDTVVIGLIIGIVVGIMAGYDVAGIGNLGIMTAAVMKIMPKMVAMFMEGLMPIAEAAKEFTNKKLNGRQVNIGMDAALTVGHPTIMSTSLLLVPISLLLALILPGNKVLPFGDLAFFAFAICLMIPYFKGNIVRSLVGCSLYVVTTLYMATWLAPIITDVFTLASFDVGTAGLVTM…
282	phage6_multipleST	fig|6666666.732693.peg.2464	peg	phage6_multipleST_7744_7289	7744	7289	-	PTS system, galactitol-specific IIA component (EC 2.7.1.69)		FIG00001331	ff	atgtatctagataaagaattatgtttatttcaattagaagtgaaagatcaaaaagaattgtttcaagtaatgtctgaacaattaaaaaacgctggttgcgtgaaagatagtttcttagaaggtatcaccaaccgtgaacaagaatttccaactggattagaagtaaatcaaattgggtttgctatcccacatacagattccgcacatgtaaatagctctcaaatctgttttgcctcattaaaggaaccactggtattttcagatatgacagataaatctcatgaaatacctgtacgtttagtctttatgttggcaatgtcacaacctcatgaacaaattgatacactacaaaacttagttagcctatttcaaaatgaagaaaaagtaaatgaattactt…	MYLDKELCLFQLEVKDQKELFQVMSEQLKNAGCVKDSFLEGITNREQEFPTGLEVNQIGFAIPHTDSAHVNSSQICFASLKEPLVFSDMTDKSHEIPVRLVFMLAMSQPHEQIDTLQNLVSLFQNEEKVNELLACTTKEAFIELVHSAGVY
283	phage6_multipleST	fig|6666666.732693.peg.2465	peg	phage6_multipleST_9693_7747	9693	7747	-	Activator of the mannose operon (transcriptional antiterminator), BglG family		FIG00089473	ff	ttgattgaaagacatgtaaatttattaaaattattaagtcgacaagaagactttaaacccgcttctttttttagtgataaattggcagtgtcgaccaagaccatttatcaagatattgaattgttggaagattatgtagttaattaccaagtaacaattgagcgattaccttctttgggtatcaaactcataggtgataggaaaaacgttgaacatttgatttcatcggtagaaaattatcttgaaaaagatatttattctccagaaaaaagacgtgtcgagatcattaaagaagttttgtttggtgataagcctgtttctttaactcatttgtctcaaagttttatggttagtaaaacatcgttatacaatgacctgagaattatcaataaaattatt…	MIERHVNLLKLLSRQEDFKPASFFSDKLAVSTKTIYQDIELLEDYVVNYQVTIERLPSLGIKLIGDRKNVEHLISSVENYLEKDIYSPEKRRVEIIKEVLFGDKPVSLTHLSQSFMVSKTSLYNDLRIINKIIGSGEVKLQSSAEGISFTGNEQAIQRAIKQLVFYYANDMESKTFFQVLNMLFDSKVISVIHDLLFNDYSELTEKVSDYYVRSLISTLVIQCNRLLKGHHLTVEEEFLFNSIRYMETYIVANGLIEELKAKLNLPFYDADKEYLCRQLFAHRVTNNLKTSNEEYAMSVHKLIERMSEIEKIDLTQNDRLYQSLLYHVPAMVLRLKKGIKIQNPLLENIKSQYSELFSIVWYAMSILEEEFDVTLTDDEVSLILIHFQIAIEDQSKANN…
284	phage6_multipleST	fig|6666666.732693.peg.2466	peg	phage6_multipleST_11260_10082	11260	10082	-	Mobile element protein		FIG01306568	ff	atgaatgattttactacagaaattgtgcaaactctagtcactaaaggcgatttaaatgaattattccgttcgcacttagaaaaagcgataaacacactcctacggactgaattaacggcttttttagattacgaaaaatatgatcgcactggttttaattcaggtaattcgagaaacggttcttactttcgatcaatcaaaaccgaatatggtgaattaacattggaaatacctagagatcgtaatggtgagtttaaacaacaaactttaccagcctacaaaagaacaaacgatacattggaaaccactattatccatttattcgaaaaaggtgttacgatgtctgaaattgctgatttgatcgaaaaaatgtacggtcatcactatactccacaaacc…	MNDFTTEIVQTLVTKGDLNELFRSHLEKAINTLLRTELTAFLDYEKYDRTGFNSGNSRNGSYFRSIKTEYGELTLEIPRDRNGEFKQQTLPAYKRTNDTLETTIIHLFEKGVTMSEIADLIEKMYGHHYTPQTMSNMTKVLTEEVNAFKSRALNDKYVAIFMDATYIPLKRQTVSKEAIYIAIGIREDGTKEVLSYAIAPTESTYVWNELLQDINSRGVQEVLLFITDGLKGMKDTIHQIYPKAKYQHCCIHVSRNIAHKVRVKDRKEICDDFKAVYQANSKEEANTFLSGMIEKWKKNYPKVTQSLIENQDLLTFYDFPPSIRRTIYSTNLIESFNKQIKRYSRRKEQFQNEESLERFLVSIFDTYNQKFLNRSHKGFQQVTDTLVSMFTE
285	phage6_multipleST	fig|6666666.732693.peg.2467	peg	phage6_multipleST_11895_11632	11895	11632	-	hypothetical protein				atgaaaaagaatttattattagttttaccaattttaggttttgcgggattctttgttggtgtaccaatgctaagtgctaacattggaatttcttcttatgcagctaaaaaagttattgacataattaatactggtagcacggttgctacaatcatttctattgttgctgcagttgttggaggcggattaattacagctggtattgttgctacagccaaatcattaattaaaaaatatggagctaaatatgcagcagcttggtaa	MKKNLLLVLPILGFAGFFVGVPMLSANIGISSYAAKKVIDIINTGSTVATIISIVAAVVGGGLITAGIVATAKSLIKKYGAKYAAAW
286	phage6_multipleST	fig|6666666.732693.peg.2468	peg	phage6_multipleST_12016_12969	12016	12969	+	Integrase/recombinase, core domain family		FIG01534490	ff	atgacttatacccatcttacaccaaacgagcttgtaatgatagaagcatattttcatcaagaaactccggttgctatcgttgcgaagcagcttaaacgtggacgccaaacaatttacaatgtctataactttctcaaatgtggtggaacagcacttgaatactttgaacaatacaaagaaaataagcgacgttgtgggagaaccgaaatcatttttcctgctgaggaaaaagaatacattgaaaaaagatcaactgaaggttggaccccagacgtcattattggccgtgcagagcgaaccttctcttgttcagtaagtaccctctatcgccggtttaagacgggagaattcaatgttttacatttaccgatgcaaggaaaacgaaaaccaaatggttat…	MTYTHLTPNELVMIEAYFHQETPVAIVAKQLKRGRQTIYNVYNFLKCGGTALEYFEQYKENKRRCGRTEIIFPAEEKEYIEKRSTEGWTPDVIIGRAERTFSCSVSTLYRRFKTGEFNVLHLPMQGKRKPNGYKEKRGKQAFKRNISERKKDYVVFEEEFGHLEGDTIVGIHHKSAVITLVERLSKAIIALKPEGRKAVDIENSINEWLQSVPKNLFKSITFDCGKEFSNWKSISNTNDIDIYFADPGTPSQRGLNEHSNGLLRKDGLPKEMEFNQVNQGFISSVASKRNHIPRKSLNYQTPLEVFLSYVNGKFCLA
287	phage6_multipleST	fig|6666666.732693.peg.2469	peg	phage6_multipleST_14532_14353	14532	14353	-	FIG00630026: hypothetical protein		FIG00630025	ff	atgccaattgcaataggaaataaacggttacccgtgacattagatgaaaagagacaaaaagaattgcagcaactaaagcagaagtatggcaaaagtgaatctaagattatgtgtattgcgttagatctattgatcgcgcaagaaaaagcaggatttgatgtaccagcgctaaaaaagtga	MPIAIGNKRLPVTLDEKRQKELQQLKQKYGKSESKIMCIALDLLIAQEKAGFDVPALKK
288	phage6_multipleST	fig|6666666.732693.peg.2470	peg	phage6_multipleST_14564_14866	14564	14866	+	hypothetical protein				atgaaaaatatggctgcaatcatcttgaatagtagactcacgaggactaatacaaaccgccaaaagatcaaacaaaacaccagtattaccaaaaatacagcgaggtttaactgtacagctgcactatctcgcataagtatttcgccaacaaacagtactaacaataagggaataatcttgttcaaatggatcaccttctttctcttaagttatcgggctttgcccgtttatttcgcaccacctaagcggcgggggcggttggagcgattggtgcgaaataagaaccatttccttagttactag	MKNMAAIILNSRLTRTNTNRQKIKQNTSITKNTARFNCTAALSRISISPTNSTNNKGIILFKWITFFLLSYRALPVYFAPPKRRGRLERLVRNKNHFLSY
289	phage6_multipleST	fig|6666666.732693.peg.2471	peg	phage6_multipleST_15249_14977	15249	14977	-	FIG00627673: hypothetical protein		FIG00627672	ff	atgaatcttattgcgacgtactatcgaacactggaagaactgaaaaagcaaaatgcaaaatggtttttccaagccttactatgcttggaagtaggtgtcaaaccaagcactattaaaccttctgaataccaagctttagaactaacgtatgcgaaatttatcgaaacgaaaaaagccaagactgtttcaagtgaatggttagattattttgaaaatatcaataagtatggcgcatattacaccatgaaaaaggaagacaacgaaaatgaataa	MNLIATYYRTLEELKKQNAKWFFQALLCLEVGVKPSTIKPSEYQALELTYAKFIETKKAKTVSSEWLDYFENINKYGAYYTMKKEDNENE
290	phage6_multipleST	fig|6666666.732693.peg.2472	peg	phage6_multipleST_15414_15259	15414	15259	-	FIG00627673: hypothetical protein				atggctcaaaattactatgacgaatttgtcaaattacctttggataaaatggcacaaaaaatggaggatatgacgttcctatacaacgaaacacgtgttccaaaaaaacattataaagaaaaattgtcggtagctgtggaagaaatgattgaataa	MAQNYYDEFVKLPLDKMAQKMEDMTFLYNETRVPKKHYKEKLSVAVEEMIE
291	phage6_multipleST	fig|6666666.732693.peg.2473	peg	phage6_multipleST_15681_15430	15681	15430	-	FIG00627341: hypothetical protein		FIG00627340	ff	atgaaaacacaacacaaattattgactgtaaaagaagtcgttcaaattttggtggacaaagaagtcatttctgaaaaagtagcagaagttttacttattccgcggtactggacgatagaaacccctttagtagaggatgcaccgactatgctatttgaagacctagtgaagattgcaggatatgaactgcattatcaagaaaacttggaaacttatgaaaacgaatattggttaaccaaattagagaactaa	MKTQHKLLTVKEVVQILVDKEVISEKVAEVLLIPRYWTIETPLVEDAPTMLFEDLVKIAGYELHYQENLETYENEYWLTKLEN
292	phage6_multipleST	fig|6666666.732693.peg.2474	peg	phage6_multipleST_16554_16330	16554	16330	-	FIG00629839: hypothetical protein		FIG00629838	ff	gtgatcaagacacagccattgcttgtgcgatttacattacgcacgagtcatgaaccaatcaattgtgtagtggccaatatagaaatagcggataaattgctgattttggaagaaggcaagtatactatttcagtgacaggtcacttcaataaacgaaagcaactagtcattgaatcaatgcaaattagaaaccctgatcattttacgcgatcgatgagcatataa	MIKTQPLLVRFTLRTSHEPINCVVANIEIADKLLILEEGKYTISVTGHFNKRKQLVIESMQIRNPDHFTRSMSI
293	phage6_multipleST	fig|6666666.732693.peg.2475	peg	phage6_multipleST_16744_16866	16744	16866	+	hypothetical protein				atgaaaggagtaagccttttgtccgcatatgagacaattcaaaccattcttggttttggtatgtttaccattgctttgattagtttgattgtaaatatgcttaaaaatgacaaaaagaaataa	MKGVSLLSAYETIQTILGFGMFTIALISLIVNMLKNDKKK
294	phage6_multipleST	fig|6666666.732693.peg.2476	peg	phage6_multipleST_17609_17304	17609	17304	-	Single-stranded DNA-binding protein		FIG00077620	icw(1);DNA_repair,_bacterial_RecFOR_pathway	atggcgacattagctaaaaaaggtagcttgattggtgtagttgggcggattcaaacgcggacttacgacaaccagcaaggacaacgtgtatatgtgactgaagttgtagcagataactttcaactattagaaagtaaagcagcgacagagagccgtgcgcacgctgatcaatcgtccaccagtccaagcaccgccacctttgaacaacggaatacagcgacgcctaacaacaatggattgaacgcttcacagaatccatttggtggacaatcaatcgatattagcgatgatgatctaccgttttag	MATLAKKGSLIGVVGRIQTRTYDNQQGQRVYVTEVVADNFQLLESKAATESRAHADQSSTSPSTATFEQRNTATPNNNGLNASQNPFGGQSIDISDDDLPF
295	phage6_multipleST	fig|6666666.732693.peg.2477	peg	phage6_multipleST_17789_17658	17789	17658	-	Single-stranded DNA-binding protein		FIG00077620	icw(1);DNA_repair,_bacterial_RecFOR_pathway	atgattaataatgtgacattagtaggacgcttaaccaaagatcctgatttacgttataccgcaagtggtactgcagtagcgacttttaccctagccgtcaaccgaaatttcacgaatcaaaacggcaattga	MINNVTLVGRLTKDPDLRYTASGTAVATFTLAVNRNFTNQNGN
296	phage6_multipleST	fig|6666666.732693.peg.2478	peg	phage6_multipleST_18691_17792	18691	17792	-	FIG00628337: hypothetical protein		FIG00628336	ff	atgacacctacgcagttaaaagcaaaagtgaagaatatttctagagaaaaagaagttgatccgcagcttgttttaagacattttatgatggaaaaattcttggaaaaaatctcagagtctccttatcgtgaaaattttgtgttaaaaggcggcttcttgattggctcaaagtatggcattgaaaatcgcacaaccaaagatattgatacgactttacgggaaatgaaagtaaccaaagaaacattaacaacggttctaaacgaaattttttcaacgccgacgaaagaaggcattcaatttgagattcaaggaatgaaagaaacgagagaagccgattactatccaggatttagcttacgtgtgctggcacatttggaaaacatgcggccagattttaag…	MTPTQLKAKVKNISREKEVDPQLVLRHFMMEKFLEKISESPYRENFVLKGGFLIGSKYGIENRTTKDIDTTLREMKVTKETLTTVLNEIFSTPTKEGIQFEIQGMKETREADYYPGFSLRVLAHLENMRPDFKVDVTTGDSIYPATITHSHKLMFEDRTIPLESYPTEQIIAEKLSATFDFLTDNSRGKDFYDLYTIPKMEKIDEKTLKDSVRNTFTRRGKTDPLKIYYEKDMDVLKNSHELKDTWKKYQKSNPYAASITYDETMDSISNLMEKVIHVEEKERKLAYQRHQQMNREMER
297	phage6_multipleST	fig|6666666.732693.peg.2479	peg	phage6_multipleST_19300_18704	19300	18704	-	FIG00632027: hypothetical protein		FIG00632024	ff	atgacaaaagcaatggtatacaagctgctagaagaatttaatggaactttggctttgaaggatgccaaaaaagcgggcatttctcctgtaacgatcaaacgtatggtagatcgaggggagctggatcgagagtatccaggttttttcaccttacctggtcaatttcctgatgaattgtttatggcgcaaaaaaaatatgaacgcggcattatttcacatattaccgcgttagatttgtatgatttaacagatatgatccctagacagatcgatctgactgtaccttacggttatcacgtttctgaaaaaggattgaaggaattcgcagttgagctacactatacaaaagcggaatggtatgaattaggtaagattgaaataaaaagtcgctatgggaat…	MTKAMVYKLLEEFNGTLALKDAKKAGISPVTIKRMVDRGELDREYPGFFTLPGQFPDELFMAQKKYERGIISHITALDLYDLTDMIPRQIDLTVPYGYHVSEKGLKEFAVELHYTKAEWYELGKIEIKSRYGNPIIAYDPERTLCDIWNPWYTVEDEIKVKAIKNYMESDRKNLRKLNEYRRILPTDKTMRSYIMALN
298	phage6_multipleST	fig|6666666.732693.peg.2480	peg	phage6_multipleST_19530_19381	19530	19381	-	hypothetical protein				atgcgtaataccacacacaaacaacaagaaatcgaaaatcaaaaagccaaaattcgttcagaacaggaaaaaatgcgtgccagcaaacgaagactgcagcaattgaagaaccagcagaggattcaaaaagaaatcgaattagatcgataa	MRNTTHKQQEIENQKAKIRSEQEKMRASKRRLQQLKNQQRIQKEIELDR
299	phage6_multipleST	fig|6666666.732693.peg.2481	peg	phage6_multipleST_19677_19546	19677	19546	-	DNA topoisomerase III (EC 5.99.1.2)		FIG00000578	icw(1);DNA_topoisomerases,_Type_I,_ATP-independent	gtgattttaaaaggtcagaagggttcatttgaagcaacgattgttttaaaagaagacttcactacaggctttgaattttctgaaaagaaaaaaacgaacttcaagaaaagaacacgccgcactgcaaaataa	MILKGQKGSFEATIVLKEDFTTGFEFSEKKKTNFKKRTRRTAK
300	phage6_multipleST	fig|6666666.732693.peg.2482	peg	phage6_multipleST_21658_19646	21658	19646	-	DNA topoisomerase III (EC 5.99.1.2)		FIG00000578	icw(1);DNA_topoisomerases,_Type_I,_ATP-independent	atgatgaaaaccgttattttagcagaaaaaccgtcacaagcgaaggcttatgccgatagcttttctaaagctacccgaaaagatgggtattttgagatccaagatcgattgttttcaggagaaactgtgatcacgtatggttttggtcatttagtcgagttagattcgcccgatatgtacgatgaaaattggaaacaatggtcattagagcatttgcctattttccctacacattatcactatcatgttcctaaagataagaaaaagcaattcaaggtggtgaaacagcaacttcaatcggccgacaccattattattgcgacagatagcgatcgtgaaggggaactgatagcttggacgatcattcaacaagcaggcgccgatcatggaaagatattt…	MMKTVILAEKPSQAKAYADSFSKATRKDGYFEIQDRLFSGETVITYGFGHLVELDSPDMYDENWKQWSLEHLPIFPTHYHYHVPKDKKKQFKVVKQQLQSADTIIIATDSDREGELIAWTIIQQAGADHGKIFKRLWINSLEKEAIYQGFQQLRDAEETYPKFEEAQARQIADWLIGMNGSPLYSLLLQQKGIPGSFSLGRVQTPTLYMIYQLQEKIRNFQKEPYFEGKAQVIAQNGAFDAKLDPNETQATQEAFEDYLKEKGVQLGKQPGTIHQVETEKKSAASPRLFSLSSLQSKMNQLMKASAKDTLEAMQGLYEGKYLSYPRTDTPYITEGEYAYLLDHLDEYKHFLKAEAIPTPIHTPNSRYVNNKKVQEHYAIIPTKTVMTAAAFEQLSPLQQ…
301	phage6_multipleST	fig|6666666.732693.peg.2483	peg	phage6_multipleST_23126_21666	23126	21666	-	LtrC-like protein		FIG01398007	ff	atgaccgaaaaaaaaatgagtcttattgatcgatgtaaacagatcgatatagtggattttgctcgaaacaatggaatggctgtagtcaataaaggacgagactatcgcttagaagaccatgattcatttgtttttgatcgaagaaaacaacgtttttattggaacagtcaaaatattagtggcgacattattgaattagctaaactttttttcatagacaaagagatccaagactctaagcaacaatttaaagcagccacagattttattctaaagaatgaagacaaaacagaacgagtagaaaatcttcattttgagacagaaaagtacaaagatcaccccgttgattatcaaccactcacagaaaaaggaaggaattatctgaaggaagaacgaaaa…	MTEKKMSLIDRCKQIDIVDFARNNGMAVVNKGRDYRLEDHDSFVFDRRKQRFYWNSQNISGDIIELAKLFFIDKEIQDSKQQFKAATDFILKNEDKTERVENLHFETEKYKDHPVDYQPLTEKGRNYLKEERKLPEWLIDYAEKEGLIAELKPKHERQNFLVRDDRLDHAVAFLWKDPQTNETVGASYQGTFIDYERFGERGTYKHIDKNSTANHGFNLKIGDPKQLKFFESSIDLLSYAALNRDQLNDTWLVSMEGLKHHVISHYFGEAVSELRKKQAFPQSIEICVDNDRAGHIFYEKEQLMGAVDPFTNQKVRCERGIANDWQVPKEYKVIYEEVAKEEKITPEAIMAIHKTENNLQLTNQLVSAHKVNASFGQQLSVNDSIEAINLKDICREVAK…
302	phage6_multipleST	fig|6666666.732693.peg.2484	peg	phage6_multipleST_25559_23187	25559	23187	-	FIG00630256: hypothetical protein		FIG00630252	ff	atggcagaagaaaaagaaccactagacaatagtcgcttgggaaaatccaaaagaaaattagtacgattgcaaaatgaattaaacgaacaaattgagaagatgtttgaacaccagagaaagaccaacggtcagccaatgaacgataagagaaatgggcattcttggtttaggcaacaagaacgtttagaaaacaaagtgcatagtctgagagaagagatcaagcaacaagaaaaacaggtagaaaaacttgaaagacaagaagagctaaaggaaatgggctataacaagtacggcggcctggatatgacaatcgaaaatattccaagaatcaaagaagaaatcgaacgctttgaaaaaggtgaatcgactttttcagccgctacgatccgaaaataccaa…	MAEEKEPLDNSRLGKSKRKLVRLQNELNEQIEKMFEHQRKTNGQPMNDKRNGHSWFRQQERLENKVHSLREEIKQQEKQVEKLERQEELKEMGYNKYGGLDMTIENIPRIKEEIERFEKGESTFSAATIRKYQRKLETLEQLKERSEKGKENLLPEVQAIIDSGRVTQWKKNPTIYFLKDYRKVALELNENGGFEESKKYQATSEEEKAAVRELLEEAAPTDSLKEKENDHFYRVEFNENDPEKGLKSYGGEIVTLELIDQLKTLDNQYAAEAGYYKFYFEEVKNGEVVDQIRMDLGDGVNSNQPIYLELAKLCEQVPEKEQKQTVKNEPVSKEQMQSKETKTKQKGYQKRTAEEIKQEVKSLSQQALDAVKKHTHSPEDVKELLNFMSRFPERSFRNQ…
303	phage7_ST282	fig|6666666.732693.peg.1480	peg	phage7_ST282_109_795	109	795	+	FIG00629749: hypothetical protein				atgactactccttataaaataataagatctttgaatttagaagatttagataaggatccatcagaaaaaagaaaattaaacatatctgatcatactgcacaaaacaatcatgatataggtaatgatagaatgagaaccactgaagagatggtagaattttgtcttaaatacggctacggtaaaggaatgactaaaaaatggacaactcatcattttaacttaatatcagatcaacttaacagtgacgaatacgtaatcttctgctttgtaggattgcataattatatctcatcaactaagcatgacaataattatgcatacgcattaactaataaacgtttaattgtagctcaacaaaaaatgataggcaataatgtacaaagtattatattagacaat…	MTTPYKIIRSLNLEDLDKDPSEKRKLNISDHTAQNNHDIGNDRMRTTEEMVEFCLKYGYGKGMTKKWTTHHFNLISDQLNSDEYVIFCFVGLHNYISSTKHDNNYAYALTNKRLIVAQQKMIGNNVQSIILDNLNNISKKRGVLLGTLTIDTLGKVLNVAVDKDTVDRISDSLNEIIYNLKRRNISATNSNTSTISSASEIRKYKELLDDGIITEEEFNKKKQELLDL
304	phage7_ST282	fig|6666666.732693.peg.1481	peg	phage7_ST282_891_1193	891	1193	+	FIG00631571: hypothetical protein		FIG00631566	ff	atgttaatggaaggaaaaacacaattatggtttaaattcgatccttcgaatagatttgtcaaagatttttataaggtgtgggattcagaagttttctttttagcaatcgaagatagcttattaatcaatctctactattctaataagaactatttcaaaattcctgctgcgaaaactagaatgaagaagggtgtatactttttgtttgatatcgtgactgacgtgccggacgcacgtagcgatcatcggcgttatgactatataaagtatactttcgttgatccagaaagatacaaagattaa	MLMEGKTQLWFKFDPSNRFVKDFYKVWDSEVFFLAIEDSLLINLYYSNKNYFKIPAAKTRMKKGVYFLFDIVTDVPDARSDHRRYDYIKYTFVDPERYKD
305	phage7_ST282	fig|6666666.732693.peg.1482	peg	phage7_ST282_1600_1229	1600	1229	-	hypothetical protein				atgtttgactttaatgaatatttatctatttccaaacaaattgaatcagatgataaatataattctaaagaatcttatagaagaactgctgtttcaagagcatactacagtgcttttaaaaaatctgatgagtatttgaaagaaaattatgatattatttataatggaagtagcggaaaaggaagccaccaaaccgtttggaatttgttttcaacagttaaggaattgaataccttaggaatacataatagtgggtatagaatgttagagaaaagaaaatgtgctgactatattcctaatgaaaccattacgaaaacagatatggcgctgatgaatcgagaagcagaaaaaataataaacaaactcacctaa	MFDFNEYLSISKQIESDDKYNSKESYRRTAVSRAYYSAFKKSDEYLKENYDIIYNGSSGKGSHQTVWNLFSTVKELNTLGIHNSGYRMLEKRKCADYIPNETITKTDMALMNREAEKIINKLT
306	phage7_ST282	fig|6666666.732693.peg.1483	peg	phage7_ST282_2099_1602	2099	1602	-	hypothetical protein				atgctgttgttaaatttaatggaactgagattggaaggcaaatctttgatatcaaggtcaacaaaccagtggaaaaaaattaaggagacgatacggatgcttgatatagtaccatcaaatacacatcggagtggtagcttaataaattttgctgcgatttttgcttgcgcatcggtaattctagcatctccagttgttgtggatgcaagttctactccgaaaactaaaaatgataatcaacttgtaattactacaaaaaatgagattaacacaatttcaagtaatgatggcaaaatttttgatgtgataaatacggttttaaaaagaaaagctgaaatcaatataaaatatgatgaagatttaaacttgtatttctttgttatcaaaacaacatctgaa…	MLLLNLMELRLEGKSLISRSTNQWKKIKETIRMLDIVPSNTHRSGSLINFAAIFACASVILASPVVVDASSTPKTKNDNQLVITTKNEINTISSNDGKIFDVINTVLKRKAEINIKYDEDLNLYFFVIKTTSELFSSDYDVLDTLDNVLSDYKYMGKSVVATLGE
307	phage7_ST282	fig|6666666.732693.peg.1484	peg	phage7_ST282_2768_3262	2768	3262	+	hypothetical protein				ttgcggaaatatacatttgtttttaagaaaaaagtagtttcagactatttaaataacgaaggcggctacaaatatcttgcacataaatatcaaataaatcgtacactggttagacattgggtaaggatttataactatcatggttgggaaggcttggttggaggtggcaaaagctacactacaaaatttaaacttgatgttatagaatatatggaaacaaatggtctttctatccaagaaactgctaaaaaatttaatatcggttcaaatagaactctaagtaaatggatagagcaatatgaagaaggcggtgcttcttcacttgagagccaaaaaaggggcagaaaaattagtatgaattccaagctaaacattcctaaaaaacttaaagatgagtct…	MRKYTFVFKKKVVSDYLNNEGGYKYLAHKYQINRTLVRHWVRIYNYHGWEGLVGGGKSYTTKFKLDVIEYMETNGLSIQETAKKFNIGSNRTLSKWIEQYEEGGASSLESQKRGRKISMNSKLNIPKKLKDESLEEEVIRLRAENAYLKKWNGNTFFDKNYKVL
308	phage7_ST282	fig|6666666.732693.peg.1485	peg	phage7_ST282_4183_3347	4183	3347	-	Mobile element protein		FIG01306568	ff	atgtgcaaaattctaaatatttctcgtcaaacctactattatcaagcgaaaccgatcgaaaatgagtccgacttagaagagatcgttcaggaagagtttattcgaaaccgaaaggcttacggtacccgaaaattgaagaagtgtttagcaaagcgtgggcttcaactcagtcggcgccgaatcggtcgaatcatgaaacgccgcggattgacatctacctatacgatcgctcattttaaagggcaacgaacagcttgtaatgaagcgaaaacagcgaatgtattagatcggacctttacacaagaacagccattggaagccatcgttacggatcttacttatgttcgcgtggggaaaaagtggcattatatctgcttaatacttgatttgtttaatcga…	MCKILNISRQTYYYQAKPIENESDLEEIVQEEFIRNRKAYGTRKLKKCLAKRGLQLSRRRIGRIMKRRGLTSTYTIAHFKGQRTACNEAKTANVLDRTFTQEQPLEAIVTDLTYVRVGKKWHYICLILDLFNREIIGYSCGEKKDASLVKEAFGRIPYSLTDVKLFHTDRGKEFDNQTIHEILNGFGITRSLSRKGCPYDNAVVESTYKSVKVEFVHQYQFETLAQLRLELFDYVHWWNYLRLHGTLAYETPIQIRQQRLAKRILDNERGSDTSGEAA
309	phage7_ST282	fig|6666666.732693.peg.1486	peg	phage7_ST282_4509_4219	4509	4219	-	Mobile element protein		FIG01306568	ff	atgtcaagacgtcaacgaagaacctattcaaaagaattcaaacaacaaatcgtcgatctctatctcgctggtaagcctcgcgcagaaattattcgagagtatgagcttacgccttcttctttcgataaatggatgaagcaagcacaatcaacgggctcattcaaagaaagagacaacttaacaccagaacaagcagaattgatcgcactaagaaagaaaaataagcaactcgaaatggagaatgatattttaaagcaagcggcgctgatattcggacgaaaagacaagtaa	MSRRQRRTYSKEFKQQIVDLYLAGKPRAEIIREYELTPSSFDKWMKQAQSTGSFKERDNLTPEQAELIALRKKNKQLEMENDILKQAALIFGRKDK
310	phage7_ST282	fig|6666666.732693.rna.11	rna	phage7_ST282_5259_5186	5259	5186	-	tRNA-Met-CAT				gtacccttagctcagttggtcagagcagacggctcataaccgtccggtcgtaggttcgagtcctacagggtaca
311	phage7_ST282	fig|6666666.732693.peg.1487	peg	phage7_ST282_6474_5449	6474	5449	-	FIG00631339: hypothetical protein		FIG00631338	ff	atgaaaaagaaaattactattactgcgatgagcctgttaacggctctttttttattacccattaatacgtttgcttatactattaatgacgagtataatttagcgccgaatcaaggagactccagattagcaattcctaacaaaattattttgcacgaaactggaatagatgcaccagcaagaaacgtagccgccaacatgaaaaataattataacggaagcaattcttatactacagatgttattggtgacggtgggattgtttaccgtgtgggtgagcaaggatatgtttcgtggggagctggtaacgctaatccttatgcgcctgtacagattgaattacagcgcacatatgataaagcattgtttgaaaaaaactatcgagcttatattgaatat…	MKKKITITAMSLLTALFLLPINTFAYTINDEYNLAPNQGDSRLAIPNKIILHETGIDAPARNVAANMKNNYNGSNSYTTDVIGDGGIVYRVGEQGYVSWGAGNANPYAPVQIELQRTYDKALFEKNYRAYIEYTRDSAKKYGIPLTLDQGTSLFTKGIISHLWVTNYVWGNHTDPYGYLSQMGVSKEKLAYDLAHGFTDENPTTSENKPVIDPTRAGAANPTLTDGTNHAHIDQFGEIENANLHVAGWHIANYKYEYIFIMDYNTGKELARVRADGIYRPDVNQAYNTSGNVGYHVSFNMRNFPSKKVYVMMRATNDPEGNTKGGAQDFHDKRWYLNIPKR
312	phage7_ST282	fig|6666666.732693.peg.1488	peg	phage7_ST282_6985_6692	6985	6692	-	FIG00632379: hypothetical protein		FIG01376955	ff	atgattaatttaggggaatggggagcgatagcaggatcaataaccgctatcgtttctttgattttattagtaataaaaccaattactgcatctttctcgaagattactgagactctttcaaaagtaagtcacaatttagatttgctgactaaagatttagaatcgagcaaatcagatcgattgatgattcatgaagaactaaagaaacacgatgaaagattagatacacatgcagaaaaattggtagaacacacgcaacaaattaaaactttatttagggagagaagaaaatga	MINLGEWGAIAGSITAIVSLILLVIKPITASFSKITETLSKVSHNLDLLTKDLESSKSDRLMIHEELKKHDERLDTHAEKLVEHTQQIKTLFRERRK
313	phage7_ST282	fig|6666666.732693.peg.1489	peg	phage7_ST282_7160_7023	7160	7023	-	hypothetical protein				atgtttagttttagcgatgtgaaaatgatgtatgattggggctgtttcactaacgaacaagtaatggttttcgttccgttgtgcattactgaagaaaaagcagataaaatcattagcaaagaagagagcgcatcttaa	MFSFSDVKMMYDWGCFTNEQVMVFVPLCITEEKADKIISKEESAS
314	phage7_ST282	fig|6666666.732693.peg.1490	peg	phage7_ST282_7608_7162	7608	7162	-	conserved hypothetical protein		FIG00629156	ff	atgaaaaacatttggaaatatggacgtactggcggagagtacgcaggaaaagtattggacgacatgcttgtatccgttccttacacagatcagccaccgcttgaaggaattcgtgctgatggcgaaccgttaacaatcgctgatcaaatgtttgatcctaaattgaatcaatggattattttagcgaacgcactagatcacaacgatttaaacaatctcaaagcaatgtatgagtcgttagaaaatgagaacggcgatttaaaacagatcaatgccaaactcatgctaagcgatgtagcaattaaacaggaaaatactgcattgaaagaaaaagcggatagtttagcacaaatcaattcaaaaatgatgcttgcttcgttacaaaatagcaaagacatt…	MKNIWKYGRTGGEYAGKVLDDMLVSVPYTDQPPLEGIRADGEPLTIADQMFDPKLNQWIILANALDHNDLNNLKAMYESLENENGDLKQINAKLMLSDVAIKQENTALKEKADSLAQINSKMMLASLQNSKDISEIKEQLNPASKGGE
315	phage7_ST282	fig|6666666.732693.peg.1491	peg	phage7_ST282_7754_7605	7754	7605	-	hypothetical protein				atgaaggcagcatatagaccaattgaaccttacggattcgagcaaatcattgtgaatgatgaagaacatttaccggaagaatgcacagaagtcgaaccaccgattccaaattggaaaccgaaattcaattactgggagggaaataaatga	MKAAYRPIEPYGFEQIIVNDEEHLPEECTEVEPPIPNWKPKFNYWEGNK
316	phage7_ST282	fig|6666666.732693.peg.1492	peg	phage7_ST282_9861_7771	9861	7771	-	FIG00629366: hypothetical protein		FIG00629365	ff	atggctagcagtttatataatttggctttagatttcagcaaagaattaaactacaccaaagctattatggctcgtcaaggtgataaagggattacggtgacggttaaaccgtttctaaatggcttgcagatggatacgagtggcggaacatttactttaaaaggaacaacaccatctaaccgttacgtagataatgttgcaactagtgtaactagtgaagaagtcacgttttctcttgatggcacatttatgagtgaagcaggatattataaacactgctacgtagaatatagaaaagacaatcaaattttaacaacgcaagatatcatttttttctcactaggagtgtctgacatttcgcaaggccaagccgatgaatatgtttcgcaattagaagag…	MASSLYNLALDFSKELNYTKAIMARQGDKGITVTVKPFLNGLQMDTSGGTFTLKGTTPSNRYVDNVATSVTSEEVTFSLDGTFMSEAGYYKHCYVEYRKDNQILTTQDIIFFSLGVSDISQGQADEYVSQLEELIRKYNETFDAFMAEIKGRVDSLNQQITDLTGQAKTLQDKLDALKEEISKLGNLQVMYSNSIDFGGYDYSGKPNLMSKLKSSDFNVGYHGSLTLDNEKLHFTSDGTGSIIMFTRINTPQLTSGKTYTLSAKVRFDEGTTGAIDKLRLVYRTSPGEKILLEANSTNITTDDVGKEITIKGTANVNYQITNLDRFYMSISFVDRDKINGGFKLYDIKIEEGSTATPYQPNLLDAPYYLSKVALGENLIKPESQQPVTNSNYLINTYNI…
317	phage7_ST282	fig|6666666.732693.peg.1493	peg	phage7_ST282_12176_9885	12176	9885	-	FIG00629079: hypothetical protein		FIG00629078	ff	atgatcgataatttaataactatttacgataaaaacgacgcgaataatttagctgaacatttatatgatacgcaaggtttaggcgctttgtcagactggttaacagctactgttagcaataaattaaacggagccgagatatttcagggtacttatccaataagcggaactaatgcagatttgattgtagaaggacgtattattcagtgttatgtagatgaaaatcgagcaaaacagcgtctacggatttattatgcaaagacttctgtaataggcaatacgatagaagtaaaagctgaacctattttcaatgatataagaaaatcggtgttgaataaatatgacagtggaacagaaaagatcactgctagtcaggcatggcaaaacgcaaaaacttta…	MIDNLITIYDKNDANNLAEHLYDTQGLGALSDWLTATVSNKLNGAEIFQGTYPISGTNADLIVEGRIIQCYVDENRAKQRLRIYYAKTSVIGNTIEVKAEPIFNDIRKSVLNKYDSGTEKITASQAWQNAKTLAKPVIPSQFSFSSLVDTLANVKIEKANFLEFFGGKEGSILDRFHGEFLKDNNTLRHEKRLGTDHKIKAIYTKNLTGLDLEIDAQSVLVGVYPFISSSSEGEDEITLPEEVIFTDYVDDYPAGYVSFVDFKDKATDVATLREAAKDWLKTNIDKQKPQVSGSIELVPLRHQRGYEKFVDLEKVSMGDGVDVYHPQLKVNMSARIVEYTFNVLTNSYDKLVVGNVKTNFLENTENNVSNLINDAIDQLKNGGEISDLLNDIVDHQTDM…
318	phage7_ST282	fig|6666666.732693.peg.1494	peg	phage7_ST282_12923_12186	12923	12186	-	FIG00631574: hypothetical protein		FIG00631573	ff	atgactgattgtatacattctataatcgatggatttcctgattatttgcataaattggctttagctgaaagaccaaccataccttctccaaaaagacagagagttgaaacttctgttttaggaaggttaggtggcttagtacaagattactcgtttgaagacatgtcgtttacattgcactataactatttagaggatgtggaagaccatcaagcgttcaagcaatcgttttatatcatgcgtcattggttaaattatgcaaagaaattagaattctctgatgatcccaacgtctattatgttatccagactatcgatattggggatgcagaaaacgatattgttgaatggggagagttcgatgtaaatattactgcgaaaccattcgcaagagttcaa…	MTDCIHSIIDGFPDYLHKLALAERPTIPSPKRQRVETSVLGRLGGLVQDYSFEDMSFTLHYNYLEDVEDHQAFKQSFYIMRHWLNYAKKLEFSDDPNVYYVIQTIDIGDAENDIVEWGEFDVNITAKPFARVQEDVPITVDKPQSFNLLNNSLEESFPKIIITPSATSCQFILNDYVFSFEGLVVGTDVVIDSDLMLCYEEQSDGDILDRSNKMKTMQYPTLQVDINYFNCTGLSKIQIYRNGLR
319	phage7_ST282	fig|6666666.732693.peg.1495	peg	phage7_ST282_16393_12974	16393	12974	-	Phage tail length tape-measure protein		FIG00011468	idu(75);Phage_tail_proteins_2 idu(75);Phage_tail_proteins	atggctaaaaagagaacagaagcagaagtaacattcatagctaacgatgacggattgaaatctacgttaaaagaaatcagtgctgaattaactaaaaatagagcagaattaaaactagaacaagctcaattacaacagactggttctgaatcagacaagttaggaagtaaattatcttctttagaaaagcagtatgaattacaaagtcaaaaagttgaagtaactagccaacgtttagccaatgccaaaaaatattatggagaaaattccaccgaagttcagaaacttgagagagaactgattaaccaacaaacagcgcaacaacgtttgtcaaacgaaattgataaaacgagtaatgcactagctcaagcaaaaggcgaaatacagacgtacgagtct…	MAKKRTEAEVTFIANDDGLKSTLKEISAELTKNRAELKLEQAQLQQTGSESDKLGSKLSSLEKQYELQSQKVEVTSQRLANAKKYYGENSTEVQKLERELINQQTAQQRLSNEIDKTSNALAQAKGEIQTYESTMQQLDSEQKNVQASASLIESEYKKWQATAGQSASESEKLAKAQEYVSQQSENAEKTIDILRRQLEATQSEFGATSTEAMQMEAKLNDAEREFEELGQAAKNVDTTNLDDIGSKIDMNNLMEASDVLSDIGDKLTELGKQAVDSANSVGSSQSKIQANFGLTKQEAEELTNVARDIYYKGFGESLDQSTDALILVKRNLGDLNNQDLQNITEQAMVLENTMGADMDETLRGVNGLMVNFGLSAQDAMDLMVSGTQNGLDKTHELGD…
320	phage7_ST282	fig|6666666.732693.peg.1496	peg	phage7_ST282_16957_16595	16957	16595	-	FIG00631641: hypothetical protein		FIG00631637	ff	atgaacgaagattactcaaaaattgaactaaacgatggaacaattttgaatttagaacctaaactgaatatcaagaaattattgatgatcaatagagattttaacacagacgagtttgcaaaaatgactgtgggaaaaggatccatggatatttctgttattcaaggtgcaaaggctgtgtatattgcttaccgccaagcgaacatgactgattatatttcattcgatgaatttatcgataaatgggattttgatatggctactgccagctatatttatcaattgatgatgttcaaacaagcacgcgatgcttatcaaaaagaatttgaaaaagcaaataaggaaaaaaagcttcaaaagtaa	MNEDYSKIELNDGTILNLEPKLNIKKLLMINRDFNTDEFAKMTVGKGSMDISVIQGAKAVYIAYRQANMTDYISFDEFIDKWDFDMATASYIYQLMMFKQARDAYQKEFEKANKEKKLQK
321	phage7_ST282	fig|6666666.732693.peg.1497	peg	phage7_ST282_17582_16977	17582	16977	-	FIG00632609: hypothetical protein		FIG00632606	ff	atggctaaaacaacaacagtaacaacttttgacaatataagtattaaaagaatttcttttaattttaagaatgcaacaaatgcaatttcaactgattgtaatggacaattagatggcgaaacagaaatgcagagaattgtaaaaaaatgcggttcaacagaagtaaaatcgaaatctaaaccaatcaatatgacggtaacaattactgcacatgtaccgatggaagtttatcgacgcttcaatgggttgaaacaagatgaacgtattaaatcgggaatttactcttatggtcctgattccgtaggggaagatttctctcttgctgcagagatcgtggatgatttcgaagaaaaaaataagctgattggtatgttagcatgcacttcgaatacaggatta…	MAKTTTVTTFDNISIKRISFNFKNATNAISTDCNGQLDGETEMQRIVKKCGSTEVKSKSKPINMTVTITAHVPMEVYRRFNGLKQDERIKSGIYSYGPDSVGEDFSLAAEIVDDFEEKNKLIGMLACTSNTGLTFSIENGADEVAALELETKVMQDEFGKFYHEAIVAELEEDLTDQWMTNLSADVIKKTSVVTTTATQSQ
322	phage7_ST282	fig|6666666.732693.peg.1498	peg	phage7_ST282_17998_17594	17998	17594	-	FIG00627453: hypothetical protein		FIG01230573	ff	atggctaaaaatagttgggagctaaaaataaatggacatgatgaacttcttgtgcggatggaacgctattcaagcgagagcgaacgactgattaacgaagcattgaaatcaaaaggttcggctattgcagtggataggattacagaaaaaattcctgtttctgaagcagatttaagaagagggcaccaacacgcaaaaaatagtcgtccacttaagactcaatacattaatttgggtttcatcattagacctacaagaaaatttgagtatttaaaatatcctgatttggggataggtacttctaaaagaaatcagccggacgaatttatgagaagaggattaggtcttgcacttgatccaattacagaacttctgattcgtcaattcgataaattaaat…	MAKNSWELKINGHDELLVRMERYSSESERLINEALKSKGSAIAVDRITEKIPVSEADLRRGHQHAKNSRPLKTQYINLGFIIRPTRKFEYLKYPDLGIGTSKRNQPDEFMRRGLGLALDPITELLIRQFDKLNK
323	phage7_ST282	fig|6666666.732693.peg.1499	peg	phage7_ST282_18389_17991	18389	17991	-	FIG00632320: hypothetical protein		FIG00632319	ff	gtgattgataattctaaagaaaaagaacgtttaaataagcaaatttctgctatcaaaacttccttagaagagcattttggcctcaaactctttcaagactccgtaggcgaggatgagctacctgatgattttaattacttcattctcgaaacaggagaaatagaaatgatcactgagccaaaatatagcgtgggtcaaaatctatatctaactttctattcagaaaatagagaagatttaacaggagattcactagatattatttcattgattcaaaatcgttcgattcgttttcagagaatggatcccaatcatttaaaactagagaaccaagatcgctatatcgatcaattggtatttacgtttagacgattattgaagagtgattgtcatggctaa	MIDNSKEKERLNKQISAIKTSLEEHFGLKLFQDSVGEDELPDDFNYFILETGEIEMITEPKYSVGQNLYLTFYSENREDLTGDSLDIISLIQNRSIRFQRMDPNHLKLENQDRYIDQLVFTFRRLLKSDCHG
324	phage7_ST282	fig|6666666.732693.peg.1500	peg	phage7_ST282_18735_18382	18735	18382	-	FIG00629412: hypothetical protein		FIG00629411	ff	atggcgaataatcgtagactcgaagaaacattcaacgatggttggttaaagattttgacgcaaactaccaaaagaaatgaactaggaaaaaagattggtgtagaagatacagaaatcacttctttaaaatttagaaatctttccatgagagatagtgatataacagctatggatgcgatgggatcgaaattaactaagaaagtaaagactccatttcatccaatcgccaagaaatttaataaagatcaatattttatcgtaatcgatagtatgcgttacaacgttatctatgccgattacgataatttttatatctatttttatcttgaaagtgtgggtgaatatggtgattga	MANNRRLEETFNDGWLKILTQTTKRNELGKKIGVEDTEITSLKFRNLSMRDSDITAMDAMGSKLTKKVKTPFHPIAKKFNKDQYFIVIDSMRYNVIYADYDNFYIYFYLESVGEYGD
325	phage7_ST282	fig|6666666.732693.peg.1501	peg	phage7_ST282_19036_18725	19036	18725	-	FIG00627895: hypothetical protein		FIG00627893	ff	atgacgcctgaacaagtgactgaagaattgctaatagctgtgaaggataatatttacgttacctggaacgaagaagatgagtcaattaaaaagatgatagctaaaaatgctgtttatcttcaaagtaaagtgagtacaacactttctttttctcctgaaagcttagaatacggattgctaatcgaaagatgtagatacgactggaatcgtgctttagatgagtttgaacaaaatttcgctagtgagttattaggtttcattcaacattatgcgctacaagaatatattgcaggtgatgtgaatggcgaataa	MTPEQVTEELLIAVKDNIYVTWNEEDESIKKMIAKNAVYLQSKVSTTLSFSPESLEYGLLIERCRYDWNRALDEFEQNFASELLGFIQHYALQEYIAGDVNGE
326	phage7_ST282	fig|6666666.732693.peg.1502	peg	phage7_ST282_19908_19033	19908	19033	-	Phage protein		FIG01319482	ff	atgaagtatattctttgtcagccggcaatcaatcggtttaaatgggagcttgaagtttgtttaactaatctgaagaaactaggaatcaaagatatcgtattgcttttcagcagacacgatgatcagattcctattttttttgagaaggaatatggtgttgaagttcatgtgtacgatgatctgcgggacgacaaagagtatattccttcgattaaaccatatttatggtggaaatatttagaagaagatcattcgcgtgaggacgaccgatatttctatatcgattcggatgtcattttcaataaaagaattaatttgcgcaaattgccttctaaagatgatgtttggtattgtagcgactgctgtagttatctaagtcttgattatattagaagctgt…	MKYILCQPAINRFKWELEVCLTNLKKLGIKDIVLLFSRHDDQIPIFFEKEYGVEVHVYDDLRDDKEYIPSIKPYLWWKYLEEDHSREDDRYFYIDSDVIFNKRINLRKLPSKDDVWYCSDCCSYLSLDYIRSCENGENILKDMANIVNVTVESLETINTNSGGAQWVINRPKANYWKKVYLDSNRLYRYLRGQKTNIQIWTAEMWAQLWNMMYFNIGPKVHEELDFCFATDPIEKVKEVKILHNAGVTTNDEDLFFKGRYVTSTPFDEDLSFVNKKKCSYAYVKAIKAVVR
327	phage7_ST282	fig|6666666.732693.peg.1503	peg	phage7_ST282_21078_19918	21078	19918	-	Phage major capsid protein		FIG00016372	idu(26);Phage_capsid_proteins	atgacagttaaaaatttaaaaggtgtaacagctgcaagcgaccaattgatgaaagcttttaaagatggtaacgaagaatcttttagcgcagctatggtaagcttatctaaggaaattcaggataaaattttagaagaagcaacagcaaaaaatcaagatcaattagtattaatgaaccgtggtcagcgtgtattaactacacaagaaacaaaattctataacgaagtagtgaaaaacgaaggttttgcaggggtcgaagaattagtgccagctactgtatttgaacgtgtatttgaagatttagaacaatctcatccactattgcaaaaaattacttttgttaacacaactggtgtaacagaatggattgtgtcacgtggagtcaatccagcatggtgg…	MTVKNLKGVTAASDQLMKAFKDGNEESFSAAMVSLSKEIQDKILEEATAKNQDQLVLMNRGQRVLTTQETKFYNEVVKNEGFAGVEELVPATVFERVFEDLEQSHPLLQKITFVNTTGVTEWIVSRGVNPAWWGKLCEAVKKVLDNGFDVINMKQFKLSGYIPVCKAMLDLGPVWLDRYVRTVLVESLRIALEQAIVDGTGKDMPVGMMRDMSKQTSGEYAEKKAEPITALDAVTMGGLMARLSKFNIEGVNDPIYRNVNPSDVVLIVNPTDYWSKVFPAKTVLTANGEYVQVLPVPVSDLQSTAVPEGKAVIGVASDYFMGVGSTLKIEASDEYHFVEDERIYLAKQYANGQPKRNDSFIVLDISALGTTTTTTKPTTTTTTTQA
328	phage7_ST282	fig|6666666.732693.peg.1504	peg	phage7_ST282_21764_21078	21764	21078	-	Prophage Clp protease-like protein		FIG01305986	ff	atgacgacaatgaaaacatttctagcagtaaagaatgaaggcgcagtaccgcaaatttttattcagggatttattggttctagttggttctttgaagggaatactgacaagggaatcaaaaatattttggatagtctaggtgatcaagaagaaattgaagtagtaattaattcaaacggtggagacgtatttcaagggattgctattgggaacttacttaagtcaaataaagcaaaagttaacgttgtgattaacggcttagccgctagtgctgcttcaattatcgcaatggctggcgatactataaaaatctacaacaatgcacaattgatgattcaccgcgcttccacatacggagaaggaaatgtcgatgacttccgtacgattgctgaccaactg…	MTTMKTFLAVKNEGAVPQIFIQGFIGSSWFFEGNTDKGIKNILDSLGDQEEIEVVINSNGGDVFQGIAIGNLLKSNKAKVNVVINGLAASAASIIAMAGDTIKIYNNAQLMIHRASTYGEGNVDDFRTIADQLESIDKSVKASYKTRFNGTDEALQELLEKESFMDAETALSYGLVDEIIDAENSSGTEAKKEQSVEEILNDVKEKRAEKIAAFTAALNKTFGQGDVK
329	phage7_ST282	fig|6666666.732693.peg.1505	peg	phage7_ST282_22905_21727	22905	21727	-	Portal protein, phage associated		FIG01289538	ff	gtggggatttttcaaaaggcggtaggatacttcacaaaaaaagcaacggttcctttagaagaatacttttgtaaattgcaagttgattttgtgtatcgaaaatttgcgattgaaacttgtattgatttgattgcaaatgcgatgagtaaagcggaattcaagtcatatgaagatggaaaaaataaaaagaatgatctttactataggctgaatgtagctcctaataagaaaaataatgcaacagaatttagaaaaaaactgatcaggagattaatattctacaatgaagtattgatcgtttctccgtctaataattctagcgaaatatttattgcggatagttgggatgtcacagaatatgcattgaaagatgatgtgttttctcaagtgcaaattaac…	MGIFQKAVGYFTKKATVPLEEYFCKLQVDFVYRKFAIETCIDLIANAMSKAEFKSYEDGKNKKNDLYYRLNVAPNKKNNATEFRKKLIRRLIFYNEVLIVSPSNNSSEIFIADSWDVTEYALKDDVFSQVQINNIVLDREFLESDVIYIKYADQQIRQLVDAYYQAYGKLISSAMNVYKRSNARRYVLKGNLFRPQDNTTQDQINKMMTSQFKAFMEADNAGAVFQLQNEYTLEDFSGNFQSNSRDIKNLIDDIFEMTAAAFHVPKNLLKGDMSGLSDQVDAFLMFEIIPIAELIQDAFNASLYEVEEYLSGNFVRVDTTMIKITSFKDLVDAIDVGIRNGVFTINEGRERVGNDRSDKAMADEIFITKNNQQVSKGGEANDDNENISSSKE
330	phage7_ST282	fig|6666666.732693.peg.1506	peg	phage7_ST282_24619_22925	24619	22925	-	Phage terminase, large subunit		FIG00017949	idu(55);Phage_packaging_machinery	atgaatcaattcctgagttataagcatattgaaaattggttcaaagctatagaagaaggcactatcaaggtatgcaaagagcaattattgctaaaaaattatctagaagaaagagtctttactagagaagatatttacttcgataagcagatggtagaggattcaatcaatataccagcacaatactttccattcgaattaattccgtgggaaaaatttctacaatgttttatttatggtgttcgatggaaaaaagataaaacactagtgttcaatagatatctttcattaatgggacgtggtaatggtaaaactggttttgcttcttggaacaacttctttctactaaccgctaaacacggtattaaaaattatgatattgatatctatgccaataat…	MNQFLSYKHIENWFKAIEEGTIKVCKEQLLLKNYLEERVFTREDIYFDKQMVEDSINIPAQYFPFELIPWEKFLQCFIYGVRWKKDKTLVFNRYLSLMGRGNGKTGFASWNNFFLLTAKHGIKNYDIDIYANNESQAKTSFDDVFKVIKDHPDLDKKVFKATKEVIQNIATNSKLRYNTANARTKDGKRPGANRFDEIHENEDYSMINVATSGGGKIRDYREFYDTTNGHVRGGPLDDIIEESKMILSGELGIDKDGAEFSSLFPFICRLDNDNEVDDPDMWEKACPTINYNADLKRKMFQEYSQMQRNAGLRLTFMTKRMNRPMEDTRFAVASYDDVLHTKEKEFPEKMDEVIGTVDFADRRDFASVGLLGKYDKDVYFTQHTFIHESALRLQNIKRE…
331	phage7_ST282	fig|6666666.732693.peg.1507	peg	phage7_ST282_24911_24597	24911	24597	-	FIG00628597: hypothetical protein		FIG01387513	ff	atgtttaaaaacgaattgtctcaaaatcgctacagagaaaaattacgccgctctttaataagccaattggaaagtcagaaaacaaatattgagccattcttagataatgttgatcgttatatcagtttatgggaaacggcgatatcactggaagaagatatatccgagaacggcattagactggagaatggtaaaaagaatgaatcagtagcgttgcttgtttctgtcaacaaacaaatgggattgatgttggataaacttgccattactcctgaattggtaggtgaagcaaatgaatcaattcctgagttataa	MFKNELSQNRYREKLRRSLISQLESQKTNIEPFLDNVDRYISLWETAISLEEDISENGIRLENGKKNESVALLVSVNKQMGLMLDKLAITPELVGEANESIPEL
332	phage7_ST282	fig|6666666.732693.peg.1508	peg	phage7_ST282_25295_25014	25295	25014	-	FIG00627340: hypothetical protein		FIG00627339	ff	atgatcatcaatgataatggcagagagtatgatacagaaaagattgaagagtattcatcttatactcagggattaattaaacgtttgatatacgttcgctatgtaggtattagggatctgttatcagataactgttgtagtaaatacaaagtgaatcaagtaagagaagcgttgaataaagataataacgtcgaaagaataaaaaatgtttttggatatagtattgaagagattaattattacattgacttcgctgaagctttcattccgatggtgagataa	MIINDNGREYDTEKIEEYSSYTQGLIKRLIYVRYVGIRDLLSDNCCSKYKVNQVREALNKDNNVERIKNVFGYSIEEINYYIDFAEAFIPMVR
333	phage7_ST282	fig|6666666.732693.peg.1509	peg	phage7_ST282_27117_26965	27117	26965	-	hypothetical protein				atgaaattatcagtagaaggcactccagaagaaatacaagaattgctccaagctattggtagtagcaaggagcaaaaggtaagtgtttctaattcagatattgacggtatttgcaattgtttaaacagagaaaaaatatctaatccttactaa	MKLSVEGTPEEIQELLQAIGSSKEQKVSVSNSDIDGICNCLNREKISNPY
334	phage7_ST282	fig|6666666.732693.peg.1510	peg	phage7_ST282_27842_27426	27842	27426	-	Phage transcriptional activator ArpU		FIG01538732	ff	ttgatgcaattgttacgagaggtagatttcaaacagacaagatgtaatgcgagagatgtgctgaagaactttcggcgtttggagcggatggcaggtcgctctttgatagatattaagtcgccgattataacggatatgccgaaggcaccgaagcatggcaataaggcagaagacgcgattattcagatgatggatatagaaacggagagagatgcgattctagcggctttgatggctcttagtctgattagtcgtcagatactctactacagcttctgtgtgccagatagcttctcaaactacagaattagccgtgaagtgggttattcagaaagaagtatacaacggatgaagtcggaagctctaatagagtttgcagaagcatataaacacggaaaa…	MMQLLREVDFKQTRCNARDVLKNFRRLERMAGRSLIDIKSPIITDMPKAPKHGNKAEDAIIQMMDIETERDAILAALMALSLISRQILYYSFCVPDSFSNYRISREVGYSERSIQRMKSEALIEFAEAYKHGKIIAYK
335	phage7_ST282	fig|6666666.732693.peg.1511	peg	phage7_ST282_28212_27916	28212	27916	-	FIG00631129: hypothetical protein		FIG00631128	ff	atgaaactaaaagacggattttacgctagcagtcacggtatcggcggtttaatgctagatatgccgacaaagaaccctaaaacacgcaagaaatcaaaattcaaagtcggtgacatggtccgctgtgaagcagaagagttcgtttatccgttcagaggatacgttaaaaagatactgtcaaactcagcaatcattcgtattgaaaatacaatgaagtgtgatcgttcgactgcaaaacacaagcattatttagctgtagcgagattagttgacatggaagtaatcaagagcaaataa	MKLKDGFYASSHGIGGLMLDMPTKNPKTRKKSKFKVGDMVRCEAEEFVYPFRGYVKKILSNSAIIRIENTMKCDRSTAKHKHYLAVARLVDMEVIKSK
336	phage7_ST282	fig|6666666.732693.peg.1512	peg	phage7_ST282_28766_28209	28766	28209	-	FIG00633241: hypothetical protein				atgaataaacaggaagcaatcaaaaagttagaaagtattaaagcgataggaaatgatgcaatagctgcttgctataacgagagtataaattcaggtattacgttaatgaaaaaaatagacgaaccgcagaaaccagttattccacaactcgtggccggttggcttgagaaatctacggacccttttacaaaagctgaaaaaatagcgtatttaatcaaatctaaagatggtgattcatattatttctgtgattggtttgtacgagatggcatagtgacgcaagagcaaggagaagaattactcgcttgggcaacaagacaatcatatgaaacactattgagcctatacaacggctacgaggttgagaaagagccgttatgggcaataaagaatgccgat…	MNKQEAIKKLESIKAIGNDAIAACYNESINSGITLMKKIDEPQKPVIPQLVAGWLEKSTDPFTKAEKIAYLIKSKDGDSYYFCDWFVRDGIVTQEQGEELLAWATRQSYETLLSLYNGYEVEKEPLWAIKNADGNYLTKCALWGKDGVNYSFECNPSHRLLFTDKATADAAALLVNGTVEEVVER
337	phage7_ST282	fig|6666666.732693.peg.1513	peg	phage7_ST282_29307_29179	29307	29179	-	hypothetical protein				ttgtgggtagttgatgatgtactgtttccagaaattgttcatgatttcgaagaatcaaaagcggttgagtttgaaatagtgaaaaaagtaatggaattgattgaaaaatacgaggaggacagcgaatga	MWVVDDVLFPEIVHDFEESKAVEFEIVKKVMELIEKYEEDSE
338	phage7_ST282	fig|6666666.732693.peg.1514	peg	phage7_ST282_29740_29384	29740	29384	-	Phage protein		FIG01319482	ff	atggatctcattacacaatacagtgacatcatcctcaagaaaatcatgatgaagattcagaaagacaaaaaatcaaaagaacgagctgaattagttaagttagaaatggctgaaacaggagcaggagtgcgaagtagcaggcattggaaagcagcagcaaacattgaattttattacaacgaaattcaaaaagggttcgatcagatgcgtgagctggatcggcaaacaaattggagcaagaaacttcatcaagatcgtttcaaatttgtagagaagtataaagaaatattagaagagtatttgaggaggacagcaaatgataaaaaaactcgttcaattcagcatggatttatatga	MDLITQYSDIILKKIMMKIQKDKKSKERAELVKLEMAETGAGVRSSRHWKAAANIEFYYNEIQKGFDQMRELDRQTNWSKKLHQDRFKFVEKYKEILEEYLRRTANDKKTRSIQHGFI
339	phage7_ST282	fig|6666666.732693.peg.1515	peg	phage7_ST282_30039_29740	30039	29740	-	FIG00631516: hypothetical protein		FIG00631515	ff	gtggataagaaagcgacaatgaaacgaattgctgaattaaccaagtcagaatcttggcaggaagacaaagaaatagttgcagaagtccaaaagctcggtaaatcaatgtggactgaaaagcctaaacggaaaacgccgagaaaaattgcaatctggcatggtgatcgaattctagtaacaggtacagctgaacagttatctgaaattactggattaagcaaaaacattatctgggatagagctaggagcttatggattgattcaaaaggacgacagtttaggtatgtggaggagagataa	MDKKATMKRIAELTKSESWQEDKEIVAEVQKLGKSMWTEKPKRKTPRKIAIWHGDRILVTGTAEQLSEITGLSKNIIWDRARSLWIDSKGRQFRYVEER
340	phage7_ST282	fig|6666666.732693.peg.1516	peg	phage7_ST282_30203_30042	30203	30042	-	FIG00630198: hypothetical protein		FIG00630197	ff	atgacaacagaagaagtgattcaaatgcgtattcgaaacattcagcgtgaaattgacgatctagaacgaacaaaggcagtgatggtcaatgaaacggcgagaaaggcaatcgatttgcacatagagaacttaagaagggaaattcgtagattggaggaatga	MTTEEVIQMRIRNIQREIDDLERTKAVMVNETARKAIDLHIENLRREIRRLEE
341	phage7_ST282	fig|6666666.732693.peg.1517	peg	phage7_ST282_30577_30218	30577	30218	-	ORF033		FIG00631283	ff	atgaataaataccgtaataaaaaaactgttcatcgaggtatcaagtttgattctatcgcagaagcagagtattacgatctagccttgtggcaagctgaagcaaatggctggaaagtaaaacttcaggaaagatttgagctgatgccgaaatttgaactagacggaaagaagtatcgcaagatcgagtatattcccgacttcacattttataaaaacggcaaacttgtcaaagtcgtagatgtcaaaggaatgcagacaaaagactttaagatcaaggcaaagttgttctgtcatcaatatcaagcgccgttgatattagctaaaaaatatcggaatacgttcaaggaagagcgtttttaa	MNKYRNKKTVHRGIKFDSIAEAEYYDLALWQAEANGWKVKLQERFELMPKFELDGKKYRKIEYIPDFTFYKNGKLVKVVDVKGMQTKDFKIKAKLFCHQYQAPLILAKKYRNTFKEERF
342	phage7_ST282	fig|6666666.732693.peg.1518	peg	phage7_ST282_31425_30574	31425	30574	-	Helicase loader DnaI		FIG00001402	ff	atggaaagcctagcaaatgctatggagaaactaataagaagagtattagtgcaaagcggaaaatgtccagaatgtagcgaacctttgtatagttggcgagctaaaaataaggatggttcagaacgttgtaaaccaacatgcatgagttgtggttataaagcgttacgtgtgaaagaggatatacagaccgaacggatatataacgatagcttaaaagcacgagcgttgagtttttttcaaaatggttcggtattaacagataaaactttgtttaaatgcaaaatggaaaattatcacgtagtggatcaagaaacaaaaatcgctttagaaaaagcaaaaagctatacgaatgaggttctgctgaaccatcctgcacatttcattctatcagggaaatca…	MESLANAMEKLIRRVLVQSGKCPECSEPLYSWRAKNKDGSERCKPTCMSCGYKALRVKEDIQTERIYNDSLKARALSFFQNGSVLTDKTLFKCKMENYHVVDQETKIALEKAKSYTNEVLLNHPAHFILSGKSGSGKSHLSMATAWEILERSNYDKKILFISYQELLEQIKFSYNNTELRKEIEGSLIADIKTTDLVVFDDIGAELGSGVSNSRQFTNNTLNTLLEARQNKATIITTNLSGPELREAYGERIVSRIFKNSEGYALKFQQTADKRIKPVKGSIA
343	phage7_ST282	fig|6666666.732693.peg.1519	peg	phage7_ST282_32272_31442	32272	31442	-	Phage replication initiation		FIG01559278	ff	ttggctgagataagttggatcaaacttaaaactactatgtttgacgatgaaaaaatacgattaatccaagctgttcctgagtcggatgccatcatcgttatatggattcgattactagttttagcaggaaagactaacgacgatggtctgatatatatccagaggaacatgccttataccgaagaaatgcttgctacattgtttggcaaaaacgtaaatacggttcgcttagcgctaactacattggcaaatttcaacatgattgatctaagcagtgatggactaattgccatcagtaattgggaaaaacatcaaaatatcgagggtatggataaagtaaggctaaaaaatgctgaaagaaaccgtaaatacagggaaagaaagagacaggaacgtctc…	MAEISWIKLKTTMFDDEKIRLIQAVPESDAIIVIWIRLLVLAGKTNDDGLIYIQRNMPYTEEMLATLFGKNVNTVRLALTTLANFNMIDLSSDGLIAISNWEKHQNIEGMDKVRLKNAERNRKYRERKRQERLKLENDVSVTSRDGTDKDIEEDKDIDKEEKKGKYSDEHLRLAKKLQSNLTEDFPKEMNKVDIEKWADTIRLMEERDKASIEAIEYVINWLPTNEFWFGNIRSAKKLREKFEKLKFEIKADKKNHKKQSQKLQYSNPSEYDDLPI
344	phage7_ST282	fig|6666666.732693.peg.1520	peg	phage7_ST282_32961_32275	32961	32275	-	Phage protein		FIG01319482	ff	gtgtttaaaccactaatagattcatactcggcggtactaaagaaatttaaaggtaacgacattggtgcaacaatcaacgaagaagtaaatatcgaacggctgaaaacgatgtatgacggatatgatggcgatcgagtcattgaaattcgctttattgatccacgacggttcacagtacagcaaagaaacttcatctatgcgctcataggcgatattttcatcgatacaggcatgccaacggacttctggaaggaattcttctacttccgttttgaaggtgtcacagggcgcgaaataagcctcaaagacgaatcgaatacaaccgtgagtgatgccaatatcttagcgaatatcatcctagatttcatctttgaacatcatattcctttcaaagaagga…	MFKPLIDSYSAVLKKFKGNDIGATINEEVNIERLKTMYDGYDGDRVIEIRFIDPRRFTVQQRNFIYALIGDIFIDTGMPTDFWKEFFYFRFEGVTGREISLKDESNTTVSDANILANIILDFIFEHHIPFKEGYEILPANQEYYFYKCITKRVCCICGKTGADIDHFDKALGRRKRKEVDHSEYTFAALCRIHHTEKHKIGVINFKNKYQIKGIKLNQETIKKLRIGG
345	phage7_ST282	fig|6666666.732693.peg.1521	peg	phage7_ST282_33206_32967	33206	32967	-	Phage protein		FIG01319482	ff	atggaaaatgaactttccactctagatcaatatttggccgatcctgattggggcaaatcgaatttacaactggttgctaacaagtacgaaaaatcaattgatgaagcaattgttgcattgactgatgcagcttccataaccgctgatgacagtaaatggaccaagagagacttgggcattctaaaacgaggcgttaattggcttgaagatcagtacagagaagaaacaaaagagaagtga	MENELSTLDQYLADPDWGKSNLQLVANKYEKSIDEAIVALTDAASITADDSKWTKRDLGILKRGVNWLEDQYREETKEK
346	phage7_ST282	fig|6666666.732693.peg.1522	peg	phage7_ST282_33393_33265	33393	33265	-	hypothetical protein				atggcacgagaagaagcgctaaaaatcggtaaagtgattgctgataattggtgggcaaatagccgttctattattttaagcaagcaacatatcgaaaagaaaaaagcatggcaacaaataaaaaagtga	MAREEALKIGKVIADNWWANSRSIILSKQHIEKKKAWQQIKK
347	phage7_ST282	fig|6666666.732693.peg.1523	peg	phage7_ST282_33720_33532	33720	33532	-	FIG00633031: hypothetical protein		FIG00629647	ff	atgtcctacacattgcaacaagaacatcaaattctaggtctgattaaacagcgtagaaaacaattacaagatgatcgtgcagcgcttagaaaatccgatgagctatcagatagacaagctgaactaattgcttctgaacttgaggatttgagaatgctagaaataaaaaatagggagattagattatga	MSYTLQQEHQILGLIKQRRKQLQDDRAALRKSDELSDRQAELIASELEDLRMLEIKNREIRL
348	phage7_ST282	fig|6666666.732693.peg.1524	peg	phage7_ST282_34025_33741	34025	33741	-	FIG00633163: hypothetical protein		FIG00633162	ff	atgcaaataacaattccagataatttagtagtttccgaattaactacacagattacgaatgctgttcttaattcattggacgaacgattacaccttatgaacaaatcagtagagcttcctccatatccaaacaaatcagaggtaaaaaaagttttaggcattggtgatgacaaattaacacattggataagcctaggcttaaaaacacagcagtggagcaagttagacatcagaattgaacgatcggaactccaaagatttttgaaagaaaactttgagttctaa	MQITIPDNLVVSELTTQITNAVLNSLDERLHLMNKSVELPPYPNKSEVKKVLGIGDDKLTHWISLGLKTQQWSKLDIRIERSELQRFLKENFEF
349	phage7_ST282	fig|6666666.732693.peg.1525	peg	phage7_ST282_34215_34027	34215	34027	-	FIG00629037: hypothetical protein		FIG00629036	ff	atgtcacaagaatttattttgaaagtcagaattcaattagcaaaatacggaaagtctcagaactggttagctgatactatcggaatttctagaccatatatgtcggacattatgaatgggcgtagaaaaccagataaacaaatcaagccaattgaggcagcactagcagagttagagaaggagaaataa	MSQEFILKVRIQLAKYGKSQNWLADTIGISRPYMSDIMNGRRKPDKQIKPIEAALAELEKEK
350	phage7_ST282	fig|6666666.732693.peg.1526	peg	phage7_ST282_34994_34218	34994	34218	-	Phage antirepressor protein		FIG01328666	ff	atgaacacaccgcaaatttttaactttgaacaacatgaagtaagaacagtaacaatacatgatgaaccattttttgttggaaaagatgtggctaaagttctagggtaccaaaatggtagtagagatattaacagacacgtcgatgtagaagatcggcaaaactaccaaaacggtacttttgaatcgcctagagggttaactattattaacgaatcaggtttgtactccttaattttaggaagcaaacaaccaaatgctaagaaatttaaacgttgggtgactagcgaagtgttgccagcaattagaaaacatggaggttatctaactccagaaaaagtagaagaagctttgcttaatccagatacaatcatccaattagcaactaagttgaaagaagaa…	MNTPQIFNFEQHEVRTVTIHDEPFFVGKDVAKVLGYQNGSRDINRHVDVEDRQNYQNGTFESPRGLTIINESGLYSLILGSKQPNAKKFKRWVTSEVLPAIRKHGGYLTPEKVEEALLNPDTIIQLATKLKEERTGRLIAEQKIAEYEPKISYLDSILSSTDSVTISQIAADYGMSPQQMNKLLHKLGIQKKVGNQWLLCKKHMRQGYTKSHTTEIPKSDGGTKVVMNTKWTQKGRLFIYESLKKEGYIPEIDLLEEE
351	phage7_ST282	fig|6666666.732693.peg.1527	peg	phage7_ST282_35051_35272	35051	35272	+	FIG00631591: hypothetical protein		FIG00631589	ff	atggaagaatttaatatggatgtcgacgccttattcaaacaaaccgtattcaagactgttaataaagaattcaaaatagacttccaaaatgacgaatcttttccaacagaaattgaattattcgaagaactttctcagagcgtttctgagtctttttctcgtcagttgcaaaagaatttttttgatgctcttgtggatgaatttcatcaacaacagcactaa	MEEFNMDVDALFKQTVFKTVNKEFKIDFQNDESFPTEIELFEELSQSVSESFSRQLQKNFFDALVDEFHQQQH
352	phage7_ST282	fig|6666666.732693.peg.1528	peg	phage7_ST282_35643_35987	35643	35987	+	phage associated repressor, putative		FIG00633001	ff	atgcttttcgaaagggttaaagagctctgtaaaaaaagaggtatttctatttctgaattagaaaatagaataggatttggaaaaaactctatttataaatggaagacacaaagtcctaaaatagaaactttgcaaaaagttgctgactacttccatgtatcaacagattatttgctaggacgcacagatgatcctaacgcgggagttgcaccagaggaaagaaaactaaccgtggaagaagctttagcatctgttatgagtagcgacggaaaaccgctcaccgataatgatagggaaatactatcagctatgattgaagcatatttagagaaaaaagataactaa	MLFERVKELCKKRGISISELENRIGFGKNSIYKWKTQSPKIETLQKVADYFHVSTDYLLGRTDDPNAGVAPEERKLTVEEALASVMSSDGKPLTDNDREILSAMIEAYLEKKDN
353	phage7_ST282	fig|6666666.732693.peg.1529	peg	phage7_ST282_36005_36418	36005	36418	+	FIG00631080: hypothetical protein		FIG00631078	ff	ttggacagtcaaattgaaatgataattaatgaactcggcgttaaggtagaagagcgtgaaaaccttgatgccgatggccattatgttgcttgtatgaataccatagtaataaaagctaatttatctaagtatagaagacaaagaaccttattacatgaattaggacacgcttctaaacatcatgataattattttttatataacttagcattctctctccattcaaaaatggaatatgaggctgatcgcttcatgattgaaaaattattagatagatatattgcaaagtctgaattagaaccacacaatatcaattacatgaaatttatagaagataacaatttaagcgttcgcttcgaaccacttgtgaaagaattattaaaagctcgcatctattgt…	MDSQIEMIINELGVKVEERENLDADGHYVACMNTIVIKANLSKYRRQRTLLHELGHASKHHDNYFLYNLAFSLHSKMEYEADRFMIEKLLDRYIAKSELEPHNINYMKFIEDNNLSVRFEPLVKELLKARIYCYAAL
354	phage7_ST282	fig|6666666.732693.peg.1530	peg	phage7_ST282_36471_36782	36471	36782	+	FIG00631110: hypothetical protein		FIG00631107	ff	atgatatatacagaattcaaagaatggttagaaaaaagcacaaccggatacgaaacatttatcatcaaagctactaattatcaaattgaaaaaaacaaaaatagaccccaaaaaaaacgctgggatgataagaaaatagataaagctgtattagaaatgtggaaacaagtcgtgactaacttgtatcaaacaattcgtaaagaaaaaggagttccattaattaacgggaaggaaatatggcttgaatttatagaggaacaaggactgatcgaatttttcaatgatagcatggcagaattagaatttgaatag	MIYTEFKEWLEKSTTGYETFIIKATNYQIEKNKNRPQKKRWDDKKIDKAVLEMWKQVVTNLYQTIRKEKGVPLINGKEIWLEFIEEQGLIEFFNDSMAELEFE
355	phage7_ST282	fig|6666666.732693.peg.1531	peg	phage7_ST282_36794_37942	36794	37942	+	Site-specific recombinase, prophage lsa1 integrase		FIG00631973	ff	atggcaatgataaaacaatataaaaagaaaaatggcgaaaaagcatggtactttaaaacttatctcggtattgatccgctaactggaaagaaaaaatatactactaaacgaggatttagaacacaaaaagaagcaaaaacagcactttctaggttagaactagaattacaaaaaacaggaatgcccacaagtacaaatactactttcaaagaagcagcagaattatggctagaaagctacaaaaaaactgtaaaagaaagttcatattcaaggactaaaataatctttaataaacatatatatcccaaatttggaaatattaagctttctaaaattaatacggcatattgtcaaaaggtagtaaatgattggagtgaaaaaggaacttcaaagcagtac…	MAMIKQYKKKNGEKAWYFKTYLGIDPLTGKKKYTTKRGFRTQKEAKTALSRLELELQKTGMPTSTNTTFKEAAELWLESYKKTVKESSYSRTKIIFNKHIYPKFGNIKLSKINTAYCQKVVNDWSEKGTSKQYPLFINYMNKVFKYAINIGLTSDNPTLNLLIPKPQIKTEKKLKLYTKEQLELFLNEVSQEQNPYFKNRDYTLFRLLAFSGCRIGEILALTWDNINFKTNEMAIKKTVARSDKYYISETPKTKKSNRIIYLDEKTIKQLKFWKLEQRKYLFQLGFTKANYLFTNDENNFTINQSVAERYNIYRERAGLPYIGLHGFRHTHASMLYEAGADHKEVQERMGHANIKTTMDTYTHITNSKKEETTQKLTNYINF
356	phage8_ST18	fig|6666666.732693.peg.1	peg	phage8_ST18_1359_67	1359	67	-	Mobile element protein		FIG01306568	ff	atgtcttacactcaccttatcaaagaaacattagatattctagacttatcagttacttttaacgaaaattgtctcacaaaagaaaaatacaaagggcaaatctgtcatatttatcgtggaaacttgatttatacagcccaagaatgcatccactgtaaacaccagattgcttcagatattgtgcgttggggtacaacaaccgtccggttgttaatgaacgatgtttctgaatgccgtacctacctcgaattgaaaaagcaacgcttcaaatgcaaagcttgtcagcggacctttgtcgcagatacttctgttgcgaaaaaacactgtttcatcagtgagaaagtccgctggtctgtcgtgactcgtctgaaaaaaaatacctcaatgacagagatcgcc…	MSYTHLIKETLDILDLSVTFNENCLTKEKYKGQICHIYRGNLIYTAQECIHCKHQIASDIVRWGTTTVRLLMNDVSECRTYLELKKQRFKCKACQRTFVADTSVAKKHCFISEKVRWSVVTRLKKNTSMTEIAAQKNLSVSSVYRIMKRFYRPLNPFRTPLPKVLCFDEFKSVRGVSGAMSFIMMDGQTQRLLDIVENRQLPFLKRYFSHFSREIREAVEWIVIDMYAPYVSLVKKLFPKAQLIIDRFHIVQHIGRTFRNHRIKETNQLLKSKEQKHYQLGKQLKRYWKLLQKDERKLDYTRRLWRPGFKAHLTETDIVDRLLKGSPALRVGYQLYQDFLYAVKERDYVSFEELLTNNIMLPEGYQTTLRTFQKFLPQIKNALQQSYSNGPLECLNNHI…
357	phage8_ST18	fig|6666666.732693.peg.2	peg	phage8_ST18_3287_2115	3287	2115	-	Mobile element protein		FIG01306568	ff	atgacccaagtacattttacactgaaaagcgaagagattcaaagcattattgaatattctgtaaaggatgacgtttctaaaaatattttaacaacggtatttaatcaactaatggaaaatcaacgaacagaatatattcaagcaaaagaatatgaacgaacagaaaaccgacaaagtcaacgaaatggctattatgagcgcagctttacgacacgtgtaggcacgctagaattaaaagtacccagaacacgtgatggccatttttcacccacagtgtttgaacgttatcaacgaaacgaaaaagccctcatggcttcaatgttggaaatgtatgtatcaggcgtttcaactcgtaaagtatcaaaaattgtggaagaactttgtggtaaatccgtctct…	MTQVHFTLKSEEIQSIIEYSVKDDVSKNILTTVFNQLMENQRTEYIQAKEYERTENRQSQRNGYYERSFTTRVGTLELKVPRTRDGHFSPTVFERYQRNEKALMASMLEMYVSGVSTRKVSKIVEELCGKSVSKSFVSSLTEQLEPMVNEWQNRLLSEKNYPYLMTDVLYIKVREENRVLSKSCHIAIGITKDGDREIIGFMIQSGESEETWTTFFEYLKERGLQGTELVISDAHKGLVSAIRKSFTNVSWQRCQVHFLRNIFTTIPKKNSKSFREAVKGIFKFTDINLAREAKNRLIHDYIDQPKYSKACASLDDGFEDAFQYTVQGNSHNRLKSTNLIERLNQEVRRREKIIRIFPNQTSANRLIGAVLMDLHDEWIYSSRKYINFDK
358	phage8_ST18	fig|6666666.732693.peg.3	peg	phage8_ST18_3633_3749	3633	3749	+	hypothetical protein				atgaaatttttgtttggagggaacgacttcattcctttgattatttcagttgaatttaatagagaagcctggcgtctattaagaaataattttcttgatgagcgtcaatttttttaa	MKFLFGGNDFIPLIISVEFNREAWRLLRNNFLDERQFF
359	phage8_ST18	fig|6666666.732693.peg.4	peg	phage8_ST18_3842_4414	3842	4414	+	Non-specific DNA-binding protein Dps / Iron-binding ferritin-like antioxidant protein / Ferroxidase (EC 1.16.3.1)		FIG00017247	isu;Oxidative_stress icw(1);Oxidative_stress icw(1);Oxidative_stress	atgactgaaaataaagctactcaagaaagaacaccccaagaaagattgcaagaagaacaagaacacaaggaacatgttcatcatacgaaaattaatgcagcggccattgcggatcatcttttaggcaacatgcatacattacatgtgaaactgcaccaatatcactggtatgtaaaaggagccaatttctttacgttgcatgaaaaatttgaagagttgtataacgaaaatgaaaaatggttcgacaaacttgcggagcgtctaattacttctgggcataaacctgcttcgacaacggttgaatttgaaaaatattcgatgctttcggaagatgcagttaataaatacgctaaagcagaagacatggttgaaaatattatcgaggacttcagaagcact…	MTENKATQERTPQERLQEEQEHKEHVHHTKINAAAIADHLLGNMHTLHVKLHQYHWYVKGANFFTLHEKFEELYNENEKWFDKLAERLITSGHKPASTTVEFEKYSMLSEDAVNKYAKAEDMVENIIEDFRSTRDLTIRAIRLAQDEGDDALEDTLIAFKNDLDKNIWMLQAFIGKEALEDDDALDEDED
360	phage8_ST18	fig|6666666.732693.peg.5	peg	phage8_ST18_4383_4544	4383	4544	+	FIG00630535: hypothetical protein		FIG01811603	ff	atgatgacgctcttgatgaggatgaagattaaggtaaaagtagaagctgatttagggattggaattctttccagtcctttttccattttcttgatgtgcatcaatttttttgtagtaagagacttatataataaaagcagcgaatataaacaaaataaataa	MMTLLMRMKIKVKVEADLGIGILSSPFSIFLMCINFFVVRDLYNKSSEYKQNK
361	phage8_ST18	fig|6666666.732693.peg.6	peg	phage8_ST18_4559_5263	4559	5263	+	transcriptional regulator, Crp/Fnr family		FIG00007339	icw(1);Oxidative_stress	ttgactaaacatacccatcatgaaattggcgaccacgcagcctgtatccgcttggttccaatattcaatcacttagaggatagcgcgatgaattacattgctgaaaaagcccacacgaaacagtatcaaaaaggagagtttctgtttcgttcacaagaaaaagaggatactttatatattatcaatcgtgggaaaatccgtatttatcgattggcagactctggcaaagagcagctagtgcggatcttgaaccctggtgatttcaccggagaatggaccttgttcaacccggatgcagtacacgaggaatatgccgaagcaacccgagataccgttgtctgtatgattcagcaaaaagatgtccaagattttctggaacaatacccagctatttcttta…	MTKHTHHEIGDHAACIRLVPIFNHLEDSAMNYIAEKAHTKQYQKGEFLFRSQEKEDTLYIINRGKIRIYRLADSGKEQLVRILNPGDFTGEWTLFNPDAVHEEYAEATRDTVVCMIQQKDVQDFLEQYPAISLKLLAEMSKRLESSERQTTQVAVESVITRLVLFLAENVEPEMGNSPTITLPMAKKDIASYLGTTPETISRKFGELEDEGLIQQLSGKRIKIQDLDDLLLYSE
362	phage8_ST18	fig|6666666.732693.peg.7	peg	phage8_ST18_5623_5829	5623	5829	+	FIG00630266: hypothetical protein		FIG00630265	ff	atggaaaaagaagaggaagttgtaaaaggagccggcgtaatcggacacggaaaagtggcgtattacgaagcgagtgaccagggagataaaagtgtattcactgtttggtttccatggagcttagccggaatcttgttcagcatcaccatgactagaatgacgcgaaaaattgaagaaatggagcaaatagaatgggattcgtattag	MEKEEEVVKGAGVIGHGKVAYYEASDQGDKSVFTVWFPWSLAGILFSITMTRMTRKIEEMEQIEWDSY
363	phage8_ST18	fig|6666666.732693.peg.8	peg	phage8_ST18_5814_6458	5814	6458	+	Prolipoprotein diacylglyceryl transferase (EC 2.4.99.-)		FIG00000985	ff	atgggattcgtattaggcgttttgaatccccatgtggtggagattggttctgttgtgattcattggtatggagtcattattgcagcgggcatattagcggctctccagttgagcaccaaggaagcaaagaaaaaaggactggaagaggataccattatcgatatggccttatgggcaattccgattggactcctcggcgctcggctttattatgtgttatttgaacttggttattatctgcaaaatccaggacaaatccttgcgatttggaatggcggcattgcgatttatgggggattgattgcaggagggggtacgctatattggtatgcaaagaaaaaaggtacttctttggcactcgttcttgatattttagcgcccaatgtattgttagcccag…	MGFVLGVLNPHVVEIGSVVIHWYGVIIAAGILAALQLSTKEAKKKGLEEDTIIDMALWAIPIGLLGARLYYVLFELGYYLQNPGQILAIWNGGIAIYGGLIAGGGTLYWYAKKKGTSLALVLDILAPNVLLAQSIGRWGNFMNQEAHGGPVTRQFLENLYLPEFIIEQMNMNGTYYHPTFIRLFYTSHCGVCWALSSSSLYGTENSFCVKEKSL
364	phage8_ST18	fig|6666666.732693.peg.9	peg	phage8_ST18_6826_7059	6826	7059	+	Copper chaperone		FIG00005595	icw(1);Copper_homeostasis	atggaaaaagctatattgcaattagaaacgttgtcttgtccaagttgtatgcaaaaaattgaaggtgccgtgaaatcagttaacggtattgataaagacagcattaaagtattattcaactccagcaaagtcaaaaccaattttgattcagctgtcacttcgattgaagagattcaaaaagctatcgaaaacgtaggctatccggttcttaaagcaaaagtcaaggccgtttaa	MEKAILQLETLSCPSCMQKIEGAVKSVNGIDKDSIKVLFNSSKVKTNFDSAVTSIEEIQKAIENVGYPVLKAKVKAV
365	phage8_ST18	fig|6666666.732693.peg.10	peg	phage8_ST18_7257_9161	7257	9161	+	Copper-translocating P-type ATPase (EC 3.6.3.4)		FIG01970715	icw(1);Copper_homeostasis icw(1);Copper_Transport_System	atgcaacaatatatattaagcaagaaaaatgttatcaccgtcatcagtggattgttaatcgtactcggtttcttcagtcactttgttttagaaaacgtaggactttcagagtggtctttgatcatcgcctctgtctttgggattacgccaattgccattcaagcgtttcaagcaatgaaagtcaaagtcatcagtattgatgtcttagtcagtattgcagcgattggtgcgctttttattcaaaattatgaagaatcggctattgtcacgttcttattcttattcggacactacttggaacaacgaacattgaaccaaacgcgatctgctatcaaagaattgactgaaatggcacccgaaagcgccttgaaacaaatggataatggcgaatttgaagaa…	MQQYILSKKNVITVISGLLIVLGFFSHFVLENVGLSEWSLIIASVFGITPIAIQAFQAMKVKVISIDVLVSIAAIGALFIQNYEESAIVTFLFLFGHYLEQRTLNQTRSAIKELTEMAPESALKQMDNGEFEEVEVDDIDEGDILLVKTGAKVPVDGIVLTGEGHINEASITGEAIPVNKLADAEVFAGTILENGTIQIRADRVGEDTTFGKIIELVEEAQDSKSEAERFIDRFSKYYTPAVLVLAIVVWAFSQNIELAITILVLGCPGALVIGVPVSNVAGIGNGARNGVLLKGSEVIQDFSNVDTIVFDKTGTLTVGNPTVAATELYEKDPAETLGYLASVERESDHPLAKAVLNQIGETNFYPVEGTEVVKGGGIVSSVAGHRVAVGNVALMEKEN…
366	phage8_ST18	fig|6666666.732693.peg.11	peg	phage8_ST18_9471_9833	9471	9833	+	Cadmium efflux system accessory protein		FIG00008572	icw(1);Cadmium_resistance	atggaaaaagtttgccaagtgactatcgtacataaagaaaaagtaaatgtaataaaaaaaaaattggatcaaaaagatttttcaaacttacttgtgttagggaaatgtttcagcgattcttctaggattaaaattttctatgctttagaaacctataaggaaatgtgtgtctgtgatttagcagaaatacttactgctagtgtcgctacaacgtcacaccatttacgttttttaaaaaaacatggaatggcaaaatcacgtcaagatggaaaagtagtttattattctttagcgaatgaagacatcctttccgctattcgtgtttttttaaagttatcagaaaatctatctatgaaatcttag	MEKVCQVTIVHKEKVNVIKKKLDQKDFSNLLVLGKCFSDSSRIKIFYALETYKEMCVCDLAEILTASVATTSHHLRFLKKHGMAKSRQDGKVVYYSLANEDILSAIRVFLKLSENLSMKS
367	phage8_ST18	fig|6666666.732693.peg.12	peg	phage8_ST18_9850_10461	9850	10461	+	Cadmium resistance protein		FIG00008221	isu;Cadmium_resistance	ttgttacaaagtattttttcagctatcgctgtttatatttctaccagtattgattatttgtttatcttgctgattatcttttctcaaagccacacaaaaaaaggtattcgtcacattttttggggtcaatatcttggaacaggtattttggtagccgtaagtttgtttgctgcttatgtgctaaattttattccgcaagattggatcattggtcttctcggtctaattccgattttcttaggaatcagagtcgcttttgttggcgaagaggaggaagaagaagaggaagtcgttgaaaaactcgaatctagaggaactaatcgcttattctggacagttgccttaataacgattgcttctggaggcgataatttaggtatttatattccatactttacc…	MLQSIFSAIAVYISTSIDYLFILLIIFSQSHTKKGIRHIFWGQYLGTGILVAVSLFAAYVLNFIPQDWIIGLLGLIPIFLGIRVAFVGEEEEEEEEVVEKLESRGTNRLFWTVALITIASGGDNLGIYIPYFTSLAFSEIIIALIVFAISVAVLCYISYKLAKISFVSETLEKYERIIVPIMFIALGIFIMIENGTIQTLLGF
368	phage8_ST18	fig|6666666.732693.peg.13	peg	phage8_ST18_11471_10563	11471	10563	-	Cobalt-zinc-cadmium resistance protein CzcD		FIG00000503	isu;CBSS-36873.1.peg.4752 isu;Cobalt-zinc-cadmium_resistance	atgtcaaaatcagataaagaccataatcactcgaatcagaatcaaccgaaaaagaatattaaaattgctttcttcataaatcttattttctctataagcgaatttttctttggctttcttttcaatagtgtgtccattatgtccgacgcagttcatgatttaggggactctatttcaattggattcgcttggttttttcaaggttattcagagaaaaaacaagatgaacggttcacttttggctataaccgcttttctttactgggcgcgctgataactggcgttgtgctaattagtggctcgttttttatgatctatcgtagtgtgccacgtttgattgacccacaacccgtaaattatagtggcatgttctggctttctctcgtagctattgcattg…	MSKSDKDHNHSNQNQPKKNIKIAFFINLIFSISEFFFGFLFNSVSIMSDAVHDLGDSISIGFAWFFQGYSEKKQDERFTFGYNRFSLLGALITGVVLISGSFFMIYRSVPRLIDPQPVNYSGMFWLSLVAIALNGYAAWILSKGTSKNESMLNLHMLEDVLGWIGVLIVSILMNFTEAYRLDPILSILIALYILYKTVPEFFTTMKILLNGSPENVNVKSLADSIKNVPAVKDLSHFHIWSLDGEENALIITVLIDPSDIDKAREIKEEIAEVAHKSSVENHITIEITTSKEELEKGYSHNT
369	phage8_ST18	fig|6666666.732693.peg.14	peg	phage8_ST18_11674_11513	11674	11513	-	transcriptional regulator, ArsR family				atggaacagtccgctatttctcatcaattaaaaacgttgaaagacgcacgcttagtgaaatcaagaagagaaggaaaaagtatgctttacagtttagatgaccttcatgtttttagtattctcgaacaagtcttaactcatgttaatgaattagaaaaataa	MEQSAISHQLKTLKDARLVKSRREGKSMLYSLDDLHVFSILEQVLTHVNELEK
370	phage8_ST18	fig|6666666.732693.peg.15	peg	phage8_ST18_12126_14057	12126	14057	+	Lead, cadmium, zinc and mercury transporting ATPase (EC 3.6.3.3) (EC 3.6.3.5); Copper-translocating P-type ATPase (EC 3.6.3.4)		FIG01595495	icw(1);Copper_homeostasis icw(1);Copper_Transport_System	gtggaaactatccaagaacaacagtctcaagaaaagcataatcataatcacaaccacgatcacgaccatgatcatgggaaaatgccagtcgttttgtactttgttggtttagcattagcagtgattgctctatttttgaatgaagattatcagttggtacaaaatgttttgttctcaatcgctacaatcagtgccgggtatcacgttattcttcttgaaggccttggagaaacaattgagaattcaaaagcacaaaaaaagttcatacctaattctcatattttaatgggattagcggcaattggagcttctttgatggggaatttttgggaaggaacattattgattcttattttttctggcgcacattttttggaagattatgcagaaggaagaagc…	METIQEQQSQEKHNHNHNHDHDHDHGKMPVVLYFVGLALAVIALFLNEDYQLVQNVLFSIATISAGYHVILLEGLGETIENSKAQKKFIPNSHILMGLAAIGASLMGNFWEGTLLILIFSGAHFLEDYAEGRSKREITKLLEMNPTTARLILPDGSTKNVDVSELKVGDQLQVLNGDQVPIDGVILSGSTSIDESSITGESIPKEKSKGDGVFGSTINGTGTFTMKVTKENKDTVFSKILQLVNQNQDNQTKAASIIQKFEPKYVTVVLIAIPLFMLLAPFLLDWTWSQSVYRGLVLLVAASPCALAAATVSATLSTTSNLAKKGVLSKGSSYLSQLADIKAIAFDKTGTLTKGKPEVTNYYFADSVNEENMIDIVVALEKESNHPLADAILRKFEQKN…
371	phage8_ST18	fig|6666666.732693.peg.16	peg	phage8_ST18_14350_14901	14350	14901	+	Phage integrase		FIG00780982	ff	atgggctataatgttcagccactacggtcgcaacaggagattaatgattttttattttgcctgcgacggaataaaaatgcggaacgtgacgttttcttgtttctaattggaattaacagcggtctgcgcatgtccgacatcgttaaactcaagaaaaaagacgtgattacctcaaaaaacccgcgcatcgtggagcaaaagacagggaaaacacgcattttatacttaagcagcttacaggacttgattcacggctataccgcacccttagatccggaggcttacttgtttcccagtactaagggcggccatttagaagtcaatacggtctaccagatgtttcaaaaggtcgcgaagctgttaggaagggacgatatcggcacccacaccctacgaaaa…	MGYNVQPLRSQQEINDFLFCLRRNKNAERDVFLFLIGINSGLRMSDIVKLKKKDVITSKNPRIVEQKTGKTRILYLSSLQDLIHGYTAPLDPEAYLFPSTKGGHLEVNTVYQMFQKVAKLLGRDDIGTHTLRKTFGYHYYKKTKDVATLMEIFGHSSEKITKRYIGINEDEISETLLNFRLGF
372	phage8_ST18	fig|6666666.732693.peg.17	peg	phage8_ST18_15214_15756	15214	15756	+	hypothetical protein				atgtctataaaagagacaacccaaattaccagacagttaaacgcgatttataaggctgctcatctcttacaagaacattttgtagataaaaaagtatcctttgtcggagaagtctcaacggtagcgattattttttcgacaactaattttatgcacctctgtggcattgattatcgcagaggcacacacttgttttttcaagatgccttagacaggaaaataaatttacaggatattcaaatcaaaacggatgggacgacctttcagaaattacaagtaataggtagccttgatttattattggggaagcatatttctattgttggcagaggtgtttactcttctcttcgctatgatgcagctattcgaacaaggaaaaaaatattggctctgtctttg…	MSIKETTQITRQLNAIYKAAHLLQEHFVDKKVSFVGEVSTVAIIFSTTNFMHLCGIDYRRGTHLFFQDALDRKINLQDIQIKTDGTTFQKLQVIGSLDLLLGKHISIVGRGVYSSLRYDAAIRTRKKILALSLKQNGLIYIPISLLNLSSKEIGPGQKVTGIFSEDLTSGELKMIMEVID
373	phage8_ST18	fig|6666666.732693.peg.18	peg	phage8_ST18_16267_16557	16267	16557	+	Mobile element protein		FIG01306568	ff	atgtctaagagaacacgaagaactttttcacaagaattcaagcaacaaatcgtcaatctttacttagctggaaagccacgtgtagaaatcattcgagaatatgaactaacggcttcagcatttgacaaatgggtaaagcaatctaaaacgagtggttcattcaaagaaaaagataatcctacgcctgaacaaaaagaattgttagaactacgtaaaagaaaccagcaattagaaatggaaaatgatattttaaagcaagcagcgctgatattcggacgaagagacaagtaa	MSKRTRRTFSQEFKQQIVNLYLAGKPRVEIIREYELTASAFDKWVKQSKTSGSFKEKDNPTPEQKELLELRKRNQQLEMENDILKQAALIFGRRDK
374	phage8_ST18	fig|6666666.732693.peg.19	peg	phage8_ST18_16593_17429	16593	17429	+	Mobile element protein		FIG01306568	ff	atgtgcagaatattaggtctatcacgtcagtcctattattatcaatcaaaaccaaagaaagacgaatcagaacttgaagaagtagtcgctgaagaatttatccgcagccgaaaggcctacggctcaagaaaaataaaaaaagccttatcaaaacgaggcattcagatcagccgacgaaaaattagtagaatcatgaaaaatagaggattaaaatcgagctatactgttgcttattttaaagtacatcattctacttgcaatgaagccaaaacgacaaacgtattgaatcgtaaattcttaagagacaacccattagaagcgatcgtaacagacttgacttatgtacgagtcgggaaaaaatggaattatgtctgtttcattttggatctgttcaatcga…	MCRILGLSRQSYYYQSKPKKDESELEEVVAEEFIRSRKAYGSRKIKKALSKRGIQISRRKISRIMKNRGLKSSYTVAYFKVHHSTCNEAKTTNVLNRKFLRDNPLEAIVTDLTYVRVGKKWNYVCFILDLFNREILGYSCGEHKDAVLVKKAFSRIKQPLTEVEIFHTDRGKEFDNQAIDELLTTFDINRSLSHKGCPFDNAVAESTYKSLKVEFVYQYTFETLQQLDLELFDYVNWWNHLRLHGTLGYETPVGYRNQRLAQRILDNELGCANASEAV
375	phage8_ST18	fig|6666666.732693.peg.20	peg	phage8_ST18_17785_18132	17785	18132	+	FIG00631325: hypothetical protein		FIG00631324	ff	atgagaaaaagaacgataaaaactcaattagctgtttcctttttagcaatcgcaacattaataataggatcgattagtttagtcgcattaagtttgatgaacaatcattttagtaaatacgtggaagagcggcaagaagatttgttgaatcagtatgtatatacaattgatttattgtggttaaatagtggggaaacatggaatagtgaagaacttgcagcactatctgagaaagtattagagaataatatttatttttctatagaagacgaacaaggcaacatggtttgggaacttactggaaaagatttgaagtcagcacaggagaaactgaaaaaaatgcattga	MRKRTIKTQLAVSFLAIATLIIGSISLVALSLMNNHFSKYVEERQEDLLNQYVYTIDLLWLNSGETWNSEELAALSEKVLENNIYFSIEDEQGNMVWELTGKDLKSAQEKLKKMH
376	phage8_ST18	fig|6666666.732693.peg.21	peg	phage8_ST18_18153_19178	18153	19178	+	FIG00631325: hypothetical protein		FIG00631324	ff	gtgaaactagacgaaacaatagaagtgaaaaagaagttaattaatgatggaaacgagtttggaaaagtaacgttttattatttcggaccttttgcttatacagagcacgatgccttgtttatctccagtatgaaacaaagtttaatgtatgttgcaattgcagctcttcttgtatcattcatacttgcttcgtggatctctgctagattaggattgccactaaagcatgtaagcgattttacacataaattaactcgtggggaatatgctgataaaatcccacaagaaacttcaattattgaaataaattccttaattgattccctaaatgatttaagtaatcagttggagaaacagcatgggcttcgaaaaagattaactaccgatatttcacatgaa…	MKLDETIEVKKKLINDGNEFGKVTFYYFGPFAYTEHDALFISSMKQSLMYVAIAALLVSFILASWISARLGLPLKHVSDFTHKLTRGEYADKIPQETSIIEINSLIDSLNDLSNQLEKQHGLRKRLTTDISHELRTPLATLKGNVEGMIDGVWKITPERLQSCYDEIDRLTRLIGNIEIINKIEAKYDHLNKTEFNIYKLIESVIENFASKIESKNLHVEIQGDNINISADKDKMNQVVINLLNNAIKFTQKEGTIKFSISKNKDHVLLIVEDNGIGIEKDQQLHIFDRFYMADPSRSRALGGQGIGLAIVKSVIEAHKGSITVKSKLGLGTKFVIKLPFQ
377	phage8_ST18	fig|6666666.732693.peg.22	peg	phage8_ST18_19429_20016	19429	20016	+	DUF1541 domain-containing protein		FIG01372349	ff	gtgaaaaagatgacaaaattagtatttgcaagtcttggaattattgtatttttaggagcgtgtagcaatcaaagtgaatcgaataattctaatagcacaaacgaggaatcgacttctacagcgtctagtgaaatgaatagtatggagggaatgaatcacgaaggtatggttccttcttcaatgaaagatgctgcgaaccctaaattcccggtgggaagtaatgttatactgctaggcgatcatatggaagggatgaaaggtgcaaatgctcaagttgtaggggcctttgatactacaatgtatgaagtaagctatgagccaaaaactgggggaccaatggttaacaatcatcgatgggtagtacaagaagagttaaaagatactgagactgtagcaaat…	MKKMTKLVFASLGIIVFLGACSNQSESNNSNSTNEESTSTASSEMNSMEGMNHEGMVPSSMKDAANPKFPVGSNVILLGDHMEGMKGANAQVVGAFDTTMYEVSYEPKTGGPMVNNHRWVVQEELKDTETVANEGDTVILNADHMDGMMGAEAKVDKSITGTVYVVNYTPTDGQEEVKNHMWVTEDEMEYDENNE
378	phage8_ST18	fig|6666666.732693.peg.23	peg	phage8_ST18_20968_21567	20968	21567	+	Prophage LambdaSa2, site-specific recombinase, phage integrase family		FIG00627879	ff	atgaaaagcgtggaaccgattcgcgacaaaaaaaagatcgatgccatgaaggccattttggcttccggaaaatatgggcaacgaaatttggtgcttttttcgatcgggatcaatacagcctatcgaatctccgatttaagacagttaaaattaagggatgtgctagaaatttcccgtgggcgggtgatcgtcaaagaacgtctggccatgaaggaacaaaaaacggccaaacacaattcggtcttcatttcgaacaaattgcgaaaagtgattcttgattatgttcaatccgaatttcctgagcagttgcaagcacaagacttcagcaagtatttgtttccaagtcgaaaaggagcagatacgcctttgacccgacaaagcctttggcggatcattcat…	MKSVEPIRDKKKIDAMKAILASGKYGQRNLVLFSIGINTAYRISDLRQLKLRDVLEISRGRVIVKERLAMKEQKTAKHNSVFISNKLRKVILDYVQSEFPEQLQAQDFSKYLFPSRKGADTPLTRQSLWRIIHEAGTAVGLKEIGPHSMRKTFGYFLYKQGTKTEIIQSLLNHSSQRETLRYIGITQEDKDTAVKSLDL
379	phage8_ST18	fig|6666666.732693.peg.24	peg	phage8_ST18_21616_22332	21616	22332	+	hypothetical protein				atgaacgaagaaaagcagcctaactttcctgataaatatcacttatctcgcaaagagtctgtgtatttattgaagaaaaacattgtagaactggtgtataatgcggggaaatttgaagggttaaatacaacgttgttacaaacagaagggattattaagtataatcgggccaacaacgtggctgtagatgatgtcctgaccgtcgttaacttaaaaagaggctttgaaatgcttttaaatgacgtacaggagcccctgttagagacaagtaagcggattaatcggatcgttgcagcagaggatgcgctttttcccggtgaaatacgaaccggtggggtagaattatcgacgattcaaggaagatatgtgccaccaatgttaactgaagacgaggtaaac…	MNEEKQPNFPDKYHLSRKESVYLLKKNIVELVYNAGKFEGLNTTLLQTEGIIKYNRANNVAVDDVLTVVNLKRGFEMLLNDVQEPLLETSKRINRIVAAEDALFPGEIRTGGVELSTIQGRYVPPMLTEDEVNNQYGEIMNQEISDTEKALRLFLFISKNQIFWNGNVGTALLIANKIMFSNGLGLLSIPENVFMKFNELLSKYCNSNLLVNESNIISFLYEQCIFGINYLKIIQHTI
380	phage8_ST18	fig|6666666.732693.peg.25	peg	phage8_ST18_22346_23125	22346	23125	+	FIG00630693: hypothetical protein		FIG00630692	ff	atgatgactatagacgaagcaaaacaattagcaacttatttttcagttggttcagcgggatatattttagactttactaatgtaacgtggaacatatttacaaagaaaatcgtagggattgaaatacaaaatcattatgggggctcaaagggagtatcctttcaaaagtttctgcttgacgatcaatttgatgattcgttaaagaatcggttaatccaatctttaaaaggtattatggatcgagataaaaaatatgaatctactgaaatgaatcccatagttcagttgctttttgaggaagtatttaaagaagatacttcaactgcattaagaaaaatgaaattttcaagcgagattgatttactttatattcggcagctacccattaggattcaaaca…	MMTIDEAKQLATYFSVGSAGYILDFTNVTWNIFTKKIVGIEIQNHYGGSKGVSFQKFLLDDQFDDSLKNRLIQSLKGIMDRDKKYESTEMNPIVQLLFEEVFKEDTSTALRKMKFSSEIDLLYIRQLPIRIQTDIKNKDFDSVLTKANTLIDEVLKFIIENTEGPSVNINLFKSKELRKEVFGRLNIKTEKDMDNRIKALVGALNTLSDKILEMRNSQGDAHAHGSNRIVIKEEEAILVANSSMVLCEYVFTKYKGLNR
381	phage8_ST18	fig|6666666.732693.peg.26	peg	phage8_ST18_23208_23564	23208	23564	+	Phage-related protein				atggaaaaaatatcttttgaaacatttaaaagacccaatggtcatgatgaatttttagaatggttggaaacattaccaaaaaaagatagtgcgaagcttttacgtacaatagaagaaacagaaaagaatgggatgctagtagctcaacggttgaaatgggtgaaaaaattagacactaatttgtacgaattaagaagtaaggtaggatcaaacatccaaagagccatctatttccatgtggacaatggaaggtatgtcattactcacggatttactaaaaaaacggagaaaacaccaataactgaactcaagcatgcaaaagaacttagagaggagtggttcacaaatgatgattaa	MEKISFETFKRPNGHDEFLEWLETLPKKDSAKLLRTIEETEKNGMLVAQRLKWVKKLDTNLYELRSKVGSNIQRAIYFHVDNGRYVITHGFTKKTEKTPITELKHAKELREEWFTNDD
382	phage8_ST18	fig|6666666.732693.peg.27	peg	phage8_ST18_23554_23820	23554	23820	+	hypothetical protein				atgatgattaaaaaattgattgaagaaaagaaaaaagataaagattttgcagaagcatatgaccgtgaaggaagaaaactcgaaactgcggttgctctttatcatgctcgggaggaagcagggctaactcaagcggagcttgcacaaaaagcacatacaactcaatctactattgctcgaattgagagaggggataacgtatctttcgataaacttgatgatatcgccagggcattaggtaaaaagctggtagtagaatttgcttaa	MMIKKLIEEKKKDKDFAEAYDREGRKLETAVALYHAREEAGLTQAELAQKAHTTQSTIARIERGDNVSFDKLDDIARALGKKLVVEFA
383	phage8_ST18	fig|6666666.732693.peg.28	peg	phage8_ST18_24934_24254	24934	24254	-	Mobile element protein		FIG01306568	ff	atgaatcattttaaaggcaaacaattcaaaaaagacgtcattattgtcgctgttggttactacctgcgttacaatctaagctatcgtgaagttcaggaattgttatatgatcgtggaataaatgtttgtcatactacgatttatcgttgggtacaagagtacagcaaagtcctctattatctttggaagaagaaaaatagacaatccttctattcatggaaaatggacgaaacctatatcaaaattaagggacgttggcattatctttatcgtgcaattgatgcggacggcttaaccttagatatctggttacgaaagaaacgggatacgcaagcagcctatgctttcttaaaacgactccataaacagtttggtgagccgaaagcaattgtgaccgat…	MNHFKGKQFKKDVIIVAVGYYLRYNLSYREVQELLYDRGINVCHTTIYRWVQEYSKVLYYLWKKKNRQSFYSWKMDETYIKIKGRWHYLYRAIDADGLTLDIWLRKKRDTQAAYAFLKRLHKQFGEPKAIVTDKAPSLGSAFRKLQSVGLYTKTEHRTVKYLNNLIEQDHRSIKRRHKLYQSLRTASTTIKGMETIRGIYKKSRKEGTLFGFSVCTEIRILLGIPA
384	phage8_ST18	fig|6666666.732693.peg.29	peg	phage8_ST18_25624_25412	25624	25412	-	transcriptional regulator, XRE family		FIG01064265	ff	gtgaaaaatcgtttggaagaattacgaaaacaaagaggaattaaacaagaagatttagcttctgctcttgaagtatctcgtcaaacaataggttctttagaaaatggacgttataatccctctattatattggcatttaaaattgcaaggtactttcaaatgagcattgaagaaatttttatctatgaggaggaaagtgaagatgaaaaataa	MKNRLEELRKQRGIKQEDLASALEVSRQTIGSLENGRYNPSIILAFKIARYFQMSIEEIFIYEEESEDEK
385	phage8_ST18	fig|6666666.732693.peg.30	peg	phage8_ST18_26696_27298	26696	27298	+	hypothetical protein				atggaggatatcatactgagagatagattgacagaccctcttaaaaatagtttagcaaatgtgatttatgatatattacgagaggctgataaagtttatagtaattataatggaaaagtctcatgggtaatatattcttttttaattaaagagttttttaaagaacagataaataatagctatgagttgggttatcattttactgtttattatgaagatattatcaagaggttagaagacttggagtggtatgcttattatgatttattagaggtttttgcaagtgctaaaatcttggataaaaagaaaagagaggaagtaaataaaattctggagtcggaaaattctggttacagattaagcgaaagcaatgaatttattccaatcacagatgatatt…	MEDIILRDRLTDPLKNSLANVIYDILREADKVYSNYNGKVSWVIYSFLIKEFFKEQINNSYELGYHFTVYYEDIIKRLEDLEWYAYYDLLEVFASAKILDKKKREEVNKILESENSGYRLSESNEFIPITDDISIKSINAVSESPFNYAKNHIHKSLTYISEKENQDYNTVVREAISAVESCLIEFSGLPANKKILWELL
386	phage8_ST18	fig|6666666.732693.peg.31	peg	phage8_ST18_27653_27889	27653	27889	+	Prevent host death protein, Phd antitoxin		FIG00957037	isu;Phd-Doc,_YdcE-YdcD_toxin-antitoxin_(programmed_cell_death)_systems	atgaatattaaaaaacgcaaaatcagagaagtaggtaattcaatagttgtaactttgtcaaaagagagtttattgcaaaaaggtttgaaacctggagatactatttttattgatgaagataaaatgatggaagctattgtaaaagaggaaagcaagatagatcttgaaattgatatgtatgttaaccaagctttatctgagtatgatgcagctttcaaggaattagttgaaaaatga	MNIKKRKIREVGNSIVVTLSKESLLQKGLKPGDTIFIDEDKMMEAIVKEESKIDLEIDMYVNQALSEYDAAFKELVEK
387	phage8_ST18	fig|6666666.732693.peg.32	peg	phage8_ST18_27886_28299	27886	28299	+	Death on curing protein, Doc toxin		FIG00021347	icw(1);Phd-Doc,_YdcE-YdcD_toxin-antitoxin_(programmed_cell_death)_systems	atgatctatctaagtgaaaaagatattgtaaaattgaatgttattcaaataaagaaatattcaccgcgagaaacaatcggagtcattgacaaaaatgcgctgagtatggctgtaaatcaacctaaacagcatatttttggaaaagatctgtatcctgataaatttagcaaagcagctgttctgctaataaatctgatcaaaaagcatccatttcataatgctaacaaacgtacagcatttttagccgcgtatgtttttctcaagctaaatggctattcactaaaaatgaaaaatcaggaagtagtagaatttgtagttgaaattgctacgtatcagggtgattttgatgacttaaaagaggcaacaacagatatactaaaaaagaattcaacaaagacc…	MIYLSEKDIVKLNVIQIKKYSPRETIGVIDKNALSMAVNQPKQHIFGKDLYPDKFSKAAVLLINLIKKHPFHNANKRTAFLAAYVFLKLNGYSLKMKNQEVVEFVVEIATYQGDFDDLKEATTDILKKNSTKTDSKK
388	phage8_ST18	fig|6666666.732693.peg.33	peg	phage8_ST18_28842_29768	28842	29768	+	Conserved domain protein				atgactggtagaaatcccaaagtatttatatcatattcatgggagaataaggaaaataaagaatgggctagagaactagcagacaaattacttgaaaacggtattgatgcatatatagatcagtatgatttaagtttaggtgatagattacctcagtttatggagcagcaaatatccgattcagattatgttctaattatatgtacaccagagtataaaaaaaaggcaaataatcgtacaagtggtgttgggtatgaaggtcatattatctcagcagaattgctttctggaaaaaatgaacgtaaatttatcccaataattaaagaaggacgtgcaagcgaagtacttcctacttttcttgctggaaagcttggaattgatttatcagatagccagcat…	MTGRNPKVFISYSWENKENKEWARELADKLLENGIDAYIDQYDLSLGDRLPQFMEQQISDSDYVLIICTPEYKKKANNRTSGVGYEGHIISAELLSGKNERKFIPIIKEGRASEVLPTFLAGKLGIDLSDSQHYDENLDDLITTIFGVKRKPALGDIPRHIKGSPLLPIEHNENKDIEILGIITDKVTVPKMDGSRGSALYKIPFRLNRVPSQLWKELFVRNWNSPPRYTTMHRPGIASVVDDEILLNGTTIEEVREYHRETLKLCIEKSNTQEKKILLEEEQKKERENERVRSHKESVQKLADELEF
389	phage8_ST18	fig|6666666.732693.peg.34	peg	phage8_ST18_30361_29765	30361	29765	-	ATP-binding protein p271		FIG00038402	ff	ttgcaacagaacccatcgatcgatcaaaatgaacaacgtcaaatcgaggaaatgagaaaatttggtgctgaaaaaattttcatcgagaaacaatctggagcgactattactcatcgaccgatttttcaggaagttctagattttgttagagaccaagatatttttattgtagaggctatcgatcgacttggacgtaattatgacgagattatcgattcagtaaattatctaaagaagaaaaatgtgcgacttattatcactaatttaccgatcatggctgaagcaatcggaaatcctctcctggataaatttatcaaagacctaatcattcaaatcttggccatgattgctgaacaagagcgtactgaatcaaaacgacgccaggcacaagggataaag…	MQQNPSIDQNEQRQIEEMRKFGAEKIFIEKQSGATITHRPIFQEVLDFVRDQDIFIVEAIDRLGRNYDEIIDSVNYLKKKNVRLIITNLPIMAEAIGNPLLDKFIKDLIIQILAMIAEQERTESKRRQAQGIKIAKANGVYKGRPKLYSANTKDPQRRLVYRSIVQDQENGVAISKIATDYNVTRQTVYRIKKELTIN
390	phage8_ST18	fig|6666666.732693.peg.35	peg	phage8_ST18_30422_31033	30422	31033	+	Mobile element protein				atgaatcattttaaaggcaaacaattcaaaaaagacgtcattattgtcgctgttggttactacctgcgttacaatctaagctatcttgaagttcaggaattgttatatgatcgtggaataaatgtttgtcatactacgatttatcgttgggtacaagagtacagcaaagtcctctattatctttggaagaagaaaaatagacaatccttctattcatggaaaatggacgaaacctatatcaaaattaagggacgttggcattatctttatcgtgcaattgatgcggacggcttaaccttagatatctggttacgaaagaaacgggatacgcaagcagcctatgctttcttaaaacgactccataaacagtttggtgagccgaaagcaattgtgaccgat…	MNHFKGKQFKKDVIIVAVGYYLRYNLSYLEVQELLYDRGINVCHTTIYRWVQEYSKVLYYLWKKKNRQSFYSWKMDETYIKIKGRWHYLYRAIDADGLTLDIWLRKKRDTQAAYAFLKRLHKQFGEPKAIVTDKAPSLGSAFRKLQSVGLYTKTEHRTVKYMNNLIEQDHRPIKRRNKFYQSLRTASSTIKGMETIRGIYKKN
391	phage8_ST18	fig|6666666.732693.peg.36	peg	phage8_ST18_31450_32637	31450	32637	+	DNA polymerase IV (EC 2.7.7.7)		FIG00023943	ff	atgactcaagtacattttacttttgaaagcgaagaaattcaagcaattataaacgaaagcggtgcgaatgataccgcaaaaacacttatgactatcatgtttaatcagctgatggaagaacaacgaaatcaatatattcaggcaaatgcctatgaacgttcagaagaacggcaatcacaaagaaatggttactacgatcgttcgtttacaactcgaattggtacgttagaacttcatgttccacgaaccagagacggtaagtttagtcctactatctttgaaagatatcagcgaagcgaaaaagctttgatcgctgccatgattgaaatggtcatttctggtgtctccactcgcaaagtaactaaaacagttgaactgctaacggatggtgcgactgtt…	MTQVHFTFESEEIQAIINESGANDTAKTLMTIMFNQLMEEQRNQYIQANAYERSEERQSQRNGYYDRSFTTRIGTLELHVPRTRDGKFSPTIFERYQRSEKALIAAMIEMVISGVSTRKVTKTVELLTDGATVSKSFVSNLMKQLDPFVFEWRNRSLEGSEYPFFMCDALYMKVRENHRIVSKGVYIGIGIDSDGRRTILGFDVQDGESEDNWDTVFQSFVQRGLFGVKLVISDAHKGLVKAVRKNFLGASWQRCQAHFLRNIFDKLPKKVSSDVKDELKSIFKASELELTRERKEHFLEKYGCDSKLSAACDILENGFEDAIQILSFPENIRRRIRTTNVLERLNEEIRRRERVIRIFPNINSITRIIGTLLMEKDTEWLASPRKYLEFNSNNI
392	phage8_ST18	fig|6666666.732693.peg.37	peg	phage8_ST18_34507_33554	34507	33554	-	Integrase/recombinase, core domain family				atgacttatacccatcttacaccaaacgagcttgtaatgatagaagcatattttcatcaagaaactccggttgctatcgttgcgaagcagcttaaacgtggacgccaaacaatttacaatgtctataactttctcaaatgtggtggaacagcacttgaatactttgaacaatacaaagaaaataagcgacgttgtgggagaaccgaaatcatttttcctgctgaggaaaaagaatacattgaaaaaagatcaactgaaggttggaccccagacgtcattattggccgtgcagagcgaaccttctcttgttcagtaagtaccctctatcgccggtttaagacgggagaattcaatgttttacatttaccgatgcaaggaaaacgaaaaccaaatggttat…	MTYTHLTPNELVMIEAYFHQETPVAIVAKQLKRGRQTIYNVYNFLKCGGTALEYFEQYKENKRRCGRTEIIFPAEEKEYIEKRSTEGWTPDVIIGRAERTFSCSVSTLYRRFKTGEFNVLHLPMQGKRKPNGYKEKRGKQAFKRNISERKKDYVVFEEEFGHLEGDTIVGIHHKSAVITLVERLSKAIIALKPEGRKAVDIENSINEWLQSVPKNLFKSITFDCGKEFSNWKSISNTNDIDIYFANPGTPSQRGLNEHSNGLLRKNGLPKEMDFNQVNQGFISSVASKRNHIPRKSLNYQTPLEVFLSYVNGKFCLA
393	phage8_ST18	fig|6666666.732693.peg.38	peg	phage8_ST18_34972_35526	34972	35526	+	Phage integrase		FIG00780982	ff	gtgagctataatgtacaaccgttaaggacaaatgaagagatacaagattttcagttttggctaagaagaacaagtaatccagaaagagatagttttttatttttgtttggaatcaataatgggttacgtatgtcagatattataggattaaaagttggagacatacgaggtaaaagtaagcctattattgttgaacataaaacaggtaagcgaaaaccgatttttatagataatttgagagaagagattttattatatactgaaggtaaagaagaaaatgattggttatttccaagtcggcaacaaggtcgacatataacaagggatcgtgtctatcagatatatgcagatatagcagaaaaattaggaagagatgatataggaacacatacattaaga…	MSYNVQPLRTNEEIQDFQFWLRRTSNPERDSFLFLFGINNGLRMSDIIGLKVGDIRGKSKPIIVEHKTGKRKPIFIDNLREEILLYTEGKEENDWLFPSRQQGRHITRDRVYQIYADIAEKLGRDDIGTHTLRKTFGYHYYKKTRDIATLMFIFNHSSQAITKRYIGITEDEIGASLRGFKLGG
394	phage8_ST18	fig|6666666.732693.peg.39	peg	phage8_ST18_35582_36133	35582	36133	+	hypothetical protein				atgaagataactgaattttcggaagtatttaaaacgtttagtaacatttacaatagaataccagagatagaacaaaatgttgtagttgataatgattattatatagagaatgattttaataaaccaagaaaatatgacaacctatacaattttatacacaatagaacaacaataaataacaacagtaacactcgagttttgattaattcagcatattttcatattaaatatttaaagaaatatgagtatgaagaagttgtattagattatgggctaaatagacagtcatttttaatttatgcaataaataacggaaatttgccaagcaataaaaagaacataattattgaaacatatgcctatctggaggggggatctaaaaaactaattaagtcatgt…	MKITEFSEVFKTFSNIYNRIPEIEQNVVVDNDYYIENDFNKPRKYDNLYNFIHNRTTINNNSNTRVLINSAYFHIKYLKKYEYEEVVLDYGLNRQSFLIYAINNGNLPSNKKNIIIETYAYLEGGSKKLIKSCNIEYQLSVGEIKCVFEEDLELDLKKIFASIHDYIGLIPVVLVNFFLEENV
395	phage8_ST18	fig|6666666.732693.peg.40	peg	phage8_ST18_37136_37660	37136	37660	+	hypothetical protein				ttgatttataaaattattgaggatgataaacaaactgagcttaatatgtgctattttgatagagaacaagattttttttattatggtggaatgggtggaggatctattgttccaaagataaatttagtagagttagatgtaaataattacagggaattatatgtttttaatagtttagattttgaaatacctatgaaacagatgaaaaatattgacatacatatactgccaagtgagtcgtgccaaatagaatattcaatcgaatatttttacaaaggtaaaaaaataaaaaaatgtgacaagtgttttgaatcagctgtggtaaagtttcctcaatttaaactaaatccagctgcctcgatacaatttcaaggacatgtatttgatgttttagctaaa…	MIYKIIEDDKQTELNMCYFDREQDFFYYGGMGGGSIVPKINLVELDVNNYRELYVFNSLDFEIPMKQMKNIDIHILPSESCQIEYSIEYFYKGKKIKKCDKCFESAVVKFPQFKLNPAASIQFQGHVFDVLAKDNIKKYKKGNIFHIDIQISSNLEDIKKAFKIKTIGTAPNFK
396	phage8_ST18	fig|6666666.732693.peg.41	peg	phage8_ST18_38132_37848	38132	37848	-	Mobile element protein		FIG01306568	ff	ttgattcatgattatatcgatcaaccaaaatattcaaaagcttgcgcatcattggatgatggattcgaagacgcctttcaatataccgtacaaggaaattcccacaatcgactaaagagtaccaatctaattgaacgactgaatcaagaagtacgcagaagagaaaagattattcgcatcttccccaatcaaacatcagccaatcgcttaattggagccgttcttatggacctacatgatgaatggatttattcttcaagaaaatacatcaattttgataagtag	MIHDYIDQPKYSKACASLDDGFEDAFQYTVQGNSHNRLKSTNLIERLNQEVRRREKIIRIFPNQTSANRLIGAVLMDLHDEWIYSSRKYINFDK
397	phage8_ST18	fig|6666666.732693.peg.42	peg	phage8_ST18_38419_38153	38419	38153	-	Mobile element protein		FIG01306568	ff	atgattcaaagtggcgaaagcgaagagacctggacaacattttttgaatacctaaaagaacgcggtttacaaggtacggaactcgttatttctgatgcgcacaaaggattagtctctgccattagaaaatccttcaccaacgtaagttggcaaagatgccaagttcacttcctaagaaatatctttaccaccattcctaaaaaaaaaattcaaaatctttcagagaagctgttaaaggaatttttaagttcacagatattaacttag	MIQSGESEETWTTFFEYLKERGLQGTELVISDAHKGLVSAIRKSFTNVSWQRCQVHFLRNIFTTIPKKKIQNLSEKLLKEFLSSQILT
398	phage8_ST18	fig|6666666.732693.peg.43	peg	phage8_ST18_38585_38433	38585	38433	-	Mobile element protein		FIG01306568	ff	atggttaacgagtggcagaatcgtttattatcagaaaaaaattatccttacttaatgaccgatgtactctatataaaagtacgagaagaaaatcgagtactctcaaaaaagctgtcatatagcgattggaataaccaaagatggcgaccgtga	MVNEWQNRLLSEKNYPYLMTDVLYIKVREENRVLSKKLSYSDWNNQRWRP
399	phage8_ST18	fig|6666666.732693.peg.44	peg	phage8_ST18_39025_38603	39025	38603	-	Mobile element protein		FIG01306568	ff	atgacccaagtacattttacactgaaaagcgaagagattcaaagcattattgaatattctgtaaaggatgacgtttctaaaaatattttaacaacggtatttaatcaactaatggaaaatcaacgaacagaatatattcaagcaaaagaatatgaacgaacagaaaaccgacaaagtcaacgaaatggctattatgagcgcagctttacgacacgtgtaggcacgctagaattaaaagtacccagaacacgtgatggccatttttcacccacagtgtttgaacgttatcaacgaaacgaaaaagccctcatggcttcaatgttggaaatgtatgtatcaggcgtttcaactcgtaaaaagtatcaaaaattgtggaagaactttgtggtaaatccgtct…	MTQVHFTLKSEEIQSIIEYSVKDDVSKNILTTVFNQLMENQRTEYIQAKEYERTENRQSQRNGYYERSFTTRVGTLELKVPRTRDGHFSPTVFERYQRNEKALMASMLEMYVSGVSTRKKYQKLWKNFVVNPSLSPSFLA
400	phage8_ST18	fig|6666666.732693.peg.45	peg	phage8_ST18_39573_39301	39573	39301	-	Mobile element protein		FIG01306568	ff	ttgtcaagggcaatcggagccataacaccgcagcattcacaacaccttataatttttgtcaaaaaaagtgttgccattccaaccaatctaatcgagtctttcaataagcaaattaaaagatacagccgtagaaaagagcagtttcaaaatgaagaatcactagaacgctttctagtcagcatttttgatacatacaatcaaaaatttctaaacagaagccataaaggttttcaacaggtaaccgatacattagtttcaatgtttactgagtaa	MSRAIGAITPQHSQHLIIFVKKSVAIPTNLIESFNKQIKRYSRRKEQFQNEESLERFLVSIFDTYNQKFLNRSHKGFQQVTDTLVSMFTE
401	phage8_ST18	fig|6666666.732693.peg.46	peg	phage8_ST18_39885_39622	39885	39622	-	Mobile element protein		FIG01306568	ff	ttgagtaggaagggttgtccgtatgataatgccgttgtggaatcaacctataaatctgtcaaagtagaattcgtgcatcaataccaatttgagacactggcacagctacgtctagaattgtttgattatgtgcattggtggaactatctacgcttacatggcacgttggcgtatgaaacaccgatccaaattcgacaacagagattggcgaagcgaatccttgataatgagcgcggatctgatacctctggagaggcagcgtaa	MSRKGCPYDNAVVESTYKSVKVEFVHQYQFETLAQLRLELFDYVHWWNYLRLHGTLAYETPIQIRQQRLAKRILDNERGSDTSGEAA
402	phage8_ST18	fig|6666666.732693.peg.47	peg	phage8_ST18_40460_39909	40460	39909	-	Mobile element protein		FIG01306568	ff	atgtgcaaaattctaaatatttctcgtcagacctactattatcaagcgaaaccgatcgaaaatgagtccgacttagaagagatcgttcaggaagagtttattcgaaaccgaaaggcttacggtacccgaaaattgaagaagtgtttagcaaagcgtgggcttcaactcagtcggcgccgaatcggtcgaatcatgaaacgccgcggattgacatctacctatacgatcgctcattttaaagggcaacgaacagcttgtaatgaagcgaaaacagcgaatgtattagatcggacctttacacaagaacagccattggaagccatcgttacggatcttacttatgttcgcgtgaggaaaaagtggcattatatctgcttaatacttgatttgtttaatcga…	MCKILNISRQTYYYQAKPIENESDLEEIVQEEFIRNRKAYGTRKLKKCLAKRGLQLSRRRIGRIMKRRGLTSTYTIAHFKGQRTACNEAKTANVLDRTFTQEQPLEAIVTDLTYVRVRKKWHYICLILDLFNREIIGYSCGEKKDASLVKEAFGRIPYSLTDVKLFFIQTGERNLITKPFMRF
403	phage8_ST18	fig|6666666.732693.peg.48	peg	phage8_ST18_40786_40496	40786	40496	-	Mobile element protein		FIG01306568	ff	atgccaagacgtcaacgaagaacctattcaaaagaattcaaacaacaaatcgtcgatctctatctcgctggtaagcctcgcgcagaaattattcgagagtatgagcttacgccttcttctttcgataaatggatgaagcaagcacaatcaacgggctcattcaaagaaagagacaacttaacaccagaacaagcagaattgatcgcactaagaaagaaaaataagcaactcgaaatggagaatgatattttaaagcaagcggcgctgatattcggacgaaaagacaagtaa	MPRRQRRTYSKEFKQQIVDLYLAGKPRAEIIREYELTPSSFDKWMKQAQSTGSFKERDNLTPEQAELIALRKKNKQLEMENDILKQAALIFGRKDK
404	phage8_ST18	fig|6666666.732693.peg.49	peg	phage8_ST18_41253_41603	41253	41603	+	thioredoxin family protein		FIG00629757	ff	atgtcaattaatgcaaatggcaaaaatgaaacttttaagccatcagattatacattggaggcaaagaaagaatatgtttatgaatatttagggcttaaatttaaactctcagacaaatttagaaattatatagctgataaaaagatagcgatgttagatgatcaaagtcctatagataaagaactaaagtatgctattttgacatttgagaaaatgacagaagaacaaaagaatgcagttatagaaaagatgggcgatggatataaaaattggcaaaatgagcttgaaagaattgggactattggtatatttgaaaaaaatacatcagaagaaaaaaatctaaaattataa	MSINANGKNETFKPSDYTLEAKKEYVYEYLGLKFKLSDKFRNYIADKKIAMLDDQSPIDKELKYAILTFEKMTEEQKNAVIEKMGDGYKNWQNELERIGTIGIFEKNTSEEKNLKL
405	phage8_ST18	fig|6666666.732693.peg.50	peg	phage8_ST18_41759_42208	41759	42208	+	thioredoxin family protein		FIG00629757	ff	gtgctatcagaaaaaactgatttagaaaatacagaagcatttaacaaagaatcggttaaagatttacgtaaactaccaacaaaggacataaatggcaaggattttacaagtaaagattttgagaagtatgatcttactatggtaaatgtatttgcaacttggtgtacagcttgtgtaaaggaaattcctgatttggttgaggttcagaatgaaatgaaaagcaagggtgtaaatatcgttggagttgttacagatcctgttgatgataacggtgaaaacaaggaagcaattgaaaagtcaaagttaatacatgaaaagacaaaggcttcatatcctttcttaatgccagatggaatggcaacactttttttgacaaaaattataaggtgttgtgaatgc…	MLSEKTDLENTEAFNKESVKDLRKLPTKDINGKDFTSKDFEKYDLTMVNVFATWCTACVKEIPDLVEVQNEMKSKGVNIVGVVTDPVDDNGENKEAIEKSKLIHEKTKASYPFLMPDGMATLFLTKIIRCCECCGVMAPIALDNEHPRI
406	phage8_ST18	fig|6666666.732693.peg.51	peg	phage8_ST18_43074_42238	43074	42238	-	Mobile element protein		FIG01306568	ff	atgtgcaaaattctaaatatttctcgtcagacctactattatcaagcgaaaccgatcgaaaatgagtccgacttagaagagatcgttcaggaagagtttattcgaaaccgaaaggcttacggtacccgaaaattgaagaagtgtttagcaaagcgtgggcttcaactcagtcggcgccgaatcggtcgaatcatgaaacgccgcggattgacatctacctatacgatcgctcattttaaagggcaacgaacagcttgtaatgaagcgaaaacagcgaatgtattagatcggacctttacacaagaacagccattggaagccatcgttacggatcttacttatgttcgcgtgaggaaaaagtggcattatatctgcttaatacttgatttgtttaatcga…	MCKILNISRQTYYYQAKPIENESDLEEIVQEEFIRNRKAYGTRKLKKCLAKRGLQLSRRRIGRIMKRRGLTSTYTIAHFKGQRTACNEAKTANVLDRTFTQEQPLEAIVTDLTYVRVRKKWHYICLILDLFNREIIGYSCGEKKDASLVKEAFGRIPYSLTDVKLFHTDWGKEFDNQTIHEILNGFGITRSLSRKGCPYDNAVVESTYKSVKVEFVHQYQFETLAQLRLELFDYVHWWNYLRLHGTLAYETPIQIRQQRLAKRILDNERGSDTSGEAA
407	phage8_ST18	fig|6666666.732693.peg.52	peg	phage8_ST18_43400_43110	43400	43110	-	Mobile element protein		FIG01306568	ff	atgccaagacgtcaacgaagaacctattcaaaagaattcaaacaacaaatcgtcgatctctatctcgctggtaagcctcgcgcagaaattattcgagagtatgagcttacgccttcttctttcgataaatggatgaagcaagcacaatcaacgggctcattcaaagaaagagacaacttaacaccagaacaagcagaattgatcgcactaagaaagaaaaataagcaactcgaaatggagaatgatattttaaagcaagcggcgctgatattcggacgaaaagacaagtaa	MPRRQRRTYSKEFKQQIVDLYLAGKPRAEIIREYELTPSSFDKWMKQAQSTGSFKERDNLTPEQAELIALRKKNKQLEMENDILKQAALIFGRKDK
408	phage8_ST18	fig|6666666.732693.peg.53	peg	phage8_ST18_43650_44927	43650	44927	+	ABC transporter membrane-spanning permease, Pep export, Vex3			icw(2);Streptococcus_pneumoniae_Vancomycin_Tolerance_Locus	gtgataaaaaatgctatagcatatattacaagaaagaaaaatagaactttaataatttttatcatattaactatagttctttcttgcttgtattcttgtttaacaataatgaaatcaagcaatgaaatagaaaaggctttatatgaaagttctaattcttcaatatcaataacaaaaaaagatggtaaatattttaatgttaatcaatttaaagatattgaaaaattaaaagaaattgaagaaaaaataattcaatatgatggattagcaaaattaaaagatgctaaagtagttagcggagaacaaagaataaatagagaagatttatctgacgaatttaagaatgttgtttcactcgaagctacaaataatactaaaagaaatattttatttagtagt…	MIKNAIAYITRKKNRTLIIFIILTIVLSCLYSCLTIMKSSNEIEKALYESSNSSISITKKDGKYFNVNQFKDIEKLKEIEEKIIQYDGLAKLKDAKVVSGEQRINREDLSDEFKNVVSLEATNNTKRNILFSSGVFTIKEGKNIEENDKNSIIVHEEFAKQNNLKLGDEVDLELLDIEKSGKIKSHKFKIIGIFSGKKQETYTGLSSDFSENMVFVDYSTSQEILNNSENNEIANKILMYSGSAESTDLALNKLKELKIDESKYFVEKDSNAFEESLESVSGIKYIIKVMTYSIMLGGMVVLSLILILWLRERIYEIGIFLSIGTSKIQIIMQFIFELIFISIPSIISSLFLGNVLLKVIVDGFINSEDSMISGGSLINNSSFMSNITTLGQSYLILIS…
409	phage8_ST18	fig|6666666.732693.peg.54	peg	phage8_ST18_44937_45593	44937	45593	+	ABC transporter, ATP-binding protein Vex2		FIG00028865	isu;Streptococcus_pneumoniae_Vancomycin_Tolerance_Locus	atggatatattagaaataaagaatgtagcatatagttatgcaaattctaaagaaaaagttttgtcaggagtaaatcaaaaatttgaacttgggaagttttatgcgatagtaggaaagtcaggaacaggaaaatctacacttctttccttacttgctggacttgataaacctcaaacaggaaaaatattgtttaagaatgaagatatacaaaataaaggatatagtaatcatagaaaaaataatatatctttagtatttcaaaactataatttaatagattatttatcaccaattgaaaatattagattagtaaataaatcagcagatgaaagtatcttgtttgaactaggtttagataaaaaacaaataaaaagaaatgttatgaaattatctggtgga…	MDILEIKNVAYSYANSKEKVLSGVNQKFELGKFYAIVGKSGTGKSTLLSLLAGLDKPQTGKILFKNEDIQNKGYSNHRKNNISLVFQNYNLIDYLSPIENIRLVNKSADESILFELGLDKKQIKRNVMKLSGGQQQRVAIARALVSDAPIILADEPTGNLDSVTAGEIINILKTLAKDRNKCVIVVTHSKEVADSADIILELSGKKLKKVNKMNLEVE
410	phage8_ST18	fig|6666666.732693.peg.55	peg	phage8_ST18_45593_46969	45593	46969	+	ABC transporter membrane-spanning permease, Pep export, Vex3		FIG00026595	icw(2);Streptococcus_pneumoniae_Vancomycin_Tolerance_Locus	atgataaaaaatgcatttgcttatgtaactagaaaaagtttaaaatcattaattatcatattagttattttatctatgtcaactttaagtctcattagtttatctattaaagatgctacggacagagcttcaaaagaaacatttgctaatataacaaatagtttttctatggagataaatagacaagtaaatccaggaacacctagaggtgggggaaatgtaaaaggtgaagatattaaaaagatatctcaaacagatagtatagactcctatgtaaaaagaataaacagtgttgcagatttagttgattatgatattattgaaactcaagagactcttgcgaatcaatcacctgaaagagcaaagaattttaaaagaacagttatgttaactggggtt…	MIKNAFAYVTRKSLKSLIIILVILSMSTLSLISLSIKDATDRASKETFANITNSFSMEINRQVNPGTPRGGGNVKGEDIKKISQTDSIDSYVKRINSVADLVDYDIIETQETLANQSPERAKNFKRTVMLTGVNDSTKETKFVSEAYKLVEGKHLENEDKNKILMHKDLAEKNNLKVGDKIKIKSNLFDADNEKGADETVEVEIKGLFDGHNSGVVSAAQELYENTLITDIHTAAKVYGNTEDTAVYQDATFFVKGDKNLDSVIKDLGKLDINWREYNLIKSSSNYPALQQSISGIYSISNKLFFGSLIFAGVVVSLLLFLWMNARKKEIAVLLSLGISKLEIFGQFLIEMVFISIPAFVGSYFLAQYTADKLGNNILNKVTGDIAKQIAKQSASSQLG…
411	phage8_ST18	fig|6666666.732693.peg.56	peg	phage8_ST18_48877_47255	48877	47255	-	Mobile element protein		FIG01306568	ff	atgatgtctaaaaacaatacgaatggtagaaatcaatttgcgatgcttacgattgatgatctagttcctcaagatcatctcgttcgaaagattgatgccgcgcttgattttgaatttatttatccaatcgtcgaagccacttactccgatttaggtcgcccaagtatcgatccagtgattctgatcaaattggtgtttattcagtatttattcggtatccgttccatgcgacaaaccattaaggaagtcgataccaatgtcgcttaccgctggtttttaggctactccttcgaggagaaaatcccccatttctcaacttttggaaagaattatgttcgccgatttagagaaacgacggtgtttgaggatatttttgcctatattttagaacaagcagtt…	MMSKNNTNGRNQFAMLTIDDLVPQDHLVRKIDAALDFEFIYPIVEATYSDLGRPSIDPVILIKLVFIQYLFGIRSMRQTIKEVDTNVAYRWFLGYSFEEKIPHFSTFGKNYVRRFRETTVFEDIFAYILEQAVKAGFVTEDNLYLDSTHIKANANKHKFTKEMTHDEAKAYQDELEDEINRQRIEAGKRPFTLDLEKEVKLKERKISKADPESGYYVKGEREKQFAYSVHTSCDDNGFILSTIITPRNIHDSQVAFQLVKQSKRLFPEINCVVADAGYKTPKFVHFLTHLNLRPCLPYSRPKGKKELLSKNEFLYDEYFDCYICPQDQMLAFSTVTREGYREYKSNPKECVNCPLLNQCTISKNHQRVITRHVWGDLMDEVEHLRLTDLNKSIYKKRKQ…
412	phage8_ST18	fig|6666666.732693.peg.57	peg	phage8_ST18_49529_50500	49529	50500	+	Pyruvate formate-lyase activating enzyme (EC 1.97.1.4)		FIG00000721	ff	atggaaggaacagtattaagaatagaacagggttctctacatgatggtgctggtttacggaccgttgtttatttaaagggctgcccattacgctgtgcctggtgttcgattcccgaatcacaaagcaagcagattgaaaaaggatttggccagaccatgaccgctgaagaggtaatggatgagattgagaaggatgctgttttttactttcactcggatggcggagtgaccattagcggaggcgaggcactggttcaggcggattttgctaaagaaattttgcaaaaatcgaaatacattggaatcaataccgtactggaaaccagcttttgtggtgcttataatgaaatccaaaaggtagctccctatgtggatacattgtttgtggatgtaaaaatg…	MEGTVLRIEQGSLHDGAGLRTVVYLKGCPLRCAWCSIPESQSKQIEKGFGQTMTAEEVMDEIEKDAVFYFHSDGGVTISGGEALVQADFAKEILQKSKYIGINTVLETSFCGAYNEIQKVAPYVDTLFVDVKMFTSKLHKQWTGLDNQQILKNIRRFLIEYPNCEVRIRVPVVPGINMNLTELLTIACFVADLDRFVPLELLPYHCYGMHGYQALGLEYPLADTPAPSPKEMFALADQLARTVPHLLVTALTKTFIYLLNPSFILWINERHSLAAASSRIELLLKSVSVFLRCFFEVNLSNEHWLNRYIFTVCRLSCDRCYDF
413	phage8_ST18	fig|6666666.732693.peg.58	peg	phage8_ST18_51223_50990	51223	50990	-	FIG00632940: hypothetical protein		FIG01600836	ff	ttgcagcgggaaaaagttcaggcttattttgcagcctttaaagatcagcctttggaatatttgcatgcgcagtttcatcttttttatcaagtagccgccccagatgactacaacgatttacgaggacagctgcaattgacctttcaagcggatgaaaccgcctataccgttttattgggaatggctcgccttggtgatcaggcgaaggtcgagtggcggattttcgatatttga	MQREKVQAYFAAFKDQPLEYLHAQFHLFYQVAAPDDYNDLRGQLQLTFQADETAYTVLLGMARLGDQAKVEWRIFDI
414	phage8_ST18	fig|6666666.732693.peg.59	peg	phage8_ST18_52191_51406	52191	51406	-	Histidinol-phosphatase (EC 3.1.3.15)		FIG00229257	ff	atgcagtattatgatcagcatctccacacgtatttttcctttgattcagaggaaaaatttgaaaactatttagcctatcagccggagtttttcgtttctacggatcactttgatttaaacaatccatctaccggaaaagatgacattccggattatccagcctatataaacaaactggactctttaaaagaaacctattccaccaaatttctgcgaggtatcgagattggcgttgttccaggacaagaagagcggatcgtggattacctcgctcagcatccttatgatttaaagctggtaagtattcatcaaaatggtcgctttgattatatggacgatgtggttttaaccaaagatcccattcaaactaccaaggaatattttgatcagatgttgcag…	MQYYDQHLHTYFSFDSEEKFENYLAYQPEFFVSTDHFDLNNPSTGKDDIPDYPAYINKLDSLKETYSTKFLRGIEIGVVPGQEERIVDYLAQHPYDLKLVSIHQNGRFDYMDDVVLTKDPIQTTKEYFDQMLQVLTDFPEGDILTHFDYGLRRFTFTAEEFAEHFEAQLLTIFKKVVERELAMELNAKSFLKYGNEDLYRYAVPLYQSVGGKLFTLGSDAHVAEDYQLGFKKMSQLLADCQVEKLLVIQGKERRLTPLPIL
415	phage8_ST18	fig|6666666.732693.peg.60	peg	phage8_ST18_52369_53469	52369	53469	+	Ferric iron ABC transporter, iron-binding protein		FIG00002011	isu;Campylobacter_Iron_Metabolism	atgaaaatgaatgaaaaaattcgtaacatgactatcggtttattttgtgcagcaacagtaagtatcctgctgacaggctgcggctcaggtgaagcaacgaagcaatcggctgcggcagacgactctttagatacgattatagaaaaagccaaggaagaaggagagattgccagcttgggaatgccggatacttgggcaaattgggtaggcacttggaacgaccttgaaaaagaatacggcttaagtcacgtggatacggatatgtccagtgcagaagaattggctaagtttgaatcagaaggaaaaaatggaaccgccgatattggtgatgtcggtatcagcttcggtccgttggctgaaagcaaagagttaaccttaccttataagaccaactattgg…	MKMNEKIRNMTIGLFCAATVSILLTGCGSGEATKQSAAADDSLDTIIEKAKEEGEIASLGMPDTWANWVGTWNDLEKEYGLSHVDTDMSSAEELAKFESEGKNGTADIGDVGISFGPLAESKELTLPYKTNYWEEIPDWAKDDDGDWLLSYTGTISFITDKENVKQAPTSWKELQEGDYQVSVGDVTIANQAQFAVLAAAIANGGDEKDIQPGLNYYKKMAEKGRLSTVDASVANLEKGEIDVAVVWDFNGLNYRDQIDSERFEVTVPTDGSIISGYTTLINKNAPHPNAAKLAREYILSDEGQINLAKGYARPIRKVELPKEVAEKLLPEDAYEAAVPVEDNEAWNKTSVELPELWQAEVLTYAK
416	phage8_ST18	fig|6666666.732693.peg.61	peg	phage8_ST18_53459_54283	53459	54283	+	FIG01199621: hypothetical protein		FIG01199620	ff	atgcaaagtagacttgacaaactgattgtagttatactagacggctgtcgctacgacacagccgtcgcccagcttgggttcatgaatcatttagttgagcaccagcaagcaagcttattgaaggtaaaaagtgagctgcccagcaattcacgtccgttatacgaagtactgatgaccggcgttccagcctatgaaaatggcatctatagtaattaccatgctcagcgatccaaagagtggtcgctgtttgaattagttaaggaagctggcggaaaaacaggagccgccgcttaccactggtacagcgagttgtacaatcaagccccctataatcgtttggttgatcgcatccagcatcaggaggagcgactgattcagcatggcatcttttatagtgag…	MQSRLDKLIVVILDGCRYDTAVAQLGFMNHLVEHQQASLLKVKSELPSNSRPLYEVLMTGVPAYENGIYSNYHAQRSKEWSLFELVKEAGGKTGAAAYHWYSELYNQAPYNRLVDRIQHQEERLIQHGIFYSEDTYPDSHLFADAHYLVNQYQPDFLVVHSMNIDDVGHKFTADSHEYAAAVNQADRLLAIYLPEWLQKGYQVVVTADHGMDAHGLHGGSLAAHREVPFYLISNKRQKLKEQTVPQLLAAPLFCWLLGIAPSEKMQDIQELMRG
417	phage8_ST18	fig|6666666.732693.peg.62	peg	phage8_ST18_54289_55095	54289	55095	+	Binding-protein-dependent transport systems inner membrane component		FIG00749244	ff	atgaaaaaacgcttggttctggttcctgcctcctttatcttctgtgcatttttactgctgccgctgctttttatggttctgtgcagcttgcacagtgatttaactaaccagtggacattggccaattacagtgatattttcagcaacaaatattacacacaggcctttgttaacagcgtactgattgctgtcagctccagtgtgattgggttaatcgggacgtttattttatgtttatgcttaatgaatctatcgactaaattgcaggagaaaatcacctttgtttccaatttggcagctaattttgctgggattccgctggcattctcttttattattttgttggggaatgtaggtgtgctgaaaatgattttgccatttctagcggacttcaatttg…	MKKRLVLVPASFIFCAFLLLPLLFMVLCSLHSDLTNQWTLANYSDIFSNKYYTQAFVNSVLIAVSSSVIGLIGTFILCLCLMNLSTKLQEKITFVSNLAANFAGIPLAFSFIILLGNVGVLKMILPFLADFNLYSWWGLTITYTYFQIPLGVLFLYPSMKEVKKEWLESAQLLGASSAYAWFKVALPFLRPSIASTFVILFANGMGTYETAYALTSSNVNLLTIRIAALVSGDVFAKPNLGSALAVALGVLLVTAMLIIQKKGKVVQT
418	phage8_ST18	fig|6666666.732693.peg.63	peg	phage8_ST18_55092_55922	55092	55922	+	FIG00628452: hypothetical protein		FIG00628451	ff	gtgaaaaagttaataaaaccgattttgttctgctttgtcctgtattacttgctgccgattattggaacgattttgtatgccagctccactaaatggtcaaaatcgcttttacctagtgattttaccttgcaatggttccaacagctgctgacggacagggaatttattgctgcggtgggtcgctcacttttattagcaggtgtggtcttggtgacgattctgttgttgatgattcccaccattatttggattcatttgtatttccctcgtttgaatcgttggctggaaaagctgctcctgctgccgtatgctttaccaggagtgattttggtaacggctttgcttcgaacgtatgctgaaactggtatcccaatgtttgtagtgttggtaggtgcattg…	MKKLIKPILFCFVLYYLLPIIGTILYASSTKWSKSLLPSDFTLQWFQQLLTDREFIAAVGRSLLLAGVVLVTILLLMIPTIIWIHLYFPRLNRWLEKLLLLPYALPGVILVTALLRTYAETGIPMFVVLVGALFITALPIVYLSLNNQMRLINLKELVDAAETLGAPMSTIIIQVLFPNIRIGVTLVSLMIFSSVFGEYMLTNLLIGGRFQTVRIYMLRRMNENGHLASAVMVLYLLFMVGIALTTFMLTYRQKQQLSLKQTREEKQSKKKPLKEL
419	phage8_ST18	fig|6666666.732693.peg.64	peg	phage8_ST18_55929_56960	55929	56960	+	Methionine ABC transporter ATP-binding protein		FIG00006151	isu;Methionine_Biosynthesis isu;Methionine_Degradation	atgtttttagaaatacatgatctcaatctgttttttgatgaaaaacagattttagctattgatgaaattcagattgaaaagggtgagctggttactttactaggtcccagcgggtgcggaaagtctacgttgctgcgctgtatcacgggattggaacaaccaaagagcggtgagattgtgctggacaatgagaatattgccgataagcctacgaaggatcgcaatatcggctttgtttttcaacagtatgcattgtttccaactatgactgtttttgaaaatgtagcctttggtttgaaggtaaagaagctgagtcctgaggtgattcaggaaaaggtttttgagatgctatcattggtggatatgacggagcaggcagataaaaatgtccagtttctt…	MFLEIHDLNLFFDEKQILAIDEIQIEKGELVTLLGPSGCGKSTLLRCITGLEQPKSGEIVLDNENIADKPTKDRNIGFVFQQYALFPTMTVFENVAFGLKVKKLSPEVIQEKVFEMLSLVDMTEQADKNVQFLSGGQRQRVALARSLVTEPKVLLLDEPLSALDARIRKQLQRDLRAIQQSLGMTMIFVTHDQEEAMRISDRIFVMEAGRVAQVSTSKELYQNPQSRFVAEFIGNYNRFEWYELNQYTHEFSAKGNRCIYYLRPELIQFEPVPQGVKIPVLWKESFILGNIQRYVFQTLEGKEILVDRLNDREEKISDALYIQLKDILAIPVEIDTQHFAQQS
420	phage9_ST18	fig|6666666.732693.peg.65	peg	phage9_ST18_1137_1	1137	1	-	Phage integrase				atgtggattgaaaccaaaactgataaaaacggaaaaaaagtatataaatataatgaacgatatattgatccaaaaactagaaaaagaaaaaaagtgagcattacttataaaaataagtctcgagaaactcagaaagtggcattactggagttaaataaaaaaattgatataaaactaaatgaaaaaacactccagaagcctaatctaacatttcatgagcttgtcgaagaatggttagttatttacaaaaggcaagttaaggagtctacatattatcctacgaataatatcttaaacactataaagaagaagatgcctgagacttacatcgtttctggtattaatacagtagatttaaataatatttttgaagatatgatatataaagatgacttgtca…	MWIETKTDKNGKKVYKYNERYIDPKTRKRKKVSITYKNKSRETQKVALLELNKKIDIKLNEKTLQKPNLTFHELVEEWLVIYKRQVKESTYYPTNNILNTIKKKMPETYIVSGINTVDLNNIFEDMIYKDDLSNKYVSVIKSKLNLLFSYAMKKGYVEKNPINEVVIDYKRESKTIKIKDKFLEDDEYKRLVDFTTSHNKRYSLLFQWLYLTGMRPGEAIALSKDDVHITNNNASVVINGTMMYRERSIADMKKSDSTKTAAGMREIDLPKKAIAIYNELLELNPKGQFLFQTTKGTPFQLTAINTYLRNHKADMKIDKKLSSHIFRHTHISKLAELGTPLYAIQDRVGHENSDITEKIYLHVTKGVKEKLKEDIEKL
421	phage9_ST18	fig|6666666.732693.peg.66	peg	phage9_ST18_1946_1254	1946	1254	-	hypothetical protein				atgaaaaaagtgattttagggttagtatttggtgctttttttcttaccggatgtagccaatctaatgttgtagataatactggcaaaacaaacgaaaaagactcttcagttacgttatcagaaagtacaacacagtcttctaaaaattcacaggaggttgatggccccctcctcaaagttggtcaatggaccaaagaaaaaagagatacaagtggcaaaattgaattaattggaacggcaagcccacaatcagatattcctcttggtgatatcggcatttatatatctaatatcaaactactcaagtattccaattatgctgaccctagcgctgctggttactacgatgcaaataatcacaaagatagtgaaggaaatttttatggtttacaaattgca…	MKKVILGLVFGAFFLTGCSQSNVVDNTGKTNEKDSSVTLSESTTQSSKNSQEVDGPLLKVGQWTKEKRDTSGKIELIGTASPQSDIPLGDIGIYISNIKLLKYSNYADPSAAGYYDANNHKDSEGNFYGLQIAFKVKNNSEVDYGYNGLAHAILDNGQQIDFSSDDLMHTMTTNSFFKKTESKEFYSLAYLDPSKVNDITKVTIKTGVLYNPSDYSTVAESAESTFNINR
422	phage9_ST18	fig|6666666.732693.peg.67	peg	phage9_ST18_2446_2084	2446	2084	-	hypothetical protein				atgaaacaacgcactttacagtcaactccagctgatcgtgcaaattggtccaacaaagagtgggaagctttcggcgtggccctttatgaaaatggattgactacagatgatgctggcaatattatcagtcaagatcagaaagaacaacaagcagcatctcaacaaaatccagaagaccaacaaacaagcggtcagcaagacgctgacactttatcacttactgattttgttaacaaatacgggatgtcgcctgttgcatggaaagtacagaatggaatgtctgaagaagaagcattgcgtacaacacagcaaaaaacttctggtgaagttcaattaggattttctaaatacggaatacaataa	MKQRTLQSTPADRANWSNKEWEAFGVALYENGLTTDDAGNIISQDQKEQQAASQQNPEDQQTSGQQDADTLSLTDFVNKYGMSPVAWKVQNGMSEEEALRTTQQKTSGEVQLGFSKYGIQ
423	phage9_ST18	fig|6666666.732693.peg.68	peg	phage9_ST18_2580_2744	2580	2744	+	hypothetical protein				ttgctagtagaggaactggtttcagttgtttcttttgttttacttacttttgtttcttggttagaagtggcatctgttgattcagcttttttattatttgaacaagctgaaagtagcagagcagtacttaacaacaacataacgctaacttttttcattttataa	MLVEELVSVVSFVLLTFVSWLEVASVDSAFLLFEQAESSRAVLNNNITLTFFIL
424	phage9_ST18	fig|6666666.732693.peg.69	peg	phage9_ST18_3534_3220	3534	3220	-	phage associated repressor, putative				ttggaagaagaattaaatatacctaaaaacacgatttatcaatggaaaaatagaactcctagtactaaaagactacaacttgtagcagattattttaatgtaactactgattatttactcggtagaaaccaagttcctgactgggcaacaaaagatgaagtagttgaacttgataaattactagattcaaatgtcaatatgtcttatggcggagaaacactgacgcctgaacaggtccaacgcgtaaaagatatccttattggaaccttctgggatattgtgaaagaagacaaagaaaaaggcaaaaagatgtga	MEEELNIPKNTIYQWKNRTPSTKRLQLVADYFNVTTDYLLGRNQVPDWATKDEVVELDKLLDSNVNMSYGGETLTPEQVQRVKDILIGTFWDIVKEDKEKGKKM
425	phage9_ST18	fig|6666666.732693.peg.70	peg	phage9_ST18_3879_4064	3879	4064	+	cro		FIG01516202	ff	atgtctgagaatttagacttaaaaattcgagcggagatgagaaaaagaagaatgactttcaaagaactagctgcgcttgttggtatttcaggagcttatttatcagatattctaaacggcaatcgtgatggaaagaaagcacaacagcatatcgaaacagtgaaaaaaatattggacatccgatag	MSENLDLKIRAEMRKRRMTFKELAALVGISGAYLSDILNGNRDGKKAQQHIETVKKILDIR
426	phage9_ST18	fig|6666666.732693.peg.71	peg	phage9_ST18_4356_4526	4356	4526	+	FIG00631288: hypothetical protein		FIG00631284	ff	atgggcaaattcaacagagcactagtattcagcacaccattcatcatctacgctttaggcctctggggaagcagacaagcgttgataggaacgattgtttacatggtttggatttttatggggctggatgaagctgagtacaaaacaaaaaagccagtcgggagggactga	MGKFNRALVFSTPFIIYALGLWGSRQALIGTIVYMVWIFMGLDEAEYKTKKPVGRD
427	phage9_ST18	fig|6666666.732693.peg.72	peg	phage9_ST18_5289_4624	5289	4624	-	hypothetical protein				ttgagtcttattgactttattaaacaatttgactggaataacattgttaaaaccattaaagattttattttgcctattacgtctctagtattttcaacatttgctttttatatctcctatacagatagaaaaaacaaaaaatttaatttaaaattggatttcttcgctgaatgcgaagaatggttgatagatagagaaagtgattccaaaccagatgtttaccatcaaaataaattcaggattatagattctgtattgttaacaaataacagttctttacctgttacaattattgagttttcgatttctggaattcctgatcatttaaatgcttttacaatgattggtgataattattctgtaacggtaaaatcaatgtatgacgaacttccacatggt…	MSLIDFIKQFDWNNIVKTIKDFILPITSLVFSTFAFYISYTDRKNKKFNLKLDFFAECEEWLIDRESDSKPDVYHQNKFRIIDSVLLTNNSSLPVTIIEFSISGIPDHLNAFTMIGDNYSVTVKSMYDELPHGIRAYSGKSLKKGADLSKFPPLSLPITIPPYESKITTLVFRYDESLVEKNITINVLTSRGTAKFNRFVSSSQISQLDTGYAPPQLDEFD
428	phage9_ST18	fig|6666666.732693.peg.73	peg	phage9_ST18_5344_6042	5344	6042	+	Uncharacterized phage-encoded protein-like		FIG00628813	ff	atgcaagaattagtaattttgaaaaataaagaagctgtgactacgagtttgcaagttgcagaaagttttgagaaaaagcatcaacatgttttaagagatattgatgcactgaaaaaagatgtgtccaattttggacagatgttttctgaaggtaatgaaccagattcatacggcagaaatcgacgagttttcttcattagtagagatggttttttcttgttggctatgggttttacaggaaagaaagctatttacttcaaacaaaaatacattgaagcattcaacgaaatggaagatgttattcgcaagaatactgttcctcaaacaattgaagatatgatgatctaccaactaaaagaaatgaaagatgttaaaaaagatgtttccatgcttaaagat…	MQELVILKNKEAVTTSLQVAESFEKKHQHVLRDIDALKKDVSNFGQMFSEGNEPDSYGRNRRVFFISRDGFFLLAMGFTGKKAIYFKQKYIEAFNEMEDVIRKNTVPQTIEDMMIYQLKEMKDVKKDVSMLKDTMRISGQQEFEIKQKGNIKVMEVLGGKESRAYEEISKKVFSKFWSEFKRTFSIPRYGELPRKRFDDAVSFIEMWLPETAIRMEIDQLNRQQRLFGDENE
429	phage9_ST18	fig|6666666.732693.peg.74	peg	phage9_ST18_6035_6163	6035	6163	+	hypothetical protein				atgaatagagctgaagcgctaagaatcgggacggtaattgctaatcgctggtggagacacaataaaccaatcatcctaagccaacaacatattgacaagcaaaaagcatggcaacaaataaaaaagtga	MNRAEALRIGTVIANRWWRHNKPIILSQQHIDKQKAWQQIKK
430	phage9_ST18	fig|6666666.732693.peg.75	peg	phage9_ST18_6220_6561	6220	6561	+	FIG00627384: hypothetical protein		FIG00627383	ff	atggaaaaagaactttccactctagatcaatatttgactgatcctagttggggcaaatcgaatatcaaggaaacaaataatcgaaaaatcagacgaaatcttttgacggatgaagaactagcatgtgatcaagacgatttgggaaattttgtgagtatttgggatcatgtctatcttatccatttatcgaggaagtccaaaaaacctgaatatatctatgtcatcgaagatggcttgattgatgcgctagaagagtatgacagagataacttgattgatatctcttattacggatcaggtaagaaatacattgctgaaatggaggcagaatttgatgagtga	MEKELSTLDQYLTDPSWGKSNIKETNNRKIRRNLLTDEELACDQDDLGNFVSIWDHVYLIHLSRKSKKPEYIYVIEDGLIDALEEYDRDNLIDISYYGSGKKYIAEMEAEFDE
431	phage9_ST18	fig|6666666.732693.peg.76	peg	phage9_ST18_6554_7225	6554	7225	+	Phage protein		FIG01319482	ff	atgagtgaaaacaaagggacaacgacttttgaaaaactttttagtcgcaagttaaataaaatactcaagaaaaaaggaaattttgattatttatcttgggctcacgcgtgggagattatgaaaaagaatgatccacaggcaacggtaactattaatgagtataaacactacagggttgtttctggaactcatcaagactttcttgttgaggaatataaaccttttcttatggatgaaacagggacttatgtatctgtctcagtaacggttaaaggacacacggaaaccgagttatttcctgttttagattatcgaaaccaaccagttgttaaaccaaatgcaatgcaaatcaataactcattgaagcgatgctttgtgaaagcattggctctacacgga…	MSENKGTTTFEKLFSRKLNKILKKKGNFDYLSWAHAWEIMKKNDPQATVTINEYKHYRVVSGTHQDFLVEEYKPFLMDETGTYVSVSVTVKGHTETELFPVLDYRNQPVVKPNAMQINNSLKRCFVKALALHGLGLYVFQGEDIPTPPRIDTKKLNMLETILEAFNEQMGKDMTKTLIEYVNEQTDKLGLLADNVETIEQLSYEQCALMERAIAAKRKELDKK
432	phage9_ST18	fig|6666666.732693.peg.77	peg	phage9_ST18_7231_7917	7231	7917	+	Phage protein		FIG01319482	ff	gtgtttaaaccattaatcgattcatattcagcggttctgaaaaagttcaaaggaaaagacataggtgcaaccatcaatgaggaagtgaacattgatcgactaaagacgatgtatgacggctacgatggtgatcgagttattgaaattcgttttattgatcctagacgtttcacagtacagcaacgaaacttcatctatgcactcataggcgatattttcatcgatacaggcatgccaacggacttctggaaggaattcttttacttccgtttcgaaggtgtcacagggcgcgaaataagcctcaaagatgaatcgaatacgactgtgagtgatgccaatatcttagcaaatatcatcttagattttatctttgaacatcatattcctttcaaagaaggc…	MFKPLIDSYSAVLKKFKGKDIGATINEEVNIDRLKTMYDGYDGDRVIEIRFIDPRRFTVQQRNFIYALIGDIFIDTGMPTDFWKEFFYFRFEGVTGREISLKDESNTTVSDANILANIILDFIFEHHIPFKEGYEILPANQEYYFYKCITKRVCCICGKTGADIDHFDKALGRRKRKEVDHSEYTFAALCRIHHTEKHKIGVTNFKNKYQIKGIKLNQETIKKLRIGG
433	phage9_ST18	fig|6666666.732693.peg.78	peg	phage9_ST18_7920_8147	7920	8147	+	hypothetical protein				atgattaatttaaacgcagtagcgtttgaacaaacatggcgcactaagtataaaaaaatgagtccaagagacaaattgttcttagaaatcatgacatttgctttcattggtacacaagctgaacaaagcgatattagtgttgaaaaaattaagacgaatagattagttaatggaattacagagacttgttaccagtacacgattatcgtcgtggatgaggaggaataa	MINLNAVAFEQTWRTKYKKMSPRDKLFLEIMTFAFIGTQAEQSDISVEKIKTNRLVNGITETCYQYTIIVVDEEE
434	phage9_ST18	fig|6666666.732693.peg.79	peg	phage9_ST18_8150_8977	8150	8977	+	Phage replication initiation		FIG01559278	ff	ttggcagaaagaagaatgttcgcaaagacaattattgattctgatgcattcctagatatgcctttatcgacacaggcattatatttccatctatcaatgcgcgcagatgatgatggatttattaataatcccaaaaaaatacaacgtatggttggttgtggtgatgatgatttaaaactgcttatggcaaaaagattcatcttagttttcgagagcggtgtgatcgtcattaagcattggaaaatacacaactatattcgtaatgatcgttacaaacccacgttatatcaggatgaaaaagctttactagcagacaaagataacaaagcttatacatttgcagaagagctttctaaacatgatgaaaaacttggtataccagatgacaaccaagcggta…	MAERRMFAKTIIDSDAFLDMPLSTQALYFHLSMRADDDGFINNPKKIQRMVGCGDDDLKLLMAKRFILVFESGVIVIKHWKIHNYIRNDRYKPTLYQDEKALLADKDNKAYTFAEELSKHDEKLGIPDDNQAVYQMDTQVRLGKDRLGKDSKEIKDLTPSKKSKAKPIRHKYGEYKNVLLSDEQMEKLKTEFPNDYQERIERLSEYCESSGKTYKNYLATIRSWARKEKSESKNASSGYKRTGRREKLPEWAIDQEAYLKKKALERANRQSKAPF
435	phage9_ST18	fig|6666666.732693.peg.80	peg	phage9_ST18_8989_9258	8989	9258	+	hypothetical protein				ttgaaaatcgattatctagaactaattaatgaaatagcgaattataaaactggcgaggaaatagacatcctgagagacgtatatgatcaactcgaagaagctggaatcgaaggaattaataatgatcgttcgagttggagtaaactcagatactatttcgcactttatatcgatgcaacacaattaagaaatttagcttatacaaaattactatttgttgattgcattaaaggattgcaaaaacatcttagtgaacttgagcaggtgtaa	MKIDYLELINEIANYKTGEEIDILRDVYDQLEEAGIEGINNDRSSWSKLRYYFALYIDATQLRNLAYTKLLFVDCIKGLQKHLSELEQV
436	phage9_ST18	fig|6666666.732693.peg.81	peg	phage9_ST18_9263_9427	9263	9427	+	FIG00632008: hypothetical protein		FIG00632005	ff	atggatctaaaaacatttacagcacagatcgaactaatgcatcaagaagctttaagacaaagcgcctcgtacgaagacaagtggctcaacacgttccatggtggacgtgagagcgcacttgatcaagtactcaaattattgaaaggggaacgtcgggatggataa	MDLKTFTAQIELMHQEALRQSASYEDKWLNTFHGGRESALDQVLKLLKGERRDG
437	phage9_ST18	fig|6666666.732693.peg.82	peg	phage9_ST18_9420_9722	9420	9722	+	FIG00631516: hypothetical protein		FIG00631515	ff	atggataagaaagcggcaatgaaacgaatcatcgaactgacacattctgagaattggcaagaagacaaagaaatagttacagaagtccaaaagctcggtaaatcaatgtggactgaaaagcccaaacggagaacgccgagaaagattgcaatttggcatggtgatcgaattctagtaacaggtactgctgaacagttatctgaaattactggtctgagcaaaaacatcatctgggatagagcaaggagcttatggattgattcaaaaggacgacaatttaggtatgtggaggagaaaaaatga	MDKKAAMKRIIELTHSENWQEDKEIVTEVQKLGKSMWTEKPKRRTPRKIAIWHGDRILVTGTAEQLSEITGLSKNIIWDRARSLWIDSKGRQFRYVEEKK
438	phage9_ST18	fig|6666666.732693.peg.83	peg	phage9_ST18_9719_10030	9719	10030	+	Phage DNA binding protein		FIG01283764	idu(14);Phage_packaging_machinery	atgaacgaactaatcacaaaagtagagcagtgggctaaagacaagggactggatcaagcagatccaaaagcacagtttttgaaagtagctgaggaattcggggaaatcgcttcagcaatggcaagaagtaatgatgagctatttaaagatagcgtaggagacgtaatcgtcacgttgattatcctttccatgcaaaaagggacaaacgtacaagagtgtttagaaatggcatacaacgaaatcaaagggcgcacaggaaaaatggtagatggtgtattcgtgaagtcgagtgatttggaggacagcaaatga	MNELITKVEQWAKDKGLDQADPKAQFLKVAEEFGEIASAMARSNDELFKDSVGDVIVTLIILSMQKGTNVQECLEMAYNEIKGRTGKMVDGVFVKSSDLEDSK
439	phage9_ST18	fig|6666666.732693.peg.84	peg	phage9_ST18_10126_10245	10126	10245	+	hypothetical protein				gtgacaggtattgtcctgttaattatcggaattctagttgcagttggagcagaactgaatctttatgtaaatggtacacaagaagatttggtgcgatttatgttttggatgaagaattag	MTGIVLLIIGILVAVGAELNLYVNGTQEDLVRFMFWMKN
440	phage9_ST18	fig|6666666.732693.peg.85	peg	phage9_ST18_10256_11071	10256	11071	+	Phage protein		FIG01319482	ff	atgaacgaaaacaaattaatcaaattaggtgtagcaggagcagtaatcgtaggtattggagttatcggaggatttaagttcttcgaaaaaatcgataatggatatgtgggtgtgcgctattcaatgaacggcggtatcaaagatgaagcactgacgcaaggtgtgaaatttgtagggattgacaaagtgatccaatatccaattcgcttgcaaactatccaatcaaaaaatatttcagtatctacaagcgacggcaaaaagacaacgattgatatcaaatatgactacaaagttgattcaactaaagcagcaaaaatgtacaaggaatttgggaatatcacttcggaagatatcgaaagtggatggttaaaatctaagcttcaaaaggtcgctcgtgaa…	MNENKLIKLGVAGAVIVGIGVIGGFKFFEKIDNGYVGVRYSMNGGIKDEALTQGVKFVGIDKVIQYPIRLQTIQSKNISVSTSDGKKTTIDIKYDYKVDSTKAAKMYKEFGNITSEDIESGWLKSKLQKVAREVYAKYSLLDVLSGDSSKVEAEVLTNFAKSVESKGFEVEDVTLGVPDVDKETQKSIDAIIRAGQENEKAKLDAETAKTQADSEAYKKTKAAEAEAESNRKVAESVTDNLIRYEEAQARKKHGWVTVNGADTVVTDEAGK
441	phage9_ST18	fig|6666666.732693.peg.86	peg	phage9_ST18_11210_11566	11210	11566	+	Phage protein		FIG01319482	ff	atggatctcattacacaatacagtgatatcatcctcaagaaaatcatggcaaagattcagaaagataaaaaagcaaaagaacgagcggaattagttaagttggaaatggctgaaacaggagtaggagtgcgaagtagcaggcattggaaagcagcagcaaacattgaattttattacaacgaaattcaaaaagggttcgatcagatgcgtgagctggatcggcaaacaaattggagcaagaaacttcatcaagatcgtttcaaatttgtagagaagtataaagaaatattagaagagtatttgaggaggacagcgaatgataaaaaagctcattcaattcagcatggatttatatga	MDLITQYSDIILKKIMAKIQKDKKAKERAELVKLEMAETGVGVRSSRHWKAAANIEFYYNEIQKGFDQMRELDRQTNWSKKLHQDRFKFVEKYKEILEEYLRRTANDKKAHSIQHGFI
442	phage9_ST18	fig|6666666.732693.peg.87	peg	phage9_ST18_11592_11771	11592	11771	+	hypothetical protein				gtggagtctgatcatttaatcataagttttgctgacgaacgtcaaattatcatatgggtagttgacgatatgctatatccagaaattgtacatgattttgaagaatcaaaagcggttgagtttgaaatagtgaaaaaagtaatggaattgattgaaaaatacgaggaggacagcaaatga	MESDHLIISFADERQIIIWVVDDMLYPEIVHDFEESKAVEFEIVKKVMELIEKYEEDSK
443	phage9_ST18	fig|6666666.732693.peg.88	peg	phage9_ST18_11768_12166	11768	12166	+	FIG00631830: hypothetical protein				atgataccgaagtttagagcgtgggataagcgagaaaacacaatgagagatgtagctgtcttacattttactaaaaacggcaaaacaaactttattgaatattggataaatcctaccgaattgaaatcatatcacgtgcgaaacatcgacctcatgcaatccacaggaatgaaagataagaatggtgtggagatatttgaaggggatgtagtaattacatcaaaaggagcgattggatatgttgcgtatcttcaacaagaagccggctttgtagttgtactaaagaaaagtgattatagattaggccataggaatactggcgaaagttatgatgtagcaactgctcatgaagtcatcggaaatatatacgagaatagcgagttattggaggtagagtga	MIPKFRAWDKRENTMRDVAVLHFTKNGKTNFIEYWINPTELKSYHVRNIDLMQSTGMKDKNGVEIFEGDVVITSKGAIGYVAYLQQEAGFVVVLKKSDYRLGHRNTGESYDVATAHEVIGNIYENSELLEVE
444	phage9_ST18	fig|6666666.732693.peg.89	peg	phage9_ST18_12498_12728	12498	12728	+	hypothetical protein				atgaaatacgaaataccactaagtgaagcgggcattcaagcaattatcaatggtcgggaggttaataaaaaacttcctgatggtactgaattagtcatcagacaaagttatttgaaagatatggcagctccagtattaattgatcgttttaacgtgactgattctgtggtagagaaccacttgaaagaatttcgatcaagtataaacgacactttcagattagggagttga	MKYEIPLSEAGIQAIINGREVNKKLPDGTELVIRQSYLKDMAAPVLIDRFNVTDSVVENHLKEFRSSINDTFRLGS
445	phage9_ST18	fig|6666666.732693.peg.90	peg	phage9_ST18_12735_12938	12735	12938	+	FIG00630572: hypothetical protein		FIG01824941	ff	atgaacaccagacaccgcagagtagcaaaactaagaaaacaggaactgaatgtactaaagacaaagtttgaaaaagaatatggaatttcagcagaagaaacatataaagtggcaagtcagtttgttgctgatgcgagtgagactattcgtaagtttgggatttcgatattaaatgatgatcgtaaatgggaggcagaaagatga	MNTRHRRVAKLRKQELNVLKTKFEKEYGISAEETYKVASQFVADASETIRKFGISILNDDRKWEAER
446	phage9_ST18	fig|6666666.732693.peg.91	peg	phage9_ST18_12935_13228	12935	13228	+	FIG00631129: hypothetical protein		FIG00631128	ff	atgaaactaaaagacggattttacactgatgcttatggaattggtggtttgatgatggatctaccaactaagaatcctataaagcaagaggaatcagaaattaaagtcggtgacatggttcgctgcgaagcagaagggttcatctatccatttcgtggatatgtagagcatctctataatcactcagcgatcattcgcattgaaaacacgatggaatgtgacaagcggttagcgaaaagcaaagagaatttagcagtggtgagattggtggatatggaagttataaaatcttaa	MKLKDGFYTDAYGIGGLMMDLPTKNPIKQEESEIKVGDMVRCEAEGFIYPFRGYVEHLYNHSAIIRIENTMECDKRLAKSKENLAVVRLVDMEVIKS
447	phage9_ST18	fig|6666666.732693.peg.92	peg	phage9_ST18_13297_13698	13297	13698	+	Phage transcriptional activator ArpU				gtgaacattttagagaatatagatattaagcaaacaaggaaaaatgctagacgattactaaaaagatacagaaatttagaacgtttggtcggaccagtgaaaatagacttttccgtgatgactgttaccaaaaatttgaaattcacaattgacagtcaaaacgaagaaatcattgaagcgataagtactcgagattcggttatcgaagcattaacacggctaagtagaatccatttccaggtactttattatagttattgttttcctaataagatgtcaatgtatcaaataggagaaaaattaggatattccgatagaactatcgagagaatgaaggcagtagctttggttgaatttgctgaggcgtataaatcaggagaactcatttcacgtacaaaa…	MNILENIDIKQTRKNARRLLKRYRNLERLVGPVKIDFSVMTVTKNLKFTIDSQNEEIIEAISTRDSVIEALTRLSRIHFQVLYYSYCFPNKMSMYQIGEKLGYSDRTIERMKAVALVEFAEAYKSGELISRTK
448	phage9_ST18	fig|6666666.732693.peg.93	peg	phage9_ST18_13773_14240	13773	14240	+	transcriptional regulator, ArpU family		FIG00629551	ff	atggtacttttcgatgtaaagaaatatgagacaccaagcgcgaaagatgttgatatggaacgcacaaaacataatgtcgctgtgtttctttcagcatatctatcagctagatgtagagtagggcaacctcgagaaccaaaagtgacagcatcttattccttggttccaccttctacagctgatcatatatttgaagcagaaagaatgctgatcgataaagaagaagcacaggaagaatttgagtatctgcataaattgtttgttcgaggctattcagcgatacagcatccgcataagcctgatgtgactgaaaggcgcaagaagatattctatgatcgttatatcaatggtctgcccatttatgtaactgctcaaaggaataatactagcgaagaatcg…	MVLFDVKKYETPSAKDVDMERTKHNVAVFLSAYLSARCRVGQPREPKVTASYSLVPPSTADHIFEAERMLIDKEEAQEEFEYLHKLFVRGYSAIQHPHKPDVTERRKKIFYDRYINGLPIYVTAQRNNTSEESVKVESNRIIIQFASSLELVAFK
449	phage9_ST18	fig|6666666.732693.peg.94	peg	phage9_ST18_14538_14753	14538	14753	+	hypothetical protein				atgaataacgcttccgaaaaaattgatcaactaactattttagtaaaccaaagaatcgaagatattatcaaggaattcgaaggtgaaaagattaagagcataaagcttactttaatggatcataagttcgaactaaattcgacaaaaaggaagatcgttgagcttatagaaaaagaaattgctgtccagatcaatgagcaacaattaactaattaa	MNNASEKIDQLTILVNQRIEDIIKEFEGEKIKSIKLTLMDHKFELNSTKRKIVELIEKEIAVQINEQQLTN
450	phage9_ST18	fig|6666666.732693.peg.95	peg	phage9_ST18_14777_14989	14777	14989	+	hypothetical protein				atggataaagaaagtgcacgagaactttatttgagtaaattcaaacgtaacaacaaaccagaagaagtttttggatcaaacgttaaagaggttggagaaaaactaactcaattattaaaagaagaagacttaacatatgacgaagcatacgcaagtcttcagtactgttacaatctattgaagtatgagtctaattttctgaaacttcaatag	MDKESARELYLSKFKRNNKPEEVFGSNVKEVGEKLTQLLKEEDLTYDEAYASLQYCYNLLKYESNFLKLQ
451	phage9_ST18	fig|6666666.732693.peg.96	peg	phage9_ST18_15299_14967	15299	14967	-	hypothetical protein				gtgattcaagaaagtttggatgaagattttgacttttcaaacccaaagatatccatagcaagtggtgcggaaaaaggattcctttgggcaaaagctgctaagacatggaatgatagtttttcatatcctagacaatcagtaaaacttttggatcatccccaactattattagaaaaaattaaagcttttataggcaatctgcagatagaagactatagagaattttctacattggcttacaatacggaatatattgatggaaaaaaattcaatttttgtttgttgccagaatccaattacgaattatttactattgaagtttcagaaaattag	MIQESLDEDFDFSNPKISIASGAEKGFLWAKAAKTWNDSFSYPRQSVKLLDHPQLLLEKIKAFIGNLQIEDYREFSTLAYNTEYIDGKKFNFCLLPESNYELFTIEVSEN
452	phage9_ST18	fig|6666666.732693.peg.97	peg	phage9_ST18_15980_16192	15980	16192	+	hypothetical protein				atgaacgaaaaccaattaagagagttgtttaaaacgaatgaagcaaacaaaacaatggaggcgacattctacgaaactcaaaaaagcttagcgttaatcgcaaaacaatcaaagtatttctacgatcagcttattctgcaaggatttaatgaaggacaggctatggaatttatgatgcgaaccttttctgccagtaaccaacagaaagagtga	MNENQLRELFKTNEANKTMEATFYETQKSLALIAKQSKYFYDQLILQGFNEGQAMEFMMRTFSASNQQKE
453	phage9_ST18	fig|6666666.732693.peg.98	peg	phage9_ST18_16199_16426	16199	16426	+	conserved hypothetical protein		FIG00629156	ff	atgagaaactactggtatatatcgctaactaatgaatatcctcgaaccattgatgattgttcagtgcgtgttgtgcgttctgtacaaatcaaaaagaagtactccatcattgaaatgaccagagaagctacaccaaatgagatcgataagtacaatcttcgttactgtggccatggatattggaaagacgaatatattcaacaaaacattgagaggtacatcaaatga	MRNYWYISLTNEYPRTIDDCSVRVVRSVQIKKKYSIIEMTREATPNEIDKYNLRYCGHGYWKDEYIQQNIERYIK
454	phage9_ST18	fig|6666666.732693.peg.99	peg	phage9_ST18_16423_16707	16423	16707	+	FIG00627746: hypothetical protein		FIG00627745	ff	atgaatgataactatgattacatcaagttgattgaaaagataagagcagaaaaagatatggacgaactagctaacttattcatgaacatcattagtttggtggggttaaagatggatgaagtagcggcactaaattatttcatcgctgagcaaacaattagagcagagcacaatgctaagttcttgaaagataggttagatctagatgtaaaaggattaggcgttgaagggatattcaaagtgcaagaagccttagtgaatgtttatgtcgaaaagatgcaatag	MNDNYDYIKLIEKIRAEKDMDELANLFMNIISLVGLKMDEVAALNYFIAEQTIRAEHNAKFLKDRLDLDVKGLGVEGIFKVQEALVNVYVEKMQ
455	phage9_ST18	fig|6666666.732693.peg.100	peg	phage9_ST18_16748_17320	16748	17320	+	FIG00633209: hypothetical protein		FIG00633206	ff	atgaaattaaaagattatatcagggaagggtataacattgtaactacaccaaatctagcttacaaaattcaagaagattatcccaatgttttagtgtttactgatagagctttagatgccattcctatagggaagttattagtagatcgttattatagcaacaatccagctgttcttagtgctaagccacttcaaaacgcttatgctattgaacgctttacttgcgagtttactggatatgagacggtagtaccaatgacaggcgagacaggaagaaaagtaattcaacagatcaaaaagaggattgctgaattgacgttagatgatggaagtaatacgaaccttctagaaatcaaactaagagatactgactcagtaccagaagtttattataaaggt…	MKLKDYIREGYNIVTTPNLAYKIQEDYPNVLVFTDRALDAIPIGKLLVDRYYSNNPAVLSAKPLQNAYAIERFTCEFTGYETVVPMTGETGRKVIQQIKKRIAELTLDDGSNTNLLEIKLRDTDSVPEVYYKGQRMDEMPIGLVDITYHWHTEEYECQVPKGANDITIEYYDSHNNKYLDRKIIGHKRDM
456	phage9_ST18	fig|6666666.732693.peg.101	peg	phage9_ST18_17321_17632	17321	17632	+	Phage-associated homing endonuclease		FIG01365568	ff	atgattgatgtttcaactaaacaagcaagagctaggttctatggatcaactgagtggaggaaacttagaagtcaatgcttagagcgagatcattatgagtgccaatggtgtaaagcagagggtagactaacaactcaacatgattcaattcttgaagtggatcatataaaggagctggagtatcatccggatttagctctagatataaacaacctaagaaccttatgcaaagattgccataacaaaaggcacaaccgtatgaaatatcgtggccaacaaaagaaaagaaagtgggatgatgaatggtggtaa	MIDVSTKQARARFYGSTEWRKLRSQCLERDHYECQWCKAEGRLTTQHDSILEVDHIKELEYHPDLALDINNLRTLCKDCHNKRHNRMKYRGQQKKRKWDDEWW
457	phage9_ST18	fig|6666666.732693.peg.102	peg	phage9_ST18_17623_17883	17623	17883	+	hypothetical protein				atggtggtaagaaaaacagcaaacagagatgatgtcaaacgagcagaagcaatcgctatggttgataaggctattgataagttggttctatttaagagtcagctcattgaagaaacaacaactgtagaggatatatctatcaacaatagactaataggtaacgctaatgaagtaacagggacatttaatattaatgtagacattgattataccttgagtccatttgcacatattgtagaaagcaacgagcaagacggctga	MVVRKTANRDDVKRAEAIAMVDKAIDKLVLFKSQLIEETTTVEDISINNRLIGNANEVTGTFNINVDIDYTLSPFAHIVESNEQDG
458	phage9_ST18	fig|6666666.732693.peg.103	peg	phage9_ST18_18060_18605	18060	18605	+	Bacteriophage		FIG01108403	ff	ttgaattctaagttggttggcacgagaatgaaacaaaaaagaattgaaaaaggattgacacaggctgatgtagcaacgaaaagtggtatttctagtaggtattatggaagtattgaaaatgggaaaaattcccctagtatcgaaacgttaaactcaatttccatcgtcattggatgcagtttacatttcttactcaatgatcgcatggacgacatggaaaaacgcgtagagctagaaaagaaacgtctgcagaagatattcgataaaattcctcatgacaaacttaatttagttgaagggctgatcattcaggcagcaaggttacgtgtcttgttggatgataactggaaggacatcattgaaaacggggagtacgagaaatttaaacaaagcgagaac…	MNSKLVGTRMKQKRIEKGLTQADVATKSGISSRYYGSIENGKNSPSIETLNSISIVIGCSLHFLLNDRMDDMEKRVELEKKRLQKIFDKIPHDKLNLVEGLIIQAARLRVLLDDNWKDIIENGEYEKFKQSENQIAYDRKRPIVENYDNRDKTYQAIVKQLTDLLPQGTRADKKSKLLGRK
459	phage9_ST18	fig|6666666.732693.peg.104	peg	phage9_ST18_18608_20299	18608	20299	+	Phage terminase, large subunit		FIG00017949	idu(55);Phage_packaging_machinery	atgctttttaaccagcacgttgatcaatatattcgtaaatggaaatctggtgagttaatccttaacgaaaaaaggatacaacttttaaaactaatagaaaaagaaatattacctcgcgacgacatttattacttcgacgaggagcaaataaataattatatcgagtttagtcaagcatggtattttgagttagatgaatgggagaaatttatttctgcattcatttttttgttttataaagaagatgacgaagttgtttttgatgaatttgttattaatatggggcgtggcgggggtaaaaatggctttatttcaacattggcaaattattttgtcagttcgcttcacgggattgattactatgatgtttcaattgtagctaatagtgagaaacaagca…	MLFNQHVDQYIRKWKSGELILNEKRIQLLKLIEKEILPRDDIYYFDEEQINNYIEFSQAWYFELDEWEKFISAFIFLFYKEDDEVVFDEFVINMGRGGGKNGFISTLANYFVSSLHGIDYYDVSIVANSEKQAKRSFQECYRVINKKGNEDLKEEFEAYKSSLTGLETQSVFEYKTSNASSQDGGREGAVIYDEYHEMENTDIVDVFSGGLGKVDHGRQFFIGTKGFVREGYFDIKYRECEDILNGLSEFKGVFPYICELDAIEEMDDPKNWPKANPALQPPLNKRGKRLFNEVMKKYKKLAKEPSGRSAFVTKRMNFLEDNMENSVASREEIMATNRPFFELDTVPIGSLDFGSVRDFATCGLLFKNRKKSEYAFKSFTFAMKNFCDVHYGYSLKEQL…
460	phage9_ST18	fig|6666666.732693.peg.105	peg	phage9_ST18_20331_21278	20331	21278	+	hypothetical protein				atgaggataaaaggaaaaaacatatcttgggtattttacatgttggggattttagcttttacatttgtggcaataaaactatcagaaattattattccaaatgacagtgtagtttcaaagaatttggttttagaaagagctaaactaattatttcaattttaggaccagcattaacactaattgtttttgttcgaacaattcaaactcaattagaatcttcaaaaaacttaattaaagataacgtcagtaaagatttttataatttgctaaatttattcaaaagtatacaggataaaatgaattctgaattatttagtacaattgaaaaaagaattaaagtacctataaataatataaatacaaatttagatgttagagaaaataaagaaactactaaa…	MRIKGKNISWVFYMLGILAFTFVAIKLSEIIIPNDSVVSKNLVLERAKLIISILGPALTLIVFVRTIQTQLESSKNLIKDNVSKDFYNLLNLFKSIQDKMNSELFSTIEKRIKVPINNINTNLDVRENKETTKEVQEDLKEYSASLNKVLSESVKKINEIFEDNYKDIGSYLKVFHRILKILNNRYESKDISHEEYKMYVGILRSQIEDYEFYIILINSLFTLRGTGMGIELIETSFFGDELDIDLKQHFEHPEFLTEIIKDNFVEKKSYRESVKTRKKNRKLFENRKINDNLLSLLRIRYTLQDGNKIIISNGV
461	phage9_ST18	fig|6666666.732693.peg.106	peg	phage9_ST18_21327_22499	21327	22499	+	Portal protein, phage associated		FIG01289538	ff	gtgagtttatttgatatctttaagcaatcaataaagaacgaagatccatcggattggattcctgactttgtgtttggtgatgaagaatctgctagagcatatttgaaaatcatggctaaaagtacagttcttgattttgttgcaagaactatgtcaacgttagaagttaagtttaaaaataaagatgggacatcagattgggattacattctaaatgtccgacctaattctgatatgtcagcagctacattttggcaaaaatttttttatcggctcttagatgacaacgaagtgttagtgatatttacagatgataatcaattgctgattgctgatgattttagtcgaacagagtatgccgtgtatgatgatgtttttacaaatgtgatggtgaaaaat…	MSLFDIFKQSIKNEDPSDWIPDFVFGDEESARAYLKIMAKSTVLDFVARTMSTLEVKFKNKDGTSDWDYILNVRPNSDMSAATFWQKFFYRLLDDNEVLVIFTDDNQLLIADDFSRTEYAVYDDVFTNVMVKNFVFERSWAMSDVIYMEYNNEELERFTRGLFEDYAELFGRILEVAMRNNQIRGSVSIDSTGTANDEKGKDGKTRSQRLQEYIDKIWNSFKTNSVAIVPKVKGFEYEEYTNKQGVSNQSLDELNKMKSSLIADVANAIGVPTALIYGEKAELDSNIKAFRKLCIAPLVKKLQDELVAKIISRQEYKNGERIEVKKVLQKDLLEYATQIDKITSGGAFYIDEVRDEVDYDELPNNEGKIRIRTKNYEETVKGGENDNAES
462	phage9_ST18	fig|6666666.732693.peg.107	peg	phage9_ST18_22486_23190	22486	23190	+	Prophage Clp protease-like protein		FIG01305986	ff	atgccgaaagctaaaaaagtaccatttcagtttactaacgaaattcagaatggtaagcacattctcaccttgagtggaaatgtacagaaaaaatattggcgtgatgatgatgtcataaacgctaaagatattcgtgactctctagatactgtaaccgatgatattgtaatcaagttgaacagcccaggcggtgatgtgtttgaagggattgagatttacaattatttaaaagatcacccatcaaatattactgtagaagttacagggcttgccgcaagcgcagcaacgtttattgtcgctggtgccaatgatgtgattatgaatgttgggacttctttgatgattcatgaagcttctacatttgcttgggggaataaacaggacatccaaaaaacgtta…	MPKAKKVPFQFTNEIQNGKHILTLSGNVQKKYWRDDDVINAKDIRDSLDTVTDDIVIKLNSPGGDVFEGIEIYNYLKDHPSNITVEVTGLAASAATFIVAGANDVIMNVGTSLMIHEASTFAWGNKQDIQKTLNALETIDDSILAIYSDKTGQSVDKLREWMNEEKWFTADEAVKYGFANSVKREEPQNEPQNIAAMIQDAVAVAIANLKEPVTNKIEQESKQKSLIARLRKGE
463	phage9_ST18	fig|6666666.732693.peg.108	peg	phage9_ST18_23195_24355	23195	24355	+	Phage major capsid protein		FIG00016372	idu(26);Phage_capsid_proteins	atgttaaaaattacagataaaactgcagatgcaaaaaaggcatttaatgctatttcttcgaaagaagatgcaacacccgaacaaattaatgctgctctagaagaatatgtaactgccattgcagaagatgccggcaaacaggtgcgtgctgaatatgaagaattgaaaaatgtgacggacaaccgtgtattagaggctcgtggaattcctacactaacagtagaagaaacaaagttttataatgaagccgtaaaatctggaggtttcgattctgacgtagtttggccagaaacgattttggaacgtgtttttgaaaatcttcaaaacgatcatcctattttaggcctcattaactttacaccaactgtaggtcgtgtcaaagtaattagagcacgtcgt…	MLKITDKTADAKKAFNAISSKEDATPEQINAALEEYVTAIAEDAGKQVRAEYEELKNVTDNRVLEARGIPTLTVEETKFYNEAVKSGGFDSDVVWPETILERVFENLQNDHPILGLINFTPTVGRVKVIRARRKGVAVFGPLHKDLEGQLDAEFGATEFVQLALTAFFLISNDTLDLGPRWIDRFINLSLSEAVRDVWAKKIITGSGKDEPIGLLKDLDGAVTSGVYPDKASAGTLTFAKEKIVLELAGVMKKLSKYTYKVDGDDEGEVEYRSVAGRVYLIVNPVDYWDIVARVTFANLNNVYGTTMPFIAVDHIIESVDVPESKCIAYVDKEYEATQSRAEKVYVYKETFAMKRATLYAVDMLGNGYPTNNDAAQVYDLDFTAGE
464	phage9_ST18	fig|6666666.732693.peg.109	peg	phage9_ST18_24699_25061	24699	25061	+	Phage protein		FIG01319482	ff	atgccaattaaatcaaattataagaagcctaaaattgtagctggtgatctaaatacgccagttactttttttgagtttcaacctaataagggtccagaacctggtgatgaagaaaaaaaggaactgtatttttgtacagcactagtttacaacccatcaatgaaagatcgtgacattcttggcacaaaagaaggcgttacgataaaaatacgggatccccatcaatcttatattcctactaacaaacataaagtaaggatattagattatcgatatggagataaagtttgggaaataatcgatgtctcaccggatttggaagaaaattcaattgtaaagatagtattagaattaattacttaa	MPIKSNYKKPKIVAGDLNTPVTFFEFQPNKGPEPGDEEKKELYFCTALVYNPSMKDRDILGTKEGVTIKIRDPHQSYIPTNKHKVRILDYRYGDKVWEIIDVSPDLEENSIVKIVLELIT
465	phage9_ST18	fig|6666666.732693.peg.110	peg	phage9_ST18_25077_25481	25077	25481	+	FIG00627722: hypothetical protein		FIG00627721	ff	atgagtaacgtaaagtttgaaggcgttcaagaaacaatccaagctttagaaaaaaagtttggagaaaagaaaactaagacattaacaaaaaaagcaatcaatgttggcgctgaaaaagtagaaaaacagttgcaaacggacatgaccgtttttaaagacaaaggttatacgattgatgaggttgtacgtaagaacgctacgtatagaaattacaaggcagaagctgaaatcggttggaatggtcctcatcagcgttatagaatcattcacttaaatgaatggggatatacacgaaaaggtaagcaaattaggccaagaggttttggcgtaatcactaaatcgcttaaaaattccgagccactatattttgatgctgttggggaggaggttaaaaagaga…	MSNVKFEGVQETIQALEKKFGEKKTKTLTKKAINVGAEKVEKQLQTDMTVFKDKGYTIDEVVRKNATYRNYKAEAEIGWNGPHQRYRIIHLNEWGYTRKGKQIRPRGFGVITKSLKNSEPLYFDAVGEEVKKRL
466	phage9_ST18	fig|6666666.732693.peg.111	peg	phage9_ST18_25478_25888	25478	25888	+	FIG00775153: hypothetical protein		FIG00629409	ff	atgaaagatatgctcaatatcatttatgaggctctttgtttgaatgagtatattcgttcaatgacatataacgagaataccgagcaatatcgtattaaattttatgagcaacctgaaaccgccgataaaacagggccaatgatcacacttcgtcctgtagatacacctaacgaagcatatcacggaagtaacaaagagctttctgtagagcatatggtacagattgatgttgaatcgaaatatagagcaacatgcaagcagattcaatatgagataaaaaaagagatgaaaaaactaggctttggccaaatttctggtcaagggttagatgaatacttttctgaaacaaaacgctttgtagacgcgcgtcgttacgaaggaaatacaaaaatttacgat…	MKDMLNIIYEALCLNEYIRSMTYNENTEQYRIKFYEQPETADKTGPMITLRPVDTPNEAYHGSNKELSVEHMVQIDVESKYRATCKQIQYEIKKEMKKLGFGQISGQGLDEYFSETKRFVDARRYEGNTKIYDTEY
467	phage9_ST18	fig|6666666.732693.peg.112	peg	phage9_ST18_25949_26536	25949	26536	+	Phage major tail protein		FIG00019508	idu(8);Phage_tail_proteins_2 idu(8);Phage_tail_proteins	atgactttagtaggattcaaaaaaatgacaatcgggatctttgacagcacagggaagattccagcagcaaatttatatgtaattgaaggtgaacaagacaaaggggcgactgtatctgctgaaatcagtgggctatcaaaagaaccatcaaaagtttacggatcgaacatcgcttactatgtctctcaaaaaggaacaggcgatgtttcagctacttttggattgttagatttaccaacagaagtaaatgacaaaattcttggttacaaaaccgatacaaacaaaatcagcttcttgggagaagatactgagccaccatattgtgcaattttgatggaatcggaggatttgaacggcgatacagcaatgcttgcgatgttcaaaggaaaattcagtcgt…	MTLVGFKKMTIGIFDSTGKIPAANLYVIEGEQDKGATVSAEISGLSKEPSKVYGSNIAYYVSQKGTGDVSATFGLLDLPTEVNDKILGYKTDTNKISFLGEDTEPPYCAILMESEDLNGDTAMLAMFKGKFSRESINLNTTTNEAFEPEAEEYVFSAIANDVEGDAKGQTVAKYVGDEEASITALKEMVFPAAGE
468	phage9_ST18	fig|6666666.732693.peg.113	peg	phage9_ST18_26609_27076	26609	27076	+	Putative phage protein		FIG01331738	ff	atgccagatacatttaaaatctataaaaaaaatggtactgaatttacaaaagtcgcagagggtgaaagtccactttctattactggaattgcagcaaatactcaagttgctaaaggagactaccaagctacgcgtgtggttggaggtcaagaatcagtaaaagtagatattcctgcatttaccactcttccaatttcagttactggtgtgacgttggataaaacgacagctgaagtcgaacaaggcggaaccttaaaattaactcctactgtaacaccagcaaatgcaacagacaaaacaggaagctggagcagttcgaatacagctgtagctactgttactggaggcaacgttacagtaaaaacagacgctgaagttggcggaactacagaagtttca…	MPDTFKIYKKNGTEFTKVAEGESPLSITGIAANTQVAKGDYQATRVVGGQESVKVDIPAFTTLPISVTGVTLDKTTAEVEQGGTLKLTPTVTPANATDKTGSWSSSNTAVATVTGGNVTVKTDAEVGGTTEVSFTTTDGGKVAKCTITVIEKAAG
469	phage9_ST18	fig|6666666.732693.peg.114	peg	phage9_ST18_27122_27430	27122	27430	+	FIG00631769: hypothetical protein		FIG00631768	ff	atggcaaaagtaagaattgaattgaaagaagaatcaggaaagaaagtctatgaaaacatagacacaacaggtaaagattatcgaaaagctttagaaacaatcaaaaagctaaatgaagatggagtaatgatttggaatcgtttagacatttatttggattttgctgtaggtatcttcagggatagcaaattgacagctgaacaaattcttgatggcttaccatctgagaaggtaatgagcacattggacgacatcctaggagaagtaatggggattgaaagtaatccagacccagacgcaaaaaagtaa	MAKVRIELKEESGKKVYENIDTTGKDYRKALETIKKLNEDGVMIWNRLDIYLDFAVGIFRDSKLTAEQILDGLPSEKVMSTLDDILGEVMGIESNPDPDAKK
470	phage9_ST18	fig|6666666.732693.peg.115	peg	phage9_ST18_27478_27609	27478	27609	+	hypothetical protein				gtgaaagcgggatggtcactatctgacatagaagataattcctttgaaatgatgatgaaaattgcgtgcacttcgcctaagaaagagaaacaaaaagaagttgatcttaaagacttcttgaaatccatgtag	MKAGWSLSDIEDNSFEMMMKIACTSPKKEKQKEVDLKDFLKSM
471	phage9_ST18	fig|6666666.732693.peg.116	peg	phage9_ST18_27625_34389	27625	34389	+	Phage tail length tape-measure protein		FIG00011468	icw(1);Phage_tail_proteins_2 icw(1);Phage_tail_proteins	atggcaaatggaaaacctttaggcaatatgattataaaactagacttagacagttcagctttttcaaaaggtctagccggagctaaaaacgctgttaaccatcaaatgaaagcaatgaaatcacagatgcaagtaatgaactcttcagggaattctctcggtgctttacaagcaaaatataatggtttaggcggagttctacaagcaaatgaaaagcaagtagaattgctcactaaggcttataaggatagttttgactctaatggaaacgctactgcttcgactgctaaatacgctaatcaattgaatcaagcaacagctagatcagcaagttacgaatctcagatgaaaacaaccgttggacagattgctcggatgaaagtggaaacggaagggatt…	MANGKPLGNMIIKLDLDSSAFSKGLAGAKNAVNHQMKAMKSQMQVMNSSGNSLGALQAKYNGLGGVLQANEKQVELLTKAYKDSFDSNGNATASTAKYANQLNQATARSASYESQMKTTVGQIARMKVETEGITGKLKANSDVLINSGKKIEAFGKGVSGIGSALTVGVTAPIVAGATAVTSAAISWESAFAGVKKTNDEVVDSNGNVVYSYSDLEKGLRDLATKLPASHQEIANVAEAAGQLGIKTENVVSFTKTMIDMGESTNMSAETAATSLARFANITQMSQKDFDKLGSVIVDLGNNFATTESEITEMGLRLAGAGKQIGMSQGEILGFATALSSVGVEAEAGGSAFSKVMIQMQLAVEKGFGAFDQLKQMAEEQGVPWVNLVNAVRDGGKSLK…
472	phage9_ST18	fig|6666666.732693.peg.117	peg	phage9_ST18_34393_35214	34393	35214	+	Putative tail or base plate protein gp17 [Bacteriophage A118]		FIG00022163	ff	ttgttttacaaattacagttcaatcaaaatgggaagttgtttgatccgcaaagaaaagaaaaaattgtatgtaaagaaatcaaacgtcaagcaccagtgtatgaagtgaattacgaagattttgaagggacgaacggtagcagagaagctaatgctagttttcgtccttttgaattagtgctgacttttgatatcttttacaaaaataagcatgataaagaactgctattaacagagttctatgagctaatttttgtcggttatcaatattacatttcctatgatttaagcccaggaaaaagatttaaagtaaatccaacaaatttcgaaattactgaggaagagaacgattattctacgatagaaataacctttagtattccatcagggagtgctgaa…	MFYKLQFNQNGKLFDPQRKEKIVCKEIKRQAPVYEVNYEDFEGTNGSREANASFRPFELVLTFDIFYKNKHDKELLLTEFYELIFVGYQYYISYDLSPGKRFKVNPTNFEITEEENDYSTIEITFSIPSGSAESSATTLTDFNLEEEWQFSQGLVAEDYKYTHQTSHFIIYNAGSFEIDPREHYLRIALEGESEGNVTIFNKTTGDRFIYYPSLSTNLGQTLVLDGVIPKLNGVSCGINTNHGLINLVEGVNEIEIQNITRVKSSWDFRFLYK
473	phage9_ST18	fig|6666666.732693.peg.118	peg	phage9_ST18_35223_36266	35223	36266	+	Putative tail or base plate protein gp18 [Bacteriophage A118]		FIG00004176	ff	gtgactgagttaattattcgaaattatgaacaaaccaaagaagaaatccttgtcggttatgacaagggttctttttatgaaaactggcaacaaaatgaaacgtgggagattggctttaccgttaccagcaattcgttgaatcaagaagtatttgatttagtcgaatacgagtcttctgttttctacaacggacaggaatttgtgatcaaagaaatgactcgcaaagcacttggacaattgctgacgaaacaagtagttgcgacacatatctattacaccgttcaagatggttatcagtacaacacagtgacaggtgcgaaatctattagccagttactcacgcatgtatttagtgcagggagtcgcggctttacatgggaagtcattgatccaaacaaa…	MTELIIRNYEQTKEEILVGYDKGSFYENWQQNETWEIGFTVTSNSLNQEVFDLVEYESSVFYNGQEFVIKEMTRKALGQLLTKQVVATHIYYTVQDGYQYNTVTGAKSISQLLTHVFSAGSRGFTWEVIDPNKKFLTVEQENFGNANYLKLINEILSDYNAVVIPNNKHLTFYPASEYGQQTEEQIRYKYNTDEVSFDIDTYSLKTQIKGYGKLKDGANTENPKDSDYIFTPITYTSPESQKWGIRIQDPVKDERYTVSGNMLERLKTDLQDYPNISGSVTLKWKISPNKGDHVPFIYEPLNINTYIQVVGIKTYPAIPNKPPEITLSNTKKTMTSILAEMAKKGVI
474	phage9_ST18	fig|6666666.732693.peg.119	peg	phage9_ST18_36266_37297	36266	37297	+	Putative tail or base plate protein gp19 [Bacteriophage A118]		FIG00021581	ff	atggggttattaaaattaatcagtaaccgtatctctacggaatggaaagagaaatttaataaaaacattgactaccttaatgatcttgaaaagaaactgtctgatcaagacaaatcaatgaacagtcgtattgataatctcgtgcttcattcaggtggcgaatcgccgaatgaagtggttgatgctcgtgtaaataataagggagaaacctttcctactttacacggcagattggtagaacacgaaaccctgacagatgaacaaattagcgaactgaatacaaacatggatagtcaaaaagagcaagttcaacaattgaacaagtctgttcaacaaattattggtggatacaatgagccaattaacatctatgtttctaaagatggtagtgatattttg…	MGLLKLISNRISTEWKEKFNKNIDYLNDLEKKLSDQDKSMNSRIDNLVLHSGGESPNEVVDARVNNKGETFPTLHGRLVEHETLTDEQISELNTNMDSQKEQVQQLNKSVQQIIGGYNEPINIYVSKDGSDILGDGSEEKPFLTIQTAVNNVPLITTSQITIWVGSGAYLEDIMIRNLNFTSFLIRPIDNFDTIDPLKSDLPVKIRSICFTACKGYCQVAGMQIVDTANGADYGIRNEQSGYMAINRCKFAENTKTLARYNAVYVGGTSKINMYGDTTLINQKVAIYAVLMGEIFVSAFGSGNDVGILCENGTVRGTVSTSFATTPTKTTGYGLIITKGTVLQ
475	phage9_ST18	fig|6666666.732693.peg.120	peg	phage9_ST18_37477_39399	37477	39399	+	FIG00629366: hypothetical protein		FIG00629365	ff	atgctcaaatctgcaacggcagaaggtggttatggaaaacatgactatctcgccaccattgaagatcgtgtaaatggtattgtgtccattgtgctggaagataatattttaggctatgttggaattgtcgaaggtagtgtttatattgatttcccaaacgaccgctcgttagatacagctggccgttttacttttgacatcaaacgcagtccaatcgatgatagtacaccagaattggaagattattatttcaatggtttcagtcagactattgataaaatcgaaaaaattctagctgatggaaagcaagagattgaacagaaaattacggaatctgaaacgcagattgatgggaaactgaaagaaacaagcaacaaaatcacgaaagccaatcaagat…	MLKSATAEGGYGKHDYLATIEDRVNGIVSIVLEDNILGYVGIVEGSVYIDFPNDRSLDTAGRFTFDIKRSPIDDSTPELEDYYFNGFSQTIDKIEKILADGKQEIEQKITESETQIDGKLKETSNKITKANQDVATINTNIDKANDRIDQTNQQISDLGKLKKMYSNSIDFGNYDYSGNPNLMANINADSFSQGSGALSVVDDGDEVVITLDPNHKLEIFKAKSQPALVVGKTYTMSVEIMLEDDFTGDPSNISLRYIKMPSWLTVLYTPYTLTNTKGVWQKLTVTAKMTTAIDNAESWFIMLQNKDANNSLSGKLRLRHAKLEEGSTATPFQPNLLAEPYNMCREYPNENIADPKVKFPIESGDHQIYQGYTEEELMIGQTYTITLKGTKPASQTFVA…
476	phage9_ST18	fig|6666666.732693.peg.121	peg	phage9_ST18_39400_39846	39400	39846	+	conserved hypothetical protein		FIG00629156	ff	atgaaaaacatttggaaatacggacgtactggtggagagtacgcaggaaaagtattggacgacatgcttgtatccgttccttacacggatcagccaccgctcgaaggattacgtgctgatggcgaaccgctaacgattgctgatcagatgtttgatcctaaactgaaccaatggattgttttagcgaacacactggatcacaacgatttaaacaatctcaaagcgatgtacgaggcactggaacacgagaacggcgatttaaaacagctcaacgccaaactcatgctaagcgatgtagcaattaaacaggaaaatactgcattgaaagaaaaagcggatagtttagcacaaatcaattcaaaaatgatgcttgcttcgttacaaaatagcaaagacatt…	MKNIWKYGRTGGEYAGKVLDDMLVSVPYTDQPPLEGLRADGEPLTIADQMFDPKLNQWIVLANTLDHNDLNNLKAMYEALEHENGDLKQLNAKLMLSDVAIKQENTALKEKADSLAQINSKMMLASLQNSKDISEIKEQLNPTLKGGE
477	phage9_ST18	fig|6666666.732693.peg.122	peg	phage9_ST18_39848_39985	39848	39985	+	hypothetical protein				atgtttagttttagcgatgtgaaaatgatgtatgattggggctgttttactgacgatcaagttcgactattcgttccactatgcattacagacgaagaagcagataaaatcattagcaaagaagagagcgcatcttaa	MFSFSDVKMMYDWGCFTDDQVRLFVPLCITDEEADKIISKEESAS
478	phage9_ST18	fig|6666666.732693.peg.123	peg	phage9_ST18_40020_40262	40020	40262	+	Phage holin		FIG00640889	ff	atgaaagaagaagcgctccaagacgttgtggagagattagtaagaattgaaacaaaattagacaactacgaatcacttagagaaaaggctgatagtgcaaaagatttagcagataaagcctattcagtagcactaaacaatgcagaagacatcaaggaaatgaagaacaataataaatgggcttggggctatatgattggcttaggcattacgatcattggctatttcttgactaaattgtaa	MKEEALQDVVERLVRIETKLDNYESLREKADSAKDLADKAYSVALNNAEDIKEMKNNNKWAWGYMIGLGITIIGYFLTKL
479	phage9_ST18	fig|6666666.732693.peg.124	peg	phage9_ST18_40278_40475	40278	40475	+	Phage holin		FIG00640889	ff	atgattttaccagataagtattatcaagtcattaaatggacagttttaacagtattgccagctgcatctgctttagtagccatgttagggaaagcgtatggatggaatggaacagatatgatagtgttgactatcaatgcagtagcaacatttttaggcgttatcactggtgtgtcggcttataatttgaaaaaatag	MILPDKYYQVIKWTVLTVLPAASALVAMLGKAYGWNGTDMIVLTINAVATFLGVITGVSAYNLKK
480	phage9_ST18	fig|6666666.732693.peg.125	peg	phage9_ST18_40486_41505	40486	41505	+	FIG00631339: hypothetical protein		FIG00631338	ff	atgaaaaagaaaattactattactgcgatgagcctattaacggctctttttttattgccaattaatgggtttgcctatactatcaacaatgaatttaatttgggcgcaaatgaaggtagctcacaaatagcaaataatcagtacattttactgcatgaaacggctaatgaaacagcaacaggacgcaatgaagcgcagtatatgcaacgttcatggactagcgcttatactgcttatattgtgggagacggcggaattgtttatcaagtcggtcaacctggttatgtacagtacggtgctggttcgtatgctaatgccaacagtcctgtgcagattgagttacaacacacacatgataaagcaacgtttgagaaaaactacaaggcatacgttgaattg…	MKKKITITAMSLLTALFLLPINGFAYTINNEFNLGANEGSSQIANNQYILLHETANETATGRNEAQYMQRSWTSAYTAYIVGDGGIVYQVGQPGYVQYGAGSYANANSPVQIELQHTHDKATFEKNYKAYVELARDSAMKYGIPLTLDTPYNQPGIKSHLWVTQNIWGDHTDPYGYLSEMGVSKEKLAYDLAHGFTDENPTTSENKPVIDPTRAGAANPTLTDGTNHAHIDQFGEIENANLHVAGWHIANYKYEYIFIMDYNTGKELARVRADGIYRPDVNQAYNTSGNVGYHVSFNMRNFPSKKVYVMMRATNDPEGNTKGGAQDFHDKRWYLNIPKR
481	phage9_ST18	fig|6666666.732693.rna.1	rna	phage9_ST18_41695_41768	41695	41768	+	tRNA-Met-CAT				gtacccttagctcagttggtcagagcagacggctcataaccgtccggtcgtaggttcgagtcctacagggtaca
482	phage9_ST18	fig|6666666.732693.peg.126	peg	phage9_ST18_42445_42735	42445	42735	+	Mobile element protein		FIG01306568	ff	atgtcaagacgtcaacgaagaacctattcaaaagaattcaaacaacaaatcgtcgatctctatctcgctggtaagcctcgcgcagaaattattcgagagtatgagcttacgccttcttctttcgataaatggatgaagcaagcacaatcaacgggctcattcaaagaaagagacaacttaacaccagaacaagcagaattgatcgcactaagaaagaaaaataagcaactcgaaatggagaatgatattttaaagcaagcggcgctgatattcggacgaaaagacaagtaa	MSRRQRRTYSKEFKQQIVDLYLAGKPRAEIIREYELTPSSFDKWMKQAQSTGSFKERDNLTPEQAELIALRKKNKQLEMENDILKQAALIFGRKDK
483	phage9_ST18	fig|6666666.732693.peg.127	peg	phage9_ST18_42771_43607	42771	43607	+	Mobile element protein		FIG01306568	ff	atgtgcaaaattctaaatatttctcgtcagacctactattatcaagcgaaaccgatcgaaaatgagtccgacttagaagagatcgttcaggaagagtttattcgaaaccgaaaggcttacggtacccgaaaattgaagaagtgtttagcaaagcgtgggcttcaactcagtcggcgccgaatcggtcgaatcatgaaacgccgcggattgacatctacctatacgatcgctcattttaaagggcaacgaacagcttgtaatgaagcgaaaacagcgaatgtattagatcggacctttacacaagaacagccattggaagccatcgttacggatcttacttatgttcgcgtggggaaaaagtggcattatatctgcttaatacttgatttgtttaatcga…	MCKILNISRQTYYYQAKPIENESDLEEIVQEEFIRNRKAYGTRKLKKCLAKRGLQLSRRRIGRIMKRRGLTSTYTIAHFKGQRTACNEAKTANVLDRTFTQEQPLEAIVTDLTYVRVGKKWHYICLILDLFNREIIGYSCGEKKDASLVKEAFGRIPYSLTDVKLFHTDRGKEFDNQTIHEILNGFGITRSLSRKGCPYDNAVVESTYKSVKVEFVHQYQFETLAQLRLELFDYVHWWNYLRLHGTLAYETPIQIRQQRLAKRILDNERGSDTSGEAA
484	phage9_ST18	fig|6666666.732693.peg.128	peg	phage9_ST18_44186_43692	44186	43692	-	hypothetical protein				ttgcggaaatatacatttgtttttaagaaaaaagtagtttcagactatttaaataacgaaggcggctacaaatatcttgcacataaatatcaaataaatcgtacactggttagacattgggtaaggatttataactatcatggttgggaaggcttggttggaggtggcaaaagctacactacaaaatttaaacttgatgttatagaatatatggaaacaaatggtctttctatccaagaaactgctaaaaaatttaatatcggttcaaatagaactctaagtaaatggatagagcaatatgaagaaggcggtgcttcttcacttgagagccaaaaaaggggcagaaaaattagtatgaattccaagctaaacattcctaaaaaacttaaagatgagtct…	MRKYTFVFKKKVVSDYLNNEGGYKYLAHKYQINRTLVRHWVRIYNYHGWEGLVGGGKSYTTKFKLDVIEYMETNGLSIQETAKKFNIGSNRTLSKWIEQYEEGGASSLESQKRGRKISMNSKLNIPKKLKDESLEEEVIRLRAENAYLKKWNGNTFFDKNYKVL
485	phage9_ST18	fig|6666666.732693.peg.129	peg	phage9_ST18_44855_45352	44855	45352	+	hypothetical protein				atgctgttgttaaatttaatggaactgagattggaaggcaaatctttgatatcaaggtcaacaaaccagtggaaaaaaattaaggagacgatacggatgcttgatatagtaccatcaaatacacatcggagtggtagcttaataaattttgctgcgatttttgcttgcgcatcggtaattctagcatctccagttgttgtggatgcaagttctactccgaaaactaaaaatgataatcaacttgtaattactacaaaaaatgagattaacacaatttcaagtaatgatggcaaaatttttgatgtgataaatacggttttaaaaagaaaagctgaaatcaatataaaatatgatgaagatttaaacttgtatttctttgttatcaaaacaacatctgaa…	MLLLNLMELRLEGKSLISRSTNQWKKIKETIRMLDIVPSNTHRSGSLINFAAIFACASVILASPVVVDASSTPKTKNDNQLVITTKNEINTISSNDGKIFDVINTVLKRKAEINIKYDEDLNLYFFVIKTTSELFSSDYDVLDTLDNVLSDYKYMGKSVVATLGE
486	phage9_ST18	fig|6666666.732693.peg.130	peg	phage9_ST18_45354_45725	45354	45725	+	hypothetical protein				atgtttgactttaatgaatatttatctatttccaaacaaattgaatcagatgataaatataattctaaagaatcttatagaagaactgctgtttcaagagcatactacagtgcttttaaaaaatctgatgagtatttgaaagaaaattatgatattatttataatggaagtagcggaaaaggaagccaccaaaccgtttggaatttgttttcaacagttaaggaattgaataccttaggaatacataatagtgggtatagaatgttagagaaaagaaaatgtgctgactatattcctaatgaaaccattacgaaaacagatatggcgctgatgaatcgagaagcagaaaaaataataaacaaactcacctaa	MFDFNEYLSISKQIESDDKYNSKESYRRTAVSRAYYSAFKKSDEYLKENYDIIYNGSSGKGSHQTVWNLFSTVKELNTLGIHNSGYRMLEKRKCADYIPNETITKTDMALMNREAEKIINKLT
487	phage9_ST18	fig|6666666.732693.peg.131	peg	phage9_ST18_46060_45761	46060	45761	-	FIG00631571: hypothetical protein		FIG00631566	ff	atgctttttaatgagacacaattatggtttaaatttgacccttcgaatagatttatcaaagatttttataaagtatggaattcagaagttttctttttagcaatcgaagatagcttattaattaatctctattattctaataagaactatttcaaaattcctgctgcgaaaactagaatgaagaagggtgtatactttttgtttgatatcgtgactgacgtgccggacgcacgtagcgatcatcggcgttatgactatataaagtatactttcgttgatccagaaagatacaaagattaa	MLFNETQLWFKFDPSNRFIKDFYKVWNSEVFFLAIEDSLLINLYYSNKNYFKIPAAKTRMKKGVYFLFDIVTDVPDARSDHRRYDYIKYTFVDPERYKD
488	phage9_ST18	fig|6666666.732693.peg.132	peg	phage9_ST18_46296_46066	46296	46066	-	FIG00631314: hypothetical protein		FIG01825981	ff	atgatggaagaatttattagaaaaaatatcagtgatgaatatgcagacttttatgatcaaagcagtaaaaaagataaattccagatggatgtttcaatcttagctatattagctttttccgaaaataaacaacctgtaactgcaaaaaaagaaacagtattctctgaaggcaaaataaaaactcgatatatattagaggtagaaactaattttaaaaacagatcggagtaa	MMEEFIRKNISDEYADFYDQSSKKDKFQMDVSILAILAFSENKQPVTAKKETVFSEGKIKTRYILEVETNFKNRSE
489	phage9_ST18	fig|6666666.732693.peg.133	peg	phage9_ST18_46798_47091	46798	47091	+	regulatory protein, LuxR		FIG01310722	ff	atggtttatacttatacggagcaagaaaagatgaaagttttagacacattcatgaatgatggaaaagtaaaacaagtaccaagttcaacaaaaaagaaatacatcctattgaaagaagtcttgaaacgctttgaccatggagtgacttatacagaaacagaggttaattcgatactgctgaacgtattttctagtggcgattatgtcgaacaaagacgttatctaatcacatttggctttttcaaaagaagttcagacggtcgggcatatcagatgatgggaattgaaaattag	MVYTYTEQEKMKVLDTFMNDGKVKQVPSSTKKKYILLKEVLKRFDHGVTYTETEVNSILLNVFSSGDYVEQRRYLITFGFFKRSSDGRAYQMMGIEN
490	phage9_ST18	fig|6666666.732693.peg.134	peg	phage9_ST18_47292_47179	47292	47179	-	CAAX amino terminal protease family protein		FIG00745068	ff	atgtacgctcctggaacgattttactgacgattgcttatttaactgcgaatcgctcattagcttttatcatagctatccatattttgaataacgttcttggctttgtattatag	MYAPGTILLTIAYLTANRSLAFIIAIHILNNVLGFVL
491	phage9_ST18	fig|6666666.732693.peg.135	peg	phage9_ST18_47940_50261	47940	50261	+	FIG00630151: hypothetical protein		FIG00630150	ff	atgattaagaaaactcaaaataaaatccaacgtatatgtcaaaaacattttgtttctagactcaaagctgtatctaaaagaaaatacttacatcccattatgatttcgatcatcttgatttttactttcttagggagcttatcaagtatttatgtaaacgtttatacagaaacgtcaaattttgctaaccaaacgacagaggagacaaatagtccaccctattctgaaatacagtccatagaaagcaccaatcagtctagcaacaacgagacaacctcaaccacatcctcgactcaactgattgatccgacagaaaaagaaatcacagcagcaaaagcagcaggggagaaagcttattcagaaacaggtagaagccagacatttagtactgttgcggcc…	MIKKTQNKIQRICQKHFVSRLKAVSKRKYLHPIMISIILIFTFLGSLSSIYVNVYTETSNFANQTTEETNSPPYSEIQSIESTNQSSNNETTSTTSSTQLIDPTEKEITAAKAAGEKAYSETGRSQTFSTVAATANFNGHTIPDGYTVIYAKDGVIVAVNGSMSADKTALQGVTKAIAFIDNRPDIHNLFIGSTVNGTTITFPKSIYMGVATAGNTIDSVTPNADKSYSFTPSTWGGLPAGGGMSTFSIGIQLANDIPFTGYSIKNGQIVDGKGNVSNFPTYQAATVQVNANRTGTFSYTVNGGAAKIGTYGTTLSGIHVGDKVVITPTAVTGYSFAQTNGSFTALESNVDTVTYTGKQTPITIKYQDYFGQMIAPSKIMNLTYGSAAQDLTTNTPTIN…
492	phage9_ST18	fig|6666666.732693.peg.136	peg	phage9_ST18_50540_50716	50540	50716	+	cell wall surface anchor family protein		FIG01333708	ff	gtggaagacgcacaaagaaaactagcacaaaaaagtgatagtgaaaaaatactggcagaaaatgtgacaaaaacagtagacgaggaagagggcattgcttcttttagtgcatcggacaaagatgagcaaggtcgtgacgctgtttaccgatttgcggaaataaagacttcagattaa	MEDAQRKLAQKSDSEKILAENVTKTVDEEEGIASFSASDKDEQGRDAVYRFAEIKTSD
493	phage9_ST18	fig|6666666.732693.peg.137	peg	phage9_ST18_50747_51760	50747	51760	+	cell wall surface anchor family protein		FIG01333708	ff	gtgcttcctgtgacagattcatctaatcataaattgacgaccatccacttgtatccaaagagcgaacaaaaaatacctgctgcactcacattaacaaaaacagtagagaataagcagacagattttgcagatggggataaagttccttatctcatcaccgtaacaattcctgagaacatcaacgagataggaacctatacgatcaaagatacagctgatcctcagttatggctagaaccagaaacgatcgattttttgattggtggagacaagattcatacatttcacacacaaaaaacaaaacatggttttgtcttatcagattctggaaaagatcttagttcgtttgctgggaaaaaattaacgatccgttaccaaatgacattgaaagaaaacagt…	MLPVTDSSNHKLTTIHLYPKSEQKIPAALTLTKTVENKQTDFADGDKVPYLITVTIPENINEIGTYTIKDTADPQLWLEPETIDFLIGGDKIHTFHTQKTKHGFVLSDSGKDLSSFAGKKLTIRYQMTLKENSEKTTFDNDVRLTTDNQTVETHLAIQTGGKQFVKVDRQTKQKLADAQFLVKKNDQYLAQENGINHWVAKDDSRATIFTSSKDGTFSVHGLSFGSYELVEIKPPKGYILSQSTILFEVEKGSYDPLHPIPLEIINEPKANPTNNGKTPVQMQTNGPSNEKNGGSFPKTSEEMLGGFSILGLLLVLSTGTAWFYKKQQKGNNRREIK
494	phage9_ST18	fig|6666666.732693.peg.138	peg	phage9_ST18_51897_53186	51897	53186	+	cell wall surface anchor family protein		FIG01333708	ff	ttgaaattcacttcagcaccagaaaatcaaataaacaacggaacggaattgacatttccgaatagcgaaccgttgaacggcgttgaattcaacgtatatgacatcactgctacgtactatccaagtaaagacacagcagttccagcagacgctacacccttcgcaagtgtaacgacttctggtgaaggattagctaacctgactcttccaggtaaatctgatgggaaagatgctgtatacgtctttgtagaaacaccaaagcccggtgtcgaaacgtcgccaaatatcgtgttaagcttacccttttataacccgaattcatcagaccctgacaaacctttagacacgattcacctatatgctaaaaatgtcatcaaagaaagcaatatcaaaatccag…	MKFTSAPENQINNGTELTFPNSEPLNGVEFNVYDITATYYPSKDTAVPADATPFASVTTSGEGLANLTLPGKSDGKDAVYVFVETPKPGVETSPNIVLSLPFYNPNSSDPDKPLDTIHLYAKNVIKESNIKIQKAGNFSGVDKLAGAQFQIKNSENQFVTGFDENTGVALYDPAESALTFTTDTEGSISVNGLIDGNYTLVETKAPDGYQLTNPQKETTFIVKNGKLQQTTGIIHGADEANLGNPNGVVNRENTTTDNTITVENVQNYGDFHFIKQDVNTQEKLADAEFSILRAKDPTVKLMKKIANLASGEYPYAWSDEVTGSDWEEVKLISDSEGKFSIEGLKQGAYCLQETKAPEGYALPKNEAAYTEFTVDDDPTTSDETTIDNQPKGILPSTGG…
495	phage9_ST18	fig|6666666.732693.peg.139	peg	phage9_ST18_53234_53347	53234	53347	+	hypothetical protein				atggggagaaaggttgtgacaagtggtcggtctcttggtattcgctcaacaaacggcaaaataggaggaactattttgccgtttgttgagcgaatactcaggtcaaggcgctga	MGRKVVTSGRSLGIRSTNGKIGGTILPFVERILRSRR
496	phage9_ST18	fig|6666666.732693.peg.140	peg	phage9_ST18_53392_54564	53392	54564	+	Sortase A, LPXTG specific		FIG00007328	idu(4);Sortase idu(4);Heme,_hemin_uptake_and_utilization_systems_in_GramPositives	atgaataaaagcagaataagaatactggacatcttcatggcaatcattttagtcgttgggatcgggatcttttcttatccttttgtagaagattcactgaatgattttcttgcccagcaaatgatcatccattatcaaaagcaagcatcgaataagaattcagaggaaataaaaaaacagcaggaaaaaatgacaaagaaaaaccaacagttggcagagcaaaacgtatcaccagggataggcagtttcaaccaagcagttgatgcaaaagcattaaaagatttacctagtaatgccttttttatggaacatatgcttggagtcatcgaaatcccaaaaatcaatgtcagcttacctatattcgatcagacaacggaaatatttttgcaaaaaggaacg…	MNKSRIRILDIFMAIILVVGIGIFSYPFVEDSLNDFLAQQMIIHYQKQASNKNSEEIKKQQEKMTKKNQQLAEQNVSPGIGSFNQAVDAKALKDLPSNAFFMEHMLGVIEIPKINVSLPIFDQTTEIFLQKGTSLLEESSYPTGGKNTHAVLSGHRGLPEAKLFTDLPKLKKGDQFFIQINGKTLAYQVEKIQVVLPDEVDSLGIQKGRDLVTLLTCTPYMVNTHRLLVTGHRIPYQAKEAKKAIQGIDQWKKWKFFIWFIGILLGSIGLVWLLIAYLDSLAIAKRNYPLSFYVKNTNGRPIEGMVFSVKTLNGKHYITREKVPFVKASDEYGLVRFSDLKGRNYRLQHEELLLKIHVKHKHSKQFSMKLKKGRYKLRKEKEVYYLIEKE
497	phage9_ST18	fig|6666666.732693.peg.141	peg	phage9_ST18_55400_54726	55400	54726	-	FIG00631854: hypothetical protein		FIG01397850	ff	gtgaaaaaattagttgcattgtttttggtcgcaggaagtttgttgagtgggtgtggtgctactacgtctactactcaaagcacaagttcagctcaggcttccagcagcagtaccacgatctccgaaagtacggcagattcatcgaaagaacaagaacaaattgaaaagaaaaaagaagaagagaaacaaaaagcggaaaaagctgcactagaaaaaaaagtgacagaagcggaatctgctttgtcacaagctgaagcaaatcctacaaaagaaaactatgcaactgcttcagcagctatccaagcgctacctgaaaacaaacaagagttgacaagccgtcttgctgcaattgattccacaatcaaagcaaaagaagcagaagaagaacggaaaaagcaa…	MKKLVALFLVAGSLLSGCGATTSTTQSTSSAQASSSSTTISESTADSSKEQEQIEKKKEEEKQKAEKAALEKKVTEAESALSQAEANPTKENYATASAAIQALPENKQELTSRLAAIDSTIKAKEAEEERKKQEEIARQQAEQAQQEAIAQQQAEQARQQAAAEQASQQAQAAAPEQNNEQTVYVTPTGSKYHTHKCGNGTYTPATLSEAQARGLTPCSKCYGN
498	phage9_ST18	fig|6666666.732693.peg.142	peg	phage9_ST18_55771_56193	55771	56193	+	Predicted transcriptional regulator (contains HTH domain Mga-type)		FIG00631312	ff	atgcagacttttttaacaaaagtttctcaaaagaaaattaaaatgattcatttactgcttgaaacagaacgttggtgttcaatagaagaactacaaaacgaattgaaggtatcaagtaagtctatcttgaattatctaacagatttagaagaattgttccaaaaatatcctgataaggtcattttgaagaatgagaataatcggcgcttttctatggaaaagcaggagaacttcccaatctacattatttatcttcatttctacagaaaatcatataattatcatttgattgaattcatgtatcaacatcctgagaaaaatttggaagattatgcagacgctcaatatacgagtgtatccacagtttttcgttatgctaagttattagtaaagtacttt…	MQTFLTKVSQKKIKMIHLLLETERWCSIEELQNELKVSSKSILNYLTDLEELFQKYPDKVILKNENNRRFSMEKQENFPIYIIYLHFYRKSYNYHLIEFMYQHPEKNLEDYADAQYTSVSTVFRYAKLLVKYFEMTDVKE
499	phage9_ST18	fig|6666666.732693.peg.143	peg	phage9_ST18_57042_56359	57042	56359	-	Transporter, MFS superfamily		FIG00799788	ff	gtgttgatggtcttgttcattcgtcgcggcttgactgaaccaaaggaattcaaatctgtacaatctgccgaaaagaaaaccaaacttagcagactgtttgaatcaaaacatcttgcttggcaaacatgtggccttagtatcatggtaactgtccaaattgccggctattttgggttaatgaattggctgccttcaattatgcaaaatcgattagggctttcggtttctgggtcttcattgtggatggtcagtactattttaggcatgtctttggggatgatgacttttggcataatcatggataaattggggcctaaactagccttttctttgtttttaatttgttcatccttatctgtctatctacttgtgttagcccatagccagtggagtttggta…	MLMVLFIRRGLTEPKEFKSVQSAEKKTKLSRLFESKHLAWQTCGLSIMVTVQIAGYFGLMNWLPSIMQNRLGLSVSGSSLWMVSTILGMSLGMMTFGIIMDKLGPKLAFSLFLICSSLSVYLLVLAHSQWSLVAAAVIVGYFINGMYGGYGAVISSLYPTEIRATANNFIMNLGRAVGGFSSIVIGFLMDHYSLTAVILFLSGIYLVSLLVLTTLTGVTALRESLQH
500	phage10_ST18	fig|6666666.732693.peg.144	peg	phage10_ST18_1_285	1	285	+	Heat shock protein 60 family co-chaperone GroES		FIG00009229	ff	gtgttaaaaccattaggtgatcgcgtcattatcgaagtcgcaaaagaagaagaaaaaactgtcggaggaatcgttttagcttctgctgctaaagagaaaccccaaactgggacagttgttgcagtcggtgaaggccgtttgttagaaaacggtgaaaaagttcctgccgctgtaaaagcaggcgaccaagttatgttcgaaaaatacgccggtacagaagtaaaatacgaaggaaaagaatatctgatcgtcgcaggaaaagatatcatggcgattgttgagtaa	MLKPLGDRVIIEVAKEEEKTVGGIVLASAAKEKPQTGTVVAVGEGRLLENGEKVPAAVKAGDQVMFEKYAGTEVKYEGKEYLIVAGKDIMAIVE
501	phage10_ST18	fig|6666666.732693.peg.145	peg	phage10_ST18_336_1961	336	1961	+	Heat shock protein 60 family chaperone GroEL		FIG00000056	ff	atggcaaaagaattgaaatttgcagaagacgcacgcgcagctatgttacgcggggtagataaattagcagatacagtgaaagtaacattaggacctaaaggccgaaatgtcgtactagaaaaatcttacggctctccattgatcacaaatgatggtgtgacgatcgcaaaagaaatcgaattagaagatcattttgaaaacatgggtgcaaaacttgtatcagaagtagcatcaaaaacaaatgatattgcaggagacggtacaacgacagcaactgttctgacacaagcaatcgttcgcgaaggtttaaaaaacgtaactgcaggtgctaatcctctaggcattcgtcgcgggatcgaattggcaacaaaagcagcagtcgaagaattgcataatatc…	MAKELKFAEDARAAMLRGVDKLADTVKVTLGPKGRNVVLEKSYGSPLITNDGVTIAKEIELEDHFENMGAKLVSEVASKTNDIAGDGTTTATVLTQAIVREGLKNVTAGANPLGIRRGIELATKAAVEELHNISTVVDSKEAIAQVAAVSSGSDKVGHLIADAMEKVGNDGVITIEESKGIETELDVVEGMQFDRGYLSQYMVTDNDKMEAVLENPYILITDKKISNIQDILPLLEQILQQSRPLLIIADDVDGEALPTLVLNKIRGTFNVVAVKAPGFGDRRKAMLEDIAILTGGTVITDDLGLELKDVTIENLGNASKVVVDKDNTTIVEGSGEKEAIEARVQLIKNQIAETTSDFDREKLQERLAKLAGGVAVVKVGAATETELKELKLRIEDALN…
502	phage10_ST18	fig|6666666.732693.peg.146	peg	phage10_ST18_3189_2050	3189	2050	-	Phage integrase		FIG00780982	ff	gtgtgggttgaacaaaccaaagatgggcgattcaagtttattgaaagatatgtagatccttatacagaaaaaacacggaaaaaatctacaacgcttacaagtaattcaccacaagcgtggaaaaaagctcagaaaattctagataaaaaaattaaagaagcactcgaagattacaataaatcagatatcacttttggtgagctgtataaagaatggtatgaatattataagcagcatgttaaacgtactagctatttgaaggttccaatgatgatgaaacatgtttctaagcacataagcgatgatacgatcgttagaaacattgatgagacactcattaataagataattgaagatatgtatacgtttggtgacctctcactgaactacacaaaacaa…	MWVEQTKDGRFKFIERYVDPYTEKTRKKSTTLTSNSPQAWKKAQKILDKKIKEALEDYNKSDITFGELYKEWYEYYKQHVKRTSYLKVPMMMKHVSKHISDDTIVRNIDETLINKIIEDMYTFGDLSLNYTKQTKTTLSVMLNYAIDRKYIQRNPALAVKIHPKKVEEEKRRLSMNKKYLEKEEIDQILKQLYSNPRRKLHGIIAEFLYLTGLRYGELLALQMKDYEDGKISINGTLDYTSVKMDNAIKTTPKNTYSQREVQLPNRAKELIESVIADNILAGRPTDPDQYIFISTSGTPLTLHSFNAILHKVEEELELEKSLSSHIFRHSHVSLLSELGVPLKAIMERVGHSDANTTLSIYNHVTKRAKQQVIDKLNSL
503	phage10_ST18	fig|6666666.732693.peg.147	peg	phage10_ST18_3994_3293	3994	3293	-	hypothetical protein				ttgaaaaaattttttgtgacaatactcaaatatcttgcacttattataggagttttatcttgtctaatgtcattcattgttttgcctgtcacacttgtttttttaccccttggaatttttttaatttttatgggtttaaaaccagttgaataccttgatggaacaattgcaaaaagaaaaaaagaagaaaaagaactggcagaaaaagagcaaaaagaagaactaaatagaatgattaggcaacttgaaaaagaggatttatccaaaagagcagcattaattgatggggtcaatctaaaatctaatgaattttgttactatacgcctaaacagagagtcaaatggcaagagcagaaaactagaacggttcgaactaattattcaggcttatcttctaat…	MKKFFVTILKYLALIIGVLSCLMSFIVLPVTLVFLPLGIFLIFMGLKPVEYLDGTIAKRKKEEKELAEKEQKEELNRMIRQLEKEDLSKRAALIDGVNLKSNEFCYYTPKQRVKWQEQKTRTVRTNYSGLSSNIRIAKGLNYRMGSIKHNSNKVTEWNDVFIGVPFLTNKRIIFVNENGMKVINLSNIVGIKAFSDGTHLYRESGKIILLRDFDATEFNVILNRILNKDFEAH
504	phage10_ST18	fig|6666666.732693.peg.148	peg	phage10_ST18_4550_4119	4550	4119	-	Protein of unknown function DUF955		FIG01542051	ff	atgtatttgaaattgaaagaaatgttgagcgaatacaatttgaaagtagtttatatggaaatgaaagagcctggtttctactatccaaaacccagaatcatttttttgaatgaaaatctatacggtgaaactgcagaagcctttcatttatctcatgaacttgcacatttcagcgcctctcattttgaattttcagttttgtacgatacttctacaacttttcactcaaaatttgagacagaagcagataaagtagctattctaattctattaaatatctatattgagaacgaactgactgatgaatctcagtttaatctcgaaaaatttatggaatattattctattcagaataagctcagatacacttgttatgctgtctgccaatgctattttaag…	MYLKLKEMLSEYNLKVVYMEMKEPGFYYPKPRIIFLNENLYGETAEAFHLSHELAHFSASHFEFSVLYDTSTTFHSKFETEADKVAILILLNIYIENELTDESQFNLEKFMEYYSIQNKLRYTCYAVCQCYFKKKYSYARQYV
505	phage10_ST18	fig|6666666.732693.peg.149	peg	phage10_ST18_4891_4568	4891	4568	-	Phage transcriptional regulator, Cro/CI family		FIG01114367	ff	atgacagtatttgagcggataaaatttcttgcaaaaaaacattcaaaaacaatgaaacaagtaacaattgatttaggatacagcgaaaactatttctatagtttaaaaagtggaaaacaaccatccgctgaaaagcttactgaaattgctgactatttcgatgtctctgtagactatcttctggggcgcgaagaaaaagaaacccctaaacatgtggatttatcagaaaacgatactgtattttcttttgacggaaaagaaatatctaaggagacaatgcgtaaagcgattgcaattgctaaagctttagaagaaaacgaatag	MTVFERIKFLAKKHSKTMKQVTIDLGYSENYFYSLKSGKQPSAEKLTEIADYFDVSVDYLLGREEKETPKHVDLSENDTVFSFDGKEISKETMRKAIAIAKALEENE
506	phage10_ST18	fig|6666666.732693.peg.150	peg	phage10_ST18_5184_5375	5184	5375	+	hypothetical protein				gtgagtaatatcgataatgggcgggaagccatcaaagaatttatgaaagcaaataatatttcagaatacgatttggccactgcatatggtagatcgagaacttggattcagcgtgttttaagtggaaaagataaaggtccagctgttaacgcctttattctggaagttattcgcgatcataaaattcgatag	MSNIDNGREAIKEFMKANNISEYDLATAYGRSRTWIQRVLSGKDKGPAVNAFILEVIRDHKIR
507	phage10_ST18	fig|6666666.732693.peg.151	peg	phage10_ST18_5390_6145	5390	6145	+	FIG00633505: hypothetical protein		FIG00633503	ff	atgaaagaactaatcaaagtaacaacaaacgagaacaacgaacagttagtaagcggtagagagctgcatgaatttttggaggtggcaacagaatacaaaaaatggtttagccgtatggcagaatatggttttgttgaaaatatagatttcgtaagggtgacccaaaaatgtccgacccctggaggaattcagaatattaccgaccacgcaatgaaattggacatggcaaaagaaatctcaatgatccaacgaacagaaaaaggtaaacaagcgcgtcaatattttcttcaagtggaaaaagcgtggaatagcgaagaaatgatcttaatgcgaagtcggcaaatcctcgaaagaaaggtagagacgttacaacttgaaaatgaagaaatgaagcccaaa…	MKELIKVTTNENNEQLVSGRELHEFLEVATEYKKWFSRMAEYGFVENIDFVRVTQKCPTPGGIQNITDHAMKLDMAKEISMIQRTEKGKQARQYFLQVEKAWNSEEMILMRSRQILERKVETLQLENEEMKPKALFADSVSASHTSILVGELAKLIKQNGVDIGSKRLFSWLREKEYLIKRKGTDWNMPTQKAMDLGLFEIKETTISHSDGHISINKTPKVTGKGQVYFVNKFLGGVISEKTNTFRVDRSC
508	phage10_ST18	fig|6666666.732693.peg.152	peg	phage10_ST18_6105_6404	6105	6404	+	FIG00629011: hypothetical protein		FIG00629010	ff	gtgaaaaaaccaacactttcagagttgatagaagctgctgagaaggcagtaaaaccagacgactggtaccgacaaagtttaatcttggagaagttccacggcatgtcaaaaactactttagttgaatactgcaaggaaatggaaacaattcctgaattttcagaaggaattgttcgtccaggacattcaaccacatttattcattaccatacttttatttggtttttaaaatggaaagacgcaaataaatatcgtgtaaaaatattatctccttcagatgttttgaaggaagcaagttga	MKKPTLSELIEAAEKAVKPDDWYRQSLILEKFHGMSKTTLVEYCKEMETIPEFSEGIVRPGHSTTFIHYHTFIWFLKWKDANKYRVKILSPSDVLKEAS
509	phage10_ST18	fig|6666666.732693.peg.153	peg	phage10_ST18_6452_6736	6452	6736	+	FIG00630724: hypothetical protein		FIG00630722	ff	atgaagattacagtaccagatgaattgatagcagatgagttgacagaacaaatagtaagaaaggttttagatgcacttgatgaacgactgaaggtaatgaacaagtcagtggagcttcctccgtatccaaacaaatcagaggtgaaaaaaattttaggcattggtgatgacaaattaacacattggataaacctaggtttaaaaacacagcagtggagcaagttagacatcagaattgaacgatcggaactccaaagatttttgaaagaaaactttgagttctaa	MKITVPDELIADELTEQIVRKVLDALDERLKVMNKSVELPPYPNKSEVKKILGIGDDKLTHWINLGLKTQQWSKLDIRIERSELQRFLKENFEF
510	phage10_ST18	fig|6666666.732693.peg.154	peg	phage10_ST18_6757_6945	6757	6945	+	FIG00633031: hypothetical protein		FIG00629647	ff	atgtcctacacattgcaacaagaacatcaaattctcggtttgattaaacaacgcaggaaacaattacaagatgaccgtgcagcgcttagaaaagccgatgagctatcagatagacaagctgaactaattgcttctgaacttgaggatttgagaatgctagaaataaaaaatagggaggctagattgtga	MSYTLQQEHQILGLIKQRRKQLQDDRAALRKADELSDRQAELIASELEDLRMLEIKNREARL
511	phage10_ST18	fig|6666666.732693.peg.155	peg	phage10_ST18_6942_7100	6942	7100	+	FIG00627534: hypothetical protein		FIG00627533	ff	gtgactttacaagagcatcaacgattgatgcaagagttaaatcaggaatatcacaaagatgtgaaacctgagttgctaggtaatcaatggcgtgaacgccagaagaagtggcgagaaataaaaaaagaccaactaacgatgagggtcgctaattggtaa	MTLQEHQRLMQELNQEYHKDVKPELLGNQWRERQKKWREIKKDQLTMRVANW
512	phage10_ST18	fig|6666666.732693.peg.156	peg	phage10_ST18_7135_7467	7135	7467	+	FIG00629294: hypothetical protein		FIG00629291	ff	atgaataagaaaattgaaaatcttatcgaagaattgaagaaagaatgcgacaaagaaaatattggtctttctttatcattagtaaatgaggaaacatttggaatgatagctgctggtccagctaatcttgctgttatgggtgctttattgcaaggaaaagaatatatagaaatcgctgcaggcaattgccattgtgaagagtgtaagaaaataagagaagtcattaatgcggttgatgatgaagtttcttccacacaacatacttttgttattaataacaaggaagatttcgctgatgtgatgacccgtattttcaagggggaattcgaatga	MNKKIENLIEELKKECDKENIGLSLSLVNEETFGMIAAGPANLAVMGALLQGKEYIEIAAGNCHCEECKKIREVINAVDDEVSSTQHTFVINNKEDFADVMTRIFKGEFE
513	phage10_ST18	fig|6666666.732693.peg.157	peg	phage10_ST18_7464_7637	7464	7637	+	FIG00632750: hypothetical protein		FIG01660387	ff	atgattaaaatcaatacgctttggattgcactatttgtctttatgcttgtagtaatctcaaacgctaatttgtttgtaggctgtttatttgcaggaatgattactttgctaagcttgttagaagattttacaaagaaagaaggcgctaggcatgaacgagttagcaaatcttga	MIKINTLWIALFVFMLVVISNANLFVGCLFAGMITLLSLLEDFTKKEGARHERVSKS
514	phage10_ST18	fig|6666666.732693.peg.158	peg	phage10_ST18_7706_8647	7706	8647	+	phage-related protein		FIG01217605	ff	atgagtaaatctaccttagaaatgagccatcaagaatggctcgaagaccgtaaaagaggtattggtggctcagatgttgcaaccgtacttggattaaacaaatacaaatctccttatcaattgtggcttgagaaaacgggtcaaattgaattgaaagatttagaaagcgaaccagcttattggggtaatgttttagaagaagtggttgctaaagagtttcaggaacgtacaggcaaaaaagtacgcagaagaaaccaagtatttgaacatccattacatccatttttaagagcaaatattgatcgggaagtagtgggagaaaatgccattctggaatgtaaaacagccaatcaatttctcggaaaagagtgggaaggtgaagaggtaccgcttagctat…	MSKSTLEMSHQEWLEDRKRGIGGSDVATVLGLNKYKSPYQLWLEKTGQIELKDLESEPAYWGNVLEEVVAKEFQERTGKKVRRRNQVFEHPLHPFLRANIDREVVGENAILECKTANQFLGKEWEGEEVPLSYLCQVQHYMNVLNKDYCYIAVLIGGQKFIWKRIERDQELIDTITEQLVEFWETNVLGGIEPVIDGSEATADFLKEKYADVEENQTALPSRFDELIEQKRELKRTKKEIESAIRQVDNEIISELGKREASIGITQKNIISWKFVRTRRMNSKKLAEKYPDVANDEEIYNVTESRRLTEKGIK
515	phage10_ST18	fig|6666666.732693.peg.159	peg	phage10_ST18_8649_9539	8649	9539	+	Recombinational DNA repair protein RecT (prophage associated)		FIG00002410	ff	atggcaacaaatgaatcgttaaaaaatcaattggcagaaaagccacagaaacaagttgcaccaggacagttagggcttaaagctctaatgaatacaccaacaatgagaaagaaatttgaagaagtacttcatgacaatgctaatgcttttatgtcgaatgttatgactcttgtatctaatgacagttatcttgcagatagtgaaccgatgtctatcatgagtggtgcgttaactgctgcaacattaaatcttgggctagataagaatttaggttatgcatatttagttccattcaatagtaaaaacaagcaaacaggaaaatgggaaaagaaagctcaatttatgcttggctataaaggatatatccaattagcccaacgatcaggtaaatacaaagca…	MATNESLKNQLAEKPQKQVAPGQLGLKALMNTPTMRKKFEEVLHDNANAFMSNVMTLVSNDSYLADSEPMSIMSGALTAATLNLGLDKNLGYAYLVPFNSKNKQTGKWEKKAQFMLGYKGYIQLAQRSGKYKALNVIEVYEGELKSWNRLTEEFEFDPNGRTSDEVIGYVGYFELLNGFKKTVYWTKQEIEAHRIANNKDRDKTKLSGVWASDYNAMARKTVLRNLLSKWGILSIEMQEATTSDERVQRVQEDGSIIAETEVEEDIPERKEAEVISEENEDVQTGLFDASNPPLNK
516	phage10_ST18	fig|6666666.732693.peg.160	peg	phage10_ST18_9582_10382	9582	10382	+	Phage replication protein		FIG00455241	idu(7);Phage_replication	atgaacacaggatatgtcaaattacatcgaaaagtgatgaattcattcgtttggaccaatccttatatgtataaattatggagcttgtgtttgatgaaagcgagtcatgagaatcgcaagatactttttaatggaaaagagatacaagtgaacagcggagaattcgtcacagggcgcgatgctatcacatctgagatgaacgaaggcgtgaaacgtgaacatcaagtgaacagcggttctgtatggagatggctaaaacaatttgaaaaaaacggaatgttgaacatcaaatcaactacgaaatacagcgttatatcaataaaaaactggtctttgtaccaaagcagtgaacaacaaatgaacatcaaacgcacaacaagtgaacaacaagtgcacaca…	MNTGYVKLHRKVMNSFVWTNPYMYKLWSLCLMKASHENRKILFNGKEIQVNSGEFVTGRDAITSEMNEGVKREHQVNSGSVWRWLKQFEKNGMLNIKSTTKYSVISIKNWSLYQSSEQQMNIKRTTSEQQVHTNKNEKNYKNEKNNKTSSSQPRKKRVYDTDSVYYILAEELFKQICQNQEIKKPNLQSWADNIRKMIEIDKRTENQVRGMIEWSQHNVFWASNILSAKKLREKYDTMAAQANRDYKTKQTKTLEYEKFSTDELPI
517	phage10_ST18	fig|6666666.732693.peg.161	peg	phage10_ST18_10397_11248	10397	11248	+	Helicase loader DnaI		FIG00001402	ff	atggaaactgttggggaaatcatggaaaagctgatacagaaagtgcttgtccaacgtggcgaatgtcctgaatgcggacagcctttgtatggatggcgtacgaagaaccctgatggctcagaacgttgtaagccaacctgtatgcaatgtgggtataaagcattgcgagttcaggaagacttacaaacagaacgaatttacaacgagagcctgaaagcaagagcaatcaattttttcaaaggtggttctgttgtgcctaatcaagcgttgtttgattgcacattgcagaattatcaaattgtcgatcaagaaacaagacaagcggttgaagtaaccaaacgctttgttaattcagtcttgttaggaaatccaagtcaccttgttttaactggaaaacaa…	METVGEIMEKLIQKVLVQRGECPECGQPLYGWRTKNPDGSERCKPTCMQCGYKALRVQEDLQTERIYNESLKARAINFFKGGSVVPNQALFDCTLQNYQIVDQETRQAVEVTKRFVNSVLLGNPSHLVLTGKQGTGKSHLAMAAAWEVLKRSNYDKKILFIGLQEMLDQIKFSYNNPELRKTIEGSLIADIKTADLVIIDDIGSELGKDASDSRAFGINTLNSFLDARQNLATIITTNLLGEELKKAYGTRTISRMFVNSDGFTMVFSQTADKRIKPVKGSIA
518	phage10_ST18	fig|6666666.732693.peg.162	peg	phage10_ST18_11245_11604	11245	11604	+	ORF033		FIG00631283	ff	atgaataaataccgtaataaaaaaactgttcatcgaggtatcaagtttgattctatcgcggaagcagagtattacgatctagccttgtggcaagctgaagcgaatggttggaaagtgaagctccaggaaaggtttgagctgatgccgaagtttgaactagagggcaagaagtatcgcaagatcgagtatattcccgacttcacattttacaaaagcggcaagctggtcaaagtcgtagatgttaaggggatgcagacaaaagactttaagatcaaggcaaagttgttctgtcatcaatatcaagtgccgttgatattagccaaaaaatatcggaatacgttcaaggaagagcgtttttaa	MNKYRNKKTVHRGIKFDSIAEAEYYDLALWQAEANGWKVKLQERFELMPKFELEGKKYRKIEYIPDFTFYKSGKLVKVVDVKGMQTKDFKIKAKLFCHQYQVPLILAKKYRNTFKEERF
519	phage10_ST18	fig|6666666.732693.peg.163	peg	phage10_ST18_11619_11780	11619	11780	+	FIG00630198: hypothetical protein		FIG00630197	ff	atgacaacagaagaagtgattcaaatgcgaattcgaagccttcggcgtgagattgacgatctggaacgaacaaaggcagtgatggtcaatgaaacggctagaaaggcaatcgatttgcacatagagaatttaagaagggaaatccgtagattggaggaatga	MTTEEVIQMRIRSLRREIDDLERTKAVMVNETARKAIDLHIENLRREIRRLEE
520	phage10_ST18	fig|6666666.732693.peg.164	peg	phage10_ST18_11783_12103	11783	12103	+	FIG00631516: hypothetical protein		FIG00631515	ff	gtggataaggaagcggcttggcgaaaattaatgttgctgattcaagatgagaactggcaagaagatgaagcagtggttgctgaagttcagcgtctagaaaagattgctaacggacgtatacgaaaaaagccagacaaaagaaaacagcgcaaagggaaaatcgtcgttgttttacacgaaggcaaaattttgatgcaaggaacagctagtgagctgtctgcagaaactggatatacgcgtgggactattcgaacgtacgcttggcgaaatcacaccgatcgaaaagggcacgaatataagtatttggaggaagaaaaatga	MDKEAAWRKLMLLIQDENWQEDEAVVAEVQRLEKIANGRIRKKPDKRKQRKGKIVVVLHEGKILMQGTASELSAETGYTRGTIRTYAWRNHTDRKGHEYKYLEEEK
521	phage10_ST18	fig|6666666.732693.peg.165	peg	phage10_ST18_12100_12915	12100	12915	+	Phage protein		FIG01319482	ff	atgaacgaaaacaaattaatcaaattgggtgtagcaggagcagtaatcgtaggtattggagttatcggaggatttaagttcttcgaaaaaatcgataatggatatgtgggtgtgcgctattcaatgaacggcggtatcaaagatgaagcactgacgcaaggtgtgaaatttgtagggattgacaaagtgatccaatatccaattcgcttgcaaactatccaatcaaaaaatatttcagtatctacaagcgacggcaaaaagacaacgattgatatcaaatatgactacaaagttgattcaactaaagcagcaaaaatgtacaaggaatttgggaatatcacttcggaagatatcgaaagtggatggttaaaatctaagcttcaaaaggtcgctcgtgaa…	MNENKLIKLGVAGAVIVGIGVIGGFKFFEKIDNGYVGVRYSMNGGIKDEALTQGVKFVGIDKVIQYPIRLQTIQSKNISVSTSDGKKTTIDIKYDYKVDSTKAAKMYKEFGNITSEDIESGWLKSKLQKVAREVYAKYSLLDVLSGDSSKVEAEVLTNFAKSVESKGFEVEDVTLGVPDVDKETQKSIDAIIRAGQENEKAKLDAETAKTQADSEAYKKTKAAEAEAESNRKVAESVTDNLIRYEEAQARKKHGWVTVNGADTVVTDEAGK
522	phage10_ST18	fig|6666666.732693.peg.166	peg	phage10_ST18_13054_13365	13054	13365	+	Phage DNA binding protein		FIG01283764	idu(14);Phage_packaging_machinery	atggacgaactaatcacaaaagtagagcagtgggctaaagacaagggactggatcaagcagatccaaaagcacagtttttgaaagtagctgaggaattcggggaaatagcttcggcgatggcaagaagtaatgatgaactatttaaagatagcgtaggagacgttatcgtcacgctgattatcctttccatgcaaaaagggacaaacgtacaagagtgtttagaaatggcatacaacgaaatcaaaggacgcacagggaaaatggtagatggtgtattcgtgaagtcgagtgatttggaggatgtgaaatga	MDELITKVEQWAKDKGLDQADPKAQFLKVAEEFGEIASAMARSNDELFKDSVGDVIVTLIILSMQKGTNVQECLEMAYNEIKGRTGKMVDGVFVKSSDLEDVK
523	phage10_ST18	fig|6666666.732693.peg.167	peg	phage10_ST18_13599_13802	13599	13802	+	FIG00630572: hypothetical protein		FIG01824941	ff	atgaacaccagacaccgcagagtagcaaaactaagaaaacaggaactaaatgtactaaagacaaagtttgaaaaagaatatggaatttcagcagaagaaacatataaagtggcaagtcagtttgttgctgatgcaagtgatgctattcgtaagtttgggatttcgatattaaatgatgatcgtaaatgggaggaaatgagatga	MNTRHRRVAKLRKQELNVLKTKFEKEYGISAEETYKVASQFVADASDAIRKFGISILNDDRKWEEMR
524	phage10_ST18	fig|6666666.732693.peg.168	peg	phage10_ST18_13799_14098	13799	14098	+	FIG00631129: hypothetical protein		FIG00631128	ff	atgaaactaaaagacggattttacgctagtagtcacggcatcggcggtttaatgctagatatgccgacaaagaaccctaaaacacgtaagaaaccaaaagtcaaagtcggtgacatggttcgctgtgaagcagaagagttcatttatccgtttcgtggatatgtagaacacgtctataatcactcagcgatcattcgtattgaaaacacaatggaatgcgataagtggttagcgaaaagcaaagagaatttagctgtagcgagattggtggatatggaggttataaacaatgaagtttaa	MKLKDGFYASSHGIGGLMLDMPTKNPKTRKKPKVKVGDMVRCEAEEFIYPFRGYVEHVYNHSAIIRIENTMECDKWLAKSKENLAVARLVDMEVINNEV
525	phage10_ST18	fig|6666666.732693.peg.169	peg	phage10_ST18_14088_14252	14088	14252	+	FIG00633520: hypothetical protein		FIG01617605	ff	atgaagtttaaaatctttgaagaggacactcgttataaattagaaaaagaattaaacgattttgcgaaaaacaatgagattcagcatatatctttagcaacttctaagagaggttatgcaaattactatgcagctgttgtgagctatgtaagtcgagaagtgtaa	MKFKIFEEDTRYKLEKELNDFAKNNEIQHISLATSKRGYANYYAAVVSYVSREV
526	phage10_ST18	fig|6666666.732693.peg.170	peg	phage10_ST18_14338_14754	14338	14754	+	Phage transcriptional activator ArpU		FIG01538732	ff	ttgatgcaattgttacgagaggtagatttcaaacagacaagatgtaatgcgagagatgtgctgaagaactttcggcgtttggagcggatggcaggtcgctctttgatagatattaagtcgccgattattacggacatgccaaaggcaccgaaatatggaaacaaggcagaagacgcgatcattcagatgatggatatagaagcggagagagacgcgattctagtggctttgatggctcttagtctgattagtcgtcagatactctactacagtttttgtgtgccagacagcttctcaaactacagaattagccgtgaagtgggttattcagaaagaagtatacaacggatgaaatcggaagctctaatagagtttgcagaagcatataaacacggaaga…	MMQLLREVDFKQTRCNARDVLKNFRRLERMAGRSLIDIKSPIITDMPKAPKYGNKAEDAIIQMMDIEAERDAILVALMALSLISRQILYYSFCVPDSFSNYRISREVGYSERSIQRMKSEALIEFAEAYKHGRIIAYK
527	phage10_ST18	fig|6666666.732693.peg.171	peg	phage10_ST18_14767_15153	14767	15153	+	FIG00630329: hypothetical protein		FIG00630328	ff	atgtggaaagattatgtatcgttgaaagagttgaaaaaagatcttgttttcaaaagaattgtagaatggtcagagagtgaattaattttagaagatggaaccaaaatggaagttgtatgtagcgaatcagattgctgcgcatgggccgaaggtgaattcaaaaatgtaaagcttgatgcagtgattacagatataaagatttttgataaaggtaaccgtctctataatggtgacggacatacctcttatgctgaagtcgttgtttatcataatcgtaatgagatcgctaaagcagaatgcacagcgaatgatgggaatggcggctactattatagtgtttgtgctttaaaggtcaaagacaaactttgtatagtgactgacgcataa	MWKDYVSLKELKKDLVFKRIVEWSESELILEDGTKMEVVCSESDCCAWAEGEFKNVKLDAVITDIKIFDKGNRLYNGDGHTSYAEVVVYHNRNEIAKAECTANDGNGGYYYSVCALKVKDKLCIVTDA
528	phage10_ST18	fig|6666666.732693.peg.172	peg	phage10_ST18_15524_15754	15524	15754	+	Phage transcriptional activator ArpU		FIG01538732	ff	atgatggatatagaagcggagagagacgcgattctagtggctttgatggctcttagtctgattagtcgtcagatactctactacagtttttgtgtgccagacagcttctcaaactacagaattagccgtgaagtgggttattcagaaagaagtatacaacggatgaaatcggaagctctaatagagtttgcagaagcatataaacacggaagaataattgcttataaatag	MMDIEAERDAILVALMALSLISRQILYYSFCVPDSFSNYRISREVGYSERSIQRMKSEALIEFAEAYKHGRIIAYK
529	phage10_ST18	fig|6666666.732693.peg.173	peg	phage10_ST18_15767_16153	15767	16153	+	FIG00630329: hypothetical protein		FIG00630328	ff	atgtggaaagattatgtatcgttgaaagagttgaaaaaagatcttgttttcaaaagaattgtagaatggtcagagagtgaattaattttagaagatggaaccaaaatggaagttgtatgtagcgaatcagattgctgcgcatgggccgaaggtgaattcaaaaatgtaaagcttgatgcagtgattacagatataaagatttttgataaaggtaaccgtctctataatggtgacggacatacctcttatgctgaagtcgttgtttatcataatcgtaatgagatcgctaaagcagaatgcacagcgaatgatgggaatggcggctactattatagtgtttgtgctttaaaggtcaaagacaaactttgtatagtgactgacgcataa	MWKDYVSLKELKKDLVFKRIVEWSESELILEDGTKMEVVCSESDCCAWAEGEFKNVKLDAVITDIKIFDKGNRLYNGDGHTSYAEVVVYHNRNEIAKAECTANDGNGGYYYSVCALKVKDKLCIVTDA
530	phage10_ST18	fig|6666666.732693.peg.174	peg	phage10_ST18_16704_16934	16704	16934	+	conserved hypothetical protein				atgagaacttactggtatgtgtcattaaacaataaatatccgaagccaatgaaaggacagcataggcgtgtagtcatgtctgttcaaatgaaggcgaagtattcgattgtagaaatgatcagagaggcaacgccagtagagattgatgcgtgcaagctcgtttattgcggtcatggtttctatgatgaaccaaacattcaaaataatattaacaagaatttgagggattag	MRTYWYVSLNNKYPKPMKGQHRRVVMSVQMKAKYSIVEMIREATPVEIDACKLVYCGHGFYDEPNIQNNINKNLRD
531	phage10_ST18	fig|6666666.732693.peg.175	peg	phage10_ST18_17093_17926	17093	17926	+	Similar to terminase small subunit, yqaS homolog		FIG00774062	ff	atggcaagacaacgtgatccaagacgtgatgaagccaaaagaatttggttagaatccaacggagaaaagcagttaaaggaaattgcatctgaattaaatgtttcagattctcaggttagaaaatggaaatcgcaagacaaatggagcgctgaattgaaaagtaacgttaccaatggcaaaagtaacgttactaatcaaggtggcgctcctattggtaatcaaaatgctaaaggtaacaaaggaaatagccgagcttctccgccagtgggtaataaaaacgctttgaaaacaggcgagtatgaaaccatattttttgagacactaagtgatgaagagaaggacatctattctagtctgaatgataatccttcttttgttttgtctgaagaaatacgtcta…	MARQRDPRRDEAKRIWLESNGEKQLKEIASELNVSDSQVRKWKSQDKWSAELKSNVTNGKSNVTNQGGAPIGNQNAKGNKGNSRASPPVGNKNALKTGEYETIFFETLSDEEKDIYSSLNDNPSFVLSEEIRLLKIRQFRMMKRIQQAEAGLNDEEVERLQQLRKIKNPIEKNGKKLEIKREVMQDVQISRKTHRKIDDILSIEDSLTRISNQLAKAIKQMNELYMNEYRTDLIKAQTDKIQAETNEIGGNNSGEEIEEWKQAVLNAANKRAVKENE
532	phage10_ST18	fig|6666666.732693.peg.176	peg	phage10_ST18_17919_19334	17919	19334	+	terminase B protein, putative		FIG00966704	ff	atgaataatgaatttattccttttgctgatattggtgctgccattgattattactatgataaaccagtagctttttgccaagatattttgcatttgaatcctgatgaatggcaagaaaatgttttaaatgatttagctgaattttcaaaggtttctgttcgttctggtcaaggagttggaaaaacagcattagaagcaggagcaatactttggttcttaacgtgtcgaccctacgctaaagtaatagcaacagctccgacaatgaagcaactttacgatgtactttgggcagaggtagctaaatggttaaatgatagcttgatcaaaaacttactgaagtggacaaagaccaaaatttatatggttggtgattcagagcgttggtttgctacggctaga…	MNNEFIPFADIGAAIDYYYDKPVAFCQDILHLNPDEWQENVLNDLAEFSKVSVRSGQGVGKTALEAGAILWFLTCRPYAKVIATAPTMKQLYDVLWAEVAKWLNDSLIKNLLKWTKTKIYMVGDSERWFATARTATKPENMQGFHEDHMLIVVDEASGVSDPIMEAILGTLSGFDNKLLMCGNPNNIEGVFYDSHNSDRDKYRVHKVSSYDSKRTNKDNIEMILKKYGKESDVARVRIFGEFPKGALDSFISLETVELATEKQISDSLVNKTTVAHIGVDVARYGDDSTILFPRIATRALEYEKYSKRSTMETTGYVINMAKNLMSQYPSIDKVMIKVDDTGVGGGVTDRLEELIEDKHYPFEVFGVNNGSTSEDDFYDNLGTQLWGNIKEMLEENMTA…
533	phage10_ST18	fig|6666666.732693.peg.177	peg	phage10_ST18_19346_20875	19346	20875	+	Portal protein, phage associated		FIG01289538	ff	ttgattagtacagtattatctttagagagatataagaagctacgtgttaaatatgcaacacaaattgaagatggaatgtttgatccgaatggttttatagaagatatgaaaccattttttgctgatcgcgaaagaaaatatctagcttatactagcgaaaagaatgaaatagacaatagaccaaagcctaacactgatattgtaaaagttaataataaacttcatgctggtatgtattcaattgtcgtagaccaagcagtcaatcattttactggtatacctatcaaatgggattacgatgtatcggaacaaaaaagaacactcattcaaagattaaaagataaattcttaaaaaatgatatagaacttccaacagttccagaagcttttaacaaatta…	MISTVLSLERYKKLRVKYATQIEDGMFDPNGFIEDMKPFFADRERKYLAYTSEKNEIDNRPKPNTDIVKVNNKLHAGMYSIVVDQAVNHFTGIPIKWDYDVSEQKRTLIQRLKDKFLKNDIELPTVPEAFNKLTSNLDSMRFAMLDSETATFQGACGVAFRLLEPVEEDDGWKLRASNIEPWRAERYGNAGIYIKEKYDSYQKKFFQEMKVMTRNKILTYACYGDLNFVTSGTFKKIDETDNPLGTITLAEFKNNTNRYCDFEVAEEIGDAIDRALSDQQNEIEQFKLAYMLVTGTTMSKGTAKEMMNQLGIINLKDPTAKAEYVTKNLAKDFNEYHMDLLKKQFYTICKAIDFNDEVFKSNSSGEARKWQIISLEAKTNTKEQYFREGLKECAETIAA…
534	phage10_ST18	fig|6666666.732693.peg.178	peg	phage10_ST18_20970_21845	20970	21845	+	Phage protein		FIG01319482	ff	atggagttttatagtacaagtaatcagaaaaaatatcgtgaatatgtggaaaaaaattataagtcattaaaaatgtatgatgcaaaatacaaagagtttatcgatgaattttttccaccatttgactatgcaaaagtcaatcgcttattacaaatacgatcagatgtatttaaaattcttgcagaatatgcgatggatgcagatgtgaatcaatatttttctgatcgcttagaggaaattcttcaaagaacatattcttctaatgctaatgtttttgttcaacttttaaacgttgatataccaaattatttaccagaaaatgaaattaaacattatttgaactatccatggtcaggaaagacattttcaagaagactttggggaaatatttcatcgctt…	MEFYSTSNQKKYREYVEKNYKSLKMYDAKYKEFIDEFFPPFDYAKVNRLLQIRSDVFKILAEYAMDADVNQYFSDRLEEILQRTYSSNANVFVQLLNVDIPNYLPENEIKHYLNYPWSGKTFSRRLWGNISSLEQKLSNAIVKSVASGEGVIHALNTMRLDSEICDMFKLEESKYNKAIENLVRTEYAKFAQDGIEKSYLETGIEEYNVLTAKDERVCRICGGKASKNPYKLKDAVIGENRAPFHSRCRCTDVPNLPKLGKDIDEEYDRLFGDLLDEFAHDSFGINLKRRK
535	phage10_ST18	fig|6666666.732693.peg.179	peg	phage10_ST18_21847_22164	21847	22164	+	FIG00629723: hypothetical protein		FIG00629722	ff	atgaaagatttttttgaagcagtactaacaattaatgtaaatgctgatattgcagaagcctacaaaacagctattgagtctgagaaccatcctaatggcttgagagaccattggaatggcaattatgcctacgtggttattggcgatcaaactgttaattatcaagataatactccagttgataagaataccgttaatttaacgattcaattattatctcattcattaccaaatttaaaagaaacagttgattggtatgaaaatatgggatgtattgttgttagaactgactacaaagaaggaaagtctagtaattag	MKDFFEAVLTINVNADIAEAYKTAIESENHPNGLRDHWNGNYAYVVIGDQTVNYQDNTPVDKNTVNLTIQLLSHSLPNLKETVDWYENMGCIVVRTDYKEGKSSN
536	phage10_ST18	fig|6666666.732693.peg.180	peg	phage10_ST18_22213_22914	22213	22914	+	FIG00628635: hypothetical protein		FIG00628634	ff	ttggttgaatggtggggcgcaactattaaaactcaaagcaatgcggggcgtgaaaacgaatcgtggggcgaaaggagaatgattatgaaacacaaatcattaatgccaatgaatttgcaatactttgccgaaggtgacgatcaaaagttttcttttgatgacttcaaatcttttgtggaatccaatgaagaagctcaaaaatttattcagtcacaatctcaaagtgttgccgacaaacaattggaagcttggaaacaaaataacttagataaaattaaacaggataccatcaaggaatatgaggaatctaagaaaaacaagtcacctgagcaaattcaactggaaaaactacaagctgaatttgaagcagaaaaagcgttgcgtgtgacaagtgataat…	MVEWWGATIKTQSNAGRENESWGERRMIMKHKSLMPMNLQYFAEGDDQKFSFDDFKSFVESNEEAQKFIQSQSQSVADKQLEAWKQNNLDKIKQDTIKEYEESKKNKSPEQIQLEKLQAEFEAEKALRVTSDNKAFVAEQIAGLELDGELKESISQFMLNNLVSSDTDFTKNAVEGFTSVLNAINEKHADALKELQMKSAFGGTQQSNNQVQQNNETFTNPEEQLGQILQQFN
537	phage10_ST18	fig|6666666.732693.peg.181	peg	phage10_ST18_22929_23819	22929	23819	+	FIG00628654: hypothetical protein		FIG00628653	ff	atgaaaaaaacatctttaaataatttagagtatttggatatttcaccagcgattaatgctatgcaagtaccaaatacaccttttttaagctatttacttggtgctggaaagacagagcaagcaaattcaacagaaattaaatggcgtgaatatgacatcaacaacgatgattcttctgaaaagcttgagggcggagattatcaagatgctgaatcgggtcgaaattggtttaacaactatacagaaatttttagaaaatcaacctctgtatctggtacattagatgctattaatgtgaatggtgtcggaaacgagttaactaatcaagtagcactacgtggtatggaaatgaaaattgacttgaacagaaaattgattactggtgtaaaagctgatgaa…	MKKTSLNNLEYLDISPAINAMQVPNTPFLSYLLGAGKTEQANSTEIKWREYDINNDDSSEKLEGGDYQDAESGRNWFNNYTEIFRKSTSVSGTLDAINVNGVGNELTNQVALRGMEMKIDLNRKLITGVKADENGSKGRRMNGILNLINSANKAETATAGAVTRKDIDGLFKLMYEKGYMGEKLCLISPDMQELMTDELDGKSTKIVQFGERVTFGLQIGNIVSNYGTGIALLEPSLPKGTIAAIDTNYVKLRPLREWRAEELAKTTDSRRIGLVGEYSLEYNASNSGAILNLKSE
538	phage10_ST18	fig|6666666.732693.peg.182	peg	phage10_ST18_23860_24057	23860	24057	+	FIG00627854: hypothetical protein		FIG00627853	ff	gtggtaaaaaaagatgaaactaaaaaagatgaagtcgtgaaatatagagtaggtaaaactaaaaattttgttggatttgttcatcctaaaactcgtagatttatcacagcagattcaaataacgaatttatcatttctatagatgataaagaagcaattgcaattttggaagatgcaattgatgttaatgaaatttag	MVKKDETKKDEVVKYRVGKTKNFVGFVHPKTRRFITADSNNEFIISIDDKEAIAILEDAIDVNEI
539	phage10_ST18	fig|6666666.732693.peg.183	peg	phage10_ST18_24069_24410	24069	24410	+	FIG00628729: hypothetical protein		FIG00628728	ff	atggatgaatcgctaaaaacggaaatcattgagtctataaaagaagattttccagatttgagtgaagaacgcataactaatttattagaaataattttgctagaaattgaatcatacaatagttgtaaaaatgatgtttcatgggaaaagttaaaaagcgtgattagtgaagtgttgtatcaaataataaaaaatgaatcagaaaaaaaagtatcttcagttagacgtggcgatacgacgattagttatgcgtcaacagcgaatgctgttagtgagttacttctaggatatggcgatttgatacgaagggttattggttgtggaggattggagtttttttaa	MDESLKTEIIESIKEDFPDLSEERITNLLEIILLEIESYNSCKNDVSWEKLKSVISEVLYQIIKNESEKKVSSVRRGDTTISYASTANAVSELLLGYGDLIRRVIGCGGLEFF
540	phage10_ST18	fig|6666666.732693.peg.184	peg	phage10_ST18_24410_24781	24410	24781	+	ribosomal protein L23, putative		FIG00628769	ff	atgaatgaagcagatattttagaaactacttacgaagatagttgtattatcgaaagactaatggacattgaagattctaatacaaatattactattcaagattataaaaaagtatatgataatcctatcccttgcgctctttcacaaggtcaaatcgatggactagcagtcatagaagatggagaaatggtaaatgtttcgactgacacatataaattatttattcattctaagattaaactcaaaaaaggagatcgaataacaataactcaaaaggccagtggcttaattttttctctatttgctactaagcctttttactatcctagtcattgtgaagtaaatttgataggaagtgaaaaaaatgggtga	MNEADILETTYEDSCIIERLMDIEDSNTNITIQDYKKVYDNPIPCALSQGQIDGLAVIEDGEMVNVSTDTYKLFIHSKIKLKKGDRITITQKASGLIFSLFATKPFYYPSHCEVNLIGSEKNG
541	phage10_ST18	fig|6666666.732693.peg.185	peg	phage10_ST18_24774_25169	24774	25169	+	FIG00627575: hypothetical protein		FIG00627573	ff	atgggtgatctcaaatatgaatctaatgcagaaaagatcattgaaaattttaaaaatatgactgtaattgctcaaaaagaaggaatatcttttgtaaatgattcgatgaataaagttgttagcctagctaaacctttaactcctgtaaaatcaggtgatttaagacgtggttatcgagtagtaaaagctaggaagctttcaactggtcgtattgttggagcagctataaataatgaacattactttaagtatgtggaagaaggacacaggactaaaaatggtggatttgtaaaaggacggtttatgttgacccgtgcaacgaatcttgcaaatatgtcttatattcctcgaagatttaaacaaatggcaataaaaatcgttaagaaaggaaagtaa	MGDLKYESNAEKIIENFKNMTVIAQKEGISFVNDSMNKVVSLAKPLTPVKSGDLRRGYRVVKARKLSTGRIVGAAINNEHYFKYVEEGHRTKNGGFVKGRFMLTRATNLANMSYIPRRFKQMAIKIVKKGK
542	phage10_ST18	fig|6666666.732693.peg.186	peg	phage10_ST18_25171_25548	25171	25548	+	FIG00629550: hypothetical protein		FIG00629548	ff	atgaaagataaaatcattgctgaaatcagtagtaaattaaaagaaatatatccagatgggacaatatatcttgattcagttatgcagtcaactaaagatttttactttgtattatccgtaatggaatctgggactgaaaatgtagggattgatgttcaaaatgtttctttcttaattgatattgcattgattgataataaatctgataaaaaattagtgaatgaattagtctcatgctgtggggctttttttaatacgattacaattgatagtcaaacactatttccagaaaactatttacctgatgaaacagatggtgttcaacacattcgctttacattaggatttccacaatatattgaatggagtgaaaaataa	MKDKIIAEISSKLKEIYPDGTIYLDSVMQSTKDFYFVLSVMESGTENVGIDVQNVSFLIDIALIDNKSDKKLVNELVSCCGAFFNTITIDSQTLFPENYLPDETDGVQHIRFTLGFPQYIEWSEK
543	phage10_ST18	fig|6666666.732693.peg.187	peg	phage10_ST18_25549_26166	25549	26166	+	FIG00628322: hypothetical protein		FIG00628320	ff	atgggagaaaaaagaagtaaaactggaattatttctgttgaaaaacctacttggtttcctttgaaagatgagacaggagaacttccagtatatgatactgcaatgacgatgggaacagcagttagtatcaaacctacagctaattacgaaacaacacaagactatggtgattcagttgttcaagatcaattcactgcgtttggtggtgcagaagttgaattagaagcaaatgggtatagtcataaagttttaacagcaatcactggaggaaaacttgtcaaaggtggtgcgttgcgctctggagaagatattgcccaagatggggcttttgcatatcggcgtaaaaagtcgaatggaaaatatcgttatacagtcttttataaagggcagtttgcttta…	MGEKRSKTGIISVEKPTWFPLKDETGELPVYDTAMTMGTAVSIKPTANYETTQDYGDSVVQDQFTAFGGAEVELEANGYSHKVLTAITGGKLVKGGALRSGEDIAQDGAFAYRRKKSNGKYRYTVFYKGQFALDSDETSTIEGSKVSFTHPTWKGSFVDVPGLGYMYSVDEDDEGVDQTMIENWFTKVAIPIEEAEQEELAGGKK
544	phage10_ST18	fig|6666666.732693.peg.188	peg	phage10_ST18_26166_26507	26166	26507	+	FIG00630435: hypothetical protein		FIG00630434	ff	atgtctaaatatcaaacgacaattaaattaatgaaaaaaaatgaagatggaaaatataaacaagtgcaattcaaatctgctgagttcctaccaggtccagttgtagaagaagcggcagaagtgatggaaggaatgcaaaatgctgtagacaaaaaatcagtgtcagaagctttaagtcgagcgtattcatttattgcagatactttgtttgaaggacaatttactggtgaagattatcgtcaagggattgatgctcgagaaattgctccattgacaggaaagttattaaaatctgttaccgcaggatttgatgaaacttatacggagacgaaaaaaaagtaa	MSKYQTTIKLMKKNEDGKYKQVQFKSAEFLPGPVVEEAAEVMEGMQNAVDKKSVSEALSRAYSFIADTLFEGQFTGEDYRQGIDAREIAPLTGKLLKSVTAGFDETYTETKKK
545	phage10_ST18	fig|6666666.732693.peg.189	peg	phage10_ST18_26722_29538	26722	29538	+	Phage tail length tape-measure protein		FIG00011468	idu(75);Phage_tail_proteins_2 idu(75);Phage_tail_proteins	ttgaataacgatgacctaattctgaagatgatattagatgaatcaggttttactgctggcatgaataatgctgtcaaaaagctaggttcttttgatggaactatcgaaagaacgagtagaaaaagtggcagttcattaggtagtatttggaaaatatttgctggtagctttctagccagtggagtgactagaattgtaggagctggttttgatctaattaaaggttccataagtggggcaattgatcgagtagatacgatgaataatgctctacgaaatttccaaaacatgggattcagcaactcagaaattatgaagaatatcggaaagaatgggcttttatctcaaggtattcaaggacttcctaccgctttgaatgatgcgataagtcatgtacaa…	MNNDDLILKMILDESGFTAGMNNAVKKLGSFDGTIERTSRKSGSSLGSIWKIFAGSFLASGVTRIVGAGFDLIKGSISGAIDRVDTMNNALRNFQNMGFSNSEIMKNIGKNGLLSQGIQGLPTALNDAISHVQLLASSTGNLTRSTQIFKALNDGILGFGGSTDQVNEAVIQLSQSFSNGKVDAQTWNSMINAQLGPTLSAIAKKMGITMGELKEGLSQGKISVEEFQNQLIEMDTKGGGGLKSLNQIAKDSTKGIKTSIQNAKTAVTRGVGEVIEGLNKALVDADLGGFKGIIDKVASSMESFLKVIAANIPRAVSFLSNLFDAVQKFGSALKFMMPFLVPATTAFGALMFQLKGIPTIIKSFNNFKNAIIGVGNSLKIMGAIAAANPFVLIVGAVVG…
546	phage10_ST18	fig|6666666.732693.peg.190	peg	phage10_ST18_29528_30268	29528	30268	+	Phage-related protein		FIG01226522	ff	atgcaacttaaaagaggacaattttttatcaatcaacattattcttctgagtttaacgtatatattcaaaataggcctgcctctgtttcagctagtcgtgtaattgaattgagagaacgtgaaggcaatgactcaattattatcgataaagcctattacaaaaacgttactagaaaaattgaatgttattacaaagcaccatcgattgatttagtgcaggaatgggaagatcgaattactgaatggttagatatgaactcttacagtgattttattctttattacgatcaacaatatatctatcaagctatagtaaccgaagcgccagaatttaaaggaacaagaaaaacagggaacatagttccatttgaatttacagttagtcttcgaccattcaaa…	MQLKRGQFFINQHYSSEFNVYIQNRPASVSASRVIELREREGNDSIIIDKAYYKNVTRKIECYYKAPSIDLVQEWEDRITEWLDMNSYSDFILYYDQQYIYQAIVTEAPEFKGTRKTGNIVPFEFTVSLRPFKENYSGRFAIQQIKAFELFNPEKYASKPLIKLSGSGDASFYINNDKYDLKLLDRELYIDSKLEESYRKLDDNLEHQDHVTLFLDFPFLYPGKNEIKWTNNIHSFEIIPRWWRKV
547	phage10_ST18	fig|6666666.732693.peg.191	peg	phage10_ST18_30265_32976	30265	32976	+	Membrane proteins related to metalloendopeptidases				atgataccaagaatatatagtcctaccgagacagatttttctacgaatggtttagggattatgaaggacaccacaaaatgtgagatatatgaagtagcaaatggaaaatatgaattagagttggagtatccattaggtactcgatttgatgaatattttgaaaatgactatcaaataaaagcaaagtcaaatgatcaagaagagtatcatatcttttttattgatgataaagatattgatacctttttagataccgtaactatttatgcccagagtcgtacaaatcggcttggaagacgagcggtcacttttgctgaagtcgactctaaaactggtcgagaagcaatggcaattattgaaaacaatatggataaaaaatcagatatacgcttatattct…	MIPRIYSPTETDFSTNGLGIMKDTTKCEIYEVANGKYELELEYPLGTRFDEYFENDYQIKAKSNDQEEYHIFFIDDKDIDTFLDTVTIYAQSRTNRLGRRAVTFAEVDSKTGREAMAIIENNMDKKSDIRLYSDITTVSSTTFEARNVLNCIAGEQGSLLQYWGGEIKREPFKLSLLKRRGRDNIGTIRYGKDLSGLKVKLDWTGVKTRIIPYADPQSDAGTTSRIYGSPVDSEYINNYPDVYTEHVQFTEEQGVKDVNSLNKIAKNYFKTINPGCDKPKISITVEFDKLTDTEEGKEFAKIRNYGLFDTFKIYHRKYKLYFESKVSGVQYDSLSEKVLKLEAGDAQVAFYQQQAVTIQDKLKDYATNNYMSSFNDYVSSMIAGQGNAGGYVVLWPKEK…
548	phage10_ST18	fig|6666666.732693.peg.192	peg	phage10_ST18_32989_33897	32989	33897	+	Phage upper baseplate protein (TP901-1-like ORF48)		FIG00627602	ff	atgagtaaatggaatgtcgttttaagtacaacagaaccatataattatgtggggatgattcaagttcgacaaggcaataagaatacagaggttatggaagcgactatagttgaaaatggtcttccctacgatttatcagaatgtaaggtatattttgaatcagttgtaggtgggaaatatccagtccaattagaaacaaaaattgtggatgctaaaaaagggaaaattaactatatttttgataaatattccatgcagtgtttacatcgacaaacagccaatttcattatatttaaaggagaagacttgattggaacaactcaagacttctcttattttgtcattaatgctgtttcaaaaacagaaggagaaatgggttcttattggcaatcaatcgaa…	MSKWNVVLSTTEPYNYVGMIQVRQGNKNTEVMEATIVENGLPYDLSECKVYFESVVGGKYPVQLETKIVDAKKGKINYIFDKYSMQCLHRQTANFIIFKGEDLIGTTQDFSYFVINAVSKTEGEMGSYWQSIEDLIADMTDFINENKGDFTDWMNERKEEFERWRQEQEHSFQDWREGQESDYLAWFESIKDILKTIDPGGVMLAELTDARVDIQGVRHASISERLLADMDYLYQKLRATLFTIEYGEIEVTDILQDDLFSDNHEVEKVGTVAFPIKEGALIIATVDDPKQNVFTLEKVGVI
549	phage10_ST18	fig|6666666.732693.peg.193	peg	phage10_ST18_33897_34517	33897	34517	+	FIG00629512: hypothetical protein		FIG00629511	ff	atggctaaaactaaacgaatgatggaaacggatgaaaaaacgggtgtacaacgccaattctttccaatcacacatgcttccgcagttcttgggttagaagaaataatagcaggagaagcaacagttttatctgttaatggaaaaattggagccgtcgtcattactaaagaagatttgggattagagaatgttctcacagaattaccctatgcaagtgaagaagatgacggcattatcacggcagaaatgtatcaaaaaattttaaacagtggagaaggtgactacgtgttgccagttgccactatcgaccgtttgggtggcataaaagttggtgaattattgacgattgatgagacagggaaagtctctgcagtcagacaatctgatgtcaatttttcg…	MAKTKRMMETDEKTGVQRQFFPITHASAVLGLEEIIAGEATVLSVNGKIGAVVITKEDLGLENVLTELPYASEEDDGIITAEMYQKILNSGEGDYVLPVATIDRLGGIKVGELLTIDETGKVSAVRQSDVNFSLELKEKLDSLKNYTAGENITIDEDGTISSTGGSGTGGVNQSYVDQKFQEAVNQAENYTNERIPNFTFEKIGEV
550	phage10_ST18	fig|6666666.732693.peg.194	peg	phage10_ST18_34521_34979	34521	34979	+	FIG00629912: hypothetical protein		FIG00629911	ff	atgacagatatcgtaaaaataaaacaaagcaatgtacaggtttatccacaaactcattggaatgctatagaaggcaaaccaacaacggtgaagggagataaaggcgatcctggccaagcagcaacaattaccataggaaccgtttctagtggttcaaccgcttctgttacgaatgtaggaacatcatctgcagctagatttaattttgtattgccaaaaggtgataaaggggacaaaggcgatcctggagtcaatgcaacaacgacagctgtagctacaactacagcaaatgggttgatgtcgtccacagataaaactaagttggatggaattgcagctggagcacagaaaaatccaggtaatgctacaactacgacagcaggtttaatgtcagcaacc…	MTDIVKIKQSNVQVYPQTHWNAIEGKPTTVKGDKGDPGQAATITIGTVSSGSTASVTNVGTSSAARFNFVLPKGDKGDKGDPGVNATTTAVATTTANGLMSSTDKTKLDGIAAGAQKNPGNATTTTAGLMSATDKVKLDGLANITFEKVGTV
551	phage10_ST18	fig|6666666.732693.peg.195	peg	phage10_ST18_34979_35473	34979	35473	+	FIG00631247: hypothetical protein		FIG00631246	ff	atggctgatattgtgcaattaaaagaagacggagttgctaaatacttaaaaacgcatgtagaagctattgatggtaaagaagcattggtgcagacagatggagaccaagccattgcaggacataagaatttttcaggttctgtaacaatcaataataaacgtgttttgacgactgatgataacagatatgaagtggtaaatctggttgtcactaacggtaatacagggacagcaaagctttatcgtgaaggaaaaacagtttctatatattttgtggctttaaacggaaaaagtagtggcgggaatgattcggttattttaactgttccagaaggctatcggacaccaattagttttgaacaactggttgggtcaatagaccgttctactttgaacagt…	MADIVQLKEDGVAKYLKTHVEAIDGKEALVQTDGDQAIAGHKNFSGSVTINNKRVLTTDDNRYEVVNLVVTNGNTGTAKLYREGKTVSIYFVALNGKSSGGNDSVILTVPEGYRTPISFEQLVGSIDRSTLNSAQLSIGADGAIKWRRNSSYGSAYSFVITYSI
552	phage10_ST18	fig|6666666.732693.peg.196	peg	phage10_ST18_35487_35834	35487	35834	+	hypothetical protein				atgaaagtagtttacaaatcaatcaagccttacggattcgagcaaatcattttgaacaatcaagaaaatatccctgaaaactgtacagagattaaaccaccagttcctaactggagaccaagatttgattttgataaaaaacagtgggttgagttagctactgaagaagagaagagtggcacagcggttgacgatattgaagatgtcgatcagttgaagcaattaaatgctctactgacaaaacaattggcgatatcggtacaggaacaagaaaaaatgcaacaaatgttagctcaattgacgatggaagtcgcaagtattaagaacggagggaaaagtaatgaatag	MKVVYKSIKPYGFEQIILNNQENIPENCTEIKPPVPNWRPRFDFDKKQWVELATEEEKSGTAVDDIEDVDQLKQLNALLTKQLAISVQEQEKMQQMLAQLTMEVASIKNGGKSNE
553	phage10_ST18	fig|6666666.732693.peg.197	peg	phage10_ST18_35827_35967	35827	35967	+	hypothetical protein				atgaatagttttccgggctttgaaaatataaaacaattttatgattggggatgttatacggaccaagatttacttgactatgtaaacatgaactgtttaacaaaagaccaatataagcagattactggaaatgaaatttaa	MNSFPGFENIKQFYDWGCYTDQDLLDYVNMNCLTKDQYKQITGNEI
554	phage10_ST18	fig|6666666.732693.peg.198	peg	phage10_ST18_36019_36405	36019	36405	+	hypothetical protein				gtggatggaagtgaggtcagtaatttgcatattgagcaacagcacttagcaatgattgttactgctttaattacagcagttggaacatttttagcaactaagtcaactaacaaagtgactttagaaaatgaaaacattaagaatgctacttcattgtacgagcaatacaaagagttgaaccaacagttacaacagaaagtagacaagctagaaaataaagtggaaaaactacaagaaaaatatgagaaagaaatcaatttttataaagataaaattgaacaactggacgggcaaattgatgccttgctttcagaaagagaaatattgatagaagaaaacaagcgattgaaaaagaaagtagcccaaccaatgaagggaggtggatag	MDGSEVSNLHIEQQHLAMIVTALITAVGTFLATKSTNKVTLENENIKNATSLYEQYKELNQQLQQKVDKLENKVEKLQEKYEKEINFYKDKIEQLDGQIDALLSEREILIEENKRLKKKVAQPMKGGG
555	phage10_ST18	fig|6666666.732693.peg.199	peg	phage10_ST18_36407_36613	36407	36613	+	hypothetical protein				atgaacaatagaacctttgatattttgaaatggatcgctatagtagttatccccgctttagcgacttttgtcggtcttgtcggaaaaggtgttaactggcggtacacagatataacggtgatgattattacaggttttggagcatttctagggagtattttaggtgtatcaaatcgaacgtataagaaaatttcatcagataaatag	MNNRTFDILKWIAIVVIPALATFVGLVGKGVNWRYTDITVMIITGFGAFLGSILGVSNRTYKKISSDK
556	phage10_ST18	fig|6666666.732693.peg.200	peg	phage10_ST18_36624_37649	36624	37649	+	FIG00631339: hypothetical protein		FIG00631338	ff	atgaaaaagaaaattactattactgcgatgagcctgttaacggctctttttttattacccattaatacgtttgcttatactattaatgacgagtataatttagcgccgaatcaaggagactccagattagcaattcctaacaaaattattttgcacgaaactggaatagatgcaccagcaagaaacgtagccgccaacatgaaaaataattataacggaagcaatccttatactacagatgttattggtgacggtgggattgtttaccgtgtgggtgagcaaggatatgtttcgtggggagctggtaacgctaatccttatgcgcctgtacagattgaattacagcgcacatatgataaagcattgtttgaaaaaaactatcgagcttatattgaatat…	MKKKITITAMSLLTALFLLPINTFAYTINDEYNLAPNQGDSRLAIPNKIILHETGIDAPARNVAANMKNNYNGSNPYTTDVIGDGGIVYRVGEQGYVSWGAGNANPYAPVQIELQRTYDKALFEKNYRAYIEYTRDSAKKYGIPLTLDQGTSLFTKGIISHLWVTNYVWGNHTDPYGYLSQMGVSKEKLAYDLAHGFTDENPTTSDDKPVIDPTRAGAANPTLTDGTNYAHIDQFGEIENANLHVAGWHIANYKYEYIFIMDYNTGKELARVRADGIYRPDVNQAYNTLGNVGYHVSFNMRNFPNKKVYVMMRATNDPKGNTKSGAQDFHDKRWYLNIPKR
557	phage10_ST18	fig|6666666.732693.peg.201	peg	phage10_ST18_38497_37691	38497	37691	-	Mobile element protein		FIG01306568	ff	ttgaatctattactttcaattgcacaattagcgaagtcaacttattattactgggtaaaaaaattagataagccagataaatatagcaagataaagcaagaaattacagcgattgtaaaagaatcaagaaactcttatggttatcgtagagtcactttagcgttaaagatgaaaggatatacaatcaatcataaaacagttagaaaattaatgtcccaaatgggacttacctgtcaaatccgaataaagcgatataaatcttataaaggaacagtaggaaaaattgccaagaatgtgttaaaacgaaatttttcagtagatacacccaataaaaaatgggtgacagacgtcactgaattcaagataaaaggaagaaaaatctatctatctcctatactt…	MNLLLSIAQLAKSTYYYWVKKLDKPDKYSKIKQEITAIVKESRNSYGYRRVTLALKMKGYTINHKTVRKLMSQMGLTCQIRIKRYKSYKGTVGKIAKNVLKRNFSVDTPNKKWVTDVTEFKIKGRKIYLSPILDLFNGEIISYSISTSPTYKLIEEMLQQAIKKKGTEGSLILHSDQGWQYQMPQYQKKLKENNIIQSMSRKGNCLDNSVIENFFGVLKSEFFYREKFRSIEIFQSKLNEYIRWYNNKRIKLKLNGLSPVEYRKQSIK
558	phage10_ST18	fig|6666666.732693.peg.202	peg	phage10_ST18_39030_38494	39030	38494	-	hypothetical protein				ttgcggaaatatacatttgtttttaagaaaaaagtagtttcagactatttaaataacgaaggcggctacaaatatcttgcacataaatatcaaataaatcgtacactggttagacactgggtaaggatttataactatcatggttgggaaggcttggttggaggtggcaaaagctacactacaaaatttaaacttgatgttatagaatatatggaaacaaatggtctttctatccaagaaactgctaaaaaatttaatatcggttcaaatagaactctaagtaaatggatagagcaatatgaagaaggcggtgcttcttcacttgagagccaaaaaaggggcagaaaaattagtatgaattccaagctaaacattcctaaaaaacttaaagatgagtct…	MRKYTFVFKKKVVSDYLNNEGGYKYLAHKYQINRTLVRHWVRIYNYHGWEGLVGGGKSYTTKFKLDVIEYMETNGLSIQETAKKFNIGSNRTLSKWIEQYEEGGASSLESQKRGRKISMNSKLNIPKKLKDESLEEEVIRLRAENAYLKKLETLIQEQDLSKKKSRLKQSFSSKKNLN
559	phage10_ST18	fig|6666666.732693.peg.203	peg	phage10_ST18_39359_39865	39359	39865	+	hypothetical protein				atggacattaagtggttggttcaacaaaatgatagcaatttagaattggcgattaaatatctcgaagaaactatctttgaagatgaacatcttacagataattttttacaagtattaaaatatcttgaaatttactctgttaaaaaaaataaattaattggtgaaaatgattctccaataaaaacacctattgagctaagcttaagaaatcggatgggaatactccaaagatcggaaatagtaaaagaacttttttatcataaatttagttatgaaataagactagatgatacttatgagcattatagaattgtttttttcgtatacaattctatagaagatgctactgcgactactgcattaacattcggttttacgaaaaatggaacaatcaattcg…	MDIKWLVQQNDSNLELAIKYLEETIFEDEHLTDNFLQVLKYLEIYSVKKNKLIGENDSPIKTPIELSLRNRMGILQRSEIVKELFYHKFSYEIRLDDTYEHYRIVFFVYNSIEDATATTALTFGFTKNGTINSDKTRQAATESDDICKKVCNGEENYWIGEEKLNEIY
560	phage10_ST18	fig|6666666.732693.peg.204	peg	phage10_ST18_40297_40695	40297	40695	+	hypothetical protein				atggataaaggaaatagtgttacttttgcacttgaaaatattagtttgaataaaattcattttgaattaactgataattttagttatggagatttagagtttaatattgaacttggatataaagaagacgaagcagagtatctagaaaaaaaacttgtttctttacgagctcacattgtaggggggatggaaggagcaccggtagatattttactcttttcagttattcgtgtttctacaaatgaacagccatataaaaaattagtagaagaatctatgggagagctagctaaacctatcctgaataaagcttctaatttgatttctaatttatatagcgaagtaggagttatgcctacagttattgatttatatcagctatatagtcaacaaaaataa	MDKGNSVTFALENISLNKIHFELTDNFSYGDLEFNIELGYKEDEAEYLEKKLVSLRAHIVGGMEGAPVDILLFSVIRVSTNEQPYKKLVEESMGELAKPILNKASNLISNLYSEVGVMPTVIDLYQLYSQQK
561	phage10_ST18	fig|6666666.732693.rna.2	rna	phage10_ST18_41007_41080	41007	41080	+	tRNA-Met-CAT				gtacccttagcttagttggtcagagcagacggctcataaccgtccggtcgtaggttcgagtcctacagggtaca
562	phage10_ST18	fig|6666666.732693.peg.205	peg	phage10_ST18_41893_41594	41893	41594	-	FIG00631571: hypothetical protein		FIG00631566	ff	atgctttttaatgagacacaattatggtttaaatttgacccttcgaatagatttatcaaagatttttataaagtatggaattcagaagttttctttttagcaatcgaagatagcttattaatcaatctctactattctaataagaactatttcaaaattcctgctgcgaaaactagaatgaagaagggtgtatactttttgtttgatatcgtgactgacgtgccggacgcacgtagcgatcatcggcgttatgactatataaagtatactttcgttgatccagaaagatacaaagattaa	MLFNETQLWFKFDPSNRFIKDFYKVWNSEVFFLAIEDSLLINLYYSNKNYFKIPAAKTRMKKGVYFLFDIVTDVPDARSDHRRYDYIKYTFVDPERYKD
563	phage10_ST18	fig|6666666.732693.peg.206	peg	phage10_ST18_42129_41899	42129	41899	-	FIG00631314: hypothetical protein		FIG01825981	ff	atgatggaagaatttattagaaaaaatatcagtgatgaatatgcagacttttatgatcaaagcagtaaaaaagataaattccagatggatgtttcaatcttagctatattagctttttccgaaaataaacaacctgtaactgcaaaaaaagaaacagtattctctgaaggcaaaataaaaactcgatatatattagaggtagaaactaattttaaaaacagatcggagtaa	MMEEFIRKNISDEYADFYDQSSKKDKFQMDVSILAILAFSENKQPVTAKKETVFSEGKIKTRYILEVETNFKNRSE
564	phage10_ST18	fig|6666666.732693.peg.207	peg	phage10_ST18_42749_43936	42749	43936	+	DNA polymerase IV (EC 2.7.7.7)		FIG00023943	ff	atgactcaagtacattttacttttgaaagcgaagaaattcaagcaattataaacgaaagcggtgcgaatgataccgcaaaaacacttatgactatcatgtttaatcagctgatggaagaacaacgaaatcaatatattcaggcaaatgcctatgaacgttcagaagaacggcaatcacaaagaaatggttactacgatcgttcgtttacaactcgaattggtacgttagaacttcatgttccacgaaccagagacggtaagtttagtcctactatctttgaaagatatcagcgaagcgaaaaagctttgatcgctgccatgattgaaatggtcatttctggtgtctccactcgcaaagtaactaaaacagttgaactgctaacggatggtgcgactgtt…	MTQVHFTFESEEIQAIINESGANDTAKTLMTIMFNQLMEEQRNQYIQANAYERSEERQSQRNGYYDRSFTTRIGTLELHVPRTRDGKFSPTIFERYQRSEKALIAAMIEMVISGVSTRKVTKTVELLTDGATVSKSFVSNLMKQLDPFVFEWRNRSLEGSEYPFFMCDALYMKVRENHRIVSKGVYIGIGIDSDGRRTILGFDVQDGESEDNWDTVFQSFVQRGLFGVKLVISDAHKGLVKAVRKNFLGASWQRCQAHFLRNIFDKLPKKVSSDVKDELKSIFKASELELTRERKEHFLEKYGCDSKLSAACDILENGFEDAIQILSFPENIRRRIRTTNVLERLNEEIRRRERVIRIFPNINSITRIIGTLLMEKDTEWLASPRKYLEFNSNNI
565	phage10_ST18	fig|6666666.732693.peg.208	peg	phage10_ST18_44280_44552	44280	44552	+	FIG00628264: hypothetical protein		FIG00628263	ff	atgaatacttatgtagagataacagatggcacaacgaacaattatttttatgcgtttgtcgagttcaagggatccgtattaacgttgtacagttttcaagggttgaataggaatatagtaaaagaaataccaatgaatgaaatcgaaaatttgacaaaagatatatattggggcgggcagcggatcagtttttcgcatgaaggaaaaatgtatcagttttttgaatgcggtccagctgtggtagactatttacaagaaaatctttttgtatag	MNTYVEITDGTTNNYFYAFVEFKGSVLTLYSFQGLNRNIVKEIPMNEIENLTKDIYWGGQRISFSHEGKMYQFFECGPAVVDYLQENLFV
566	phage10_ST18	fig|6666666.732693.peg.209	peg	phage10_ST18_44567_45490	44567	45490	+	Predicted transcriptional regulators		FIG00555656	ff	gtggcaaacattcgagatatcgcaaagctcacaggttattcagtttctactatttcacgtgtaatcaatggacatccatatgtagatgaggaaaaaaggaaagaaatacttgcggtcatgaaagaagtcgattatatccctaatgcaaatgccagacagttaagttatggaaaaacgaaaagcattggagtgattctgccttataccaatcatccgtattttgatcagttgatcagtgggatcattgaagcagcgtttgattatgattacaaagtgacacttttaccgacgggctatcataaagaaaaagagcgaaggtatcttgaagaatttgcagctaaagctttcgatggattgatcattacgtctcgtgccaatacactagatgatttattggca…	MANIRDIAKLTGYSVSTISRVINGHPYVDEEKRKEILAVMKEVDYIPNANARQLSYGKTKSIGVILPYTNHPYFDQLISGIIEAAFDYDYKVTLLPTGYHKEKERRYLEEFAAKAFDGLIITSRANTLDDLLAYQKYGPLVFCEEIKGKQASCVFIDREQSITEGLTYLKQQGIKQLGITLGRSGRLSYNSKITLQLCHQLFPSFDESLVFWDCIDAEKGKQAGFFFKELGVDGVFTNSDMVAAGILQSYLQDKTPVVIGRDNLLISELLGFPTIDHHLEACGEMAFQLFLTEKKDKVKIPYTFIQR
567	phage10_ST18	fig|6666666.732693.peg.210	peg	phage10_ST18_46967_45672	46967	45672	-	Mobile element protein		FIG01306568	ff	atgtctcatactcagcttatcaaagataccctaaatattctagacctaaatatctatttcgaggaaaattgtttaactaaagaaaaatacaaagggcaaatttgcttgatttacaaaggaactcttctgtacaagccagaagagtgttcccattgtctttgtgtcgtcccctctaggatcattcgttgggggacgacaaccgttcggttgttactgaatgatgtgtctgagtatcgcacttatctggagctgaagaaacaacgatttaaatgtaagtcttgccaaagaacattcgtagcggatacctctgttgctgaaaaacactgtttcattagtcaaaaagttcgttggtctgtcattgctcgcttaaaagagaatacttccatgacggaaatcgct…	MSHTQLIKDTLNILDLNIYFEENCLTKEKYKGQICLIYKGTLLYKPEECSHCLCVVPSRIIRWGTTTVRLLLNDVSEYRTYLELKKQRFKCKSCQRTFVADTSVAEKHCFISQKVRWSVIARLKENTSMTEIARQKNISTSSVYRVMKRFYRPLNPFKQTLPKVLCFDEFKSVRSVASAMSFIMMDGQSHALLDIVENRRLPYLERYFSRFSLATREAVQLIVIDMYAPYVSLVKKLFPNAQLIIDRFHIVQHIGRTFLNHRVKETTVRLKGNSHSQRGLGKKLKRYWKLLQKEEAKLNYEKRVWRASFKDYLTESEIADRLLAACPNLRQGYQLYQDILYAVKKRDQSLFEDCLTRDISGLPETYTTTLRTFKKFLPQIQNALHYSYSNGPLECLNNH…
568	phage10_ST18	fig|6666666.732693.peg.211	peg	phage10_ST18_47893_47141	47893	47141	-	Transcriptional activator tipA		FIG00628089	ff	atggagtacacaataaagaaaatgtcagagatatcaggagtcagtccgagaaccttgcgcttttatgatgagattggactgctaaaaccagctaggatcaattcttcaggttatcggatttatggcaaaaaagaagtcgatcgtctgcaacacatcttattttatcgaacaatggcattcaagttggatgatatccaagaggtcttagacaatccatcttttgaccaccagaaagctttaatcaagcatcagcaaatgttgctggaaaaacgggcacaaatcgataccctcttgacaactgtccaacagacacttgatatgtacgaaggaggaagaaaaatgagtgacaaagaaaaatttgaagggtttaaacaacaaaagttgaaagaaaatgaagaa…	MEYTIKKMSEISGVSPRTLRFYDEIGLLKPARINSSGYRIYGKKEVDRLQHILFYRTMAFKLDDIQEVLDNPSFDHQKALIKHQQMLLEKRAQIDTLLTTVQQTLDMYEGGRKMSDKEKFEGFKQQKLKENEESYGQEIRQKYGKKKVTASNEKWMNMDKETYEEMQTVEKQMLFDLTLYLKEPEDESLADRIFQAHKKWFSYSWPEYQPKAHKGLGMMYEADERFTAYYDERSGHGAAKALNEIIQKKA
569	phage10_ST18	fig|6666666.732693.peg.212	peg	phage10_ST18_48116_48478	48116	48478	+	FIG00629408: hypothetical protein		FIG00629407	ff	atgaagctaatcgaaacacctgtgaatagtaatttaaatattaagacattttatcctaaagtagtggaattcttttttgggaatacggctattaattattacaaattattttcgttagatcgaacacaactgctattggtagacacatatgataaaaagcaagtcgtgatgatcaatacgaagaaaaaaatcacaaggcaagaaatcgactatgcgattcatcacgttttaaaaatgacacgagaagatgtcaaagtccatgtaggagtgaaacaggagctagaacgtgccggaatacaattcaaacgtccaaataaagatattgtagtgatagaacaaaaaaatacgaaggattctatttaa	MKLIETPVNSNLNIKTFYPKVVEFFFGNTAINYYKLFSLDRTQLLLVDTYDKKQVVMINTKKKITRQEIDYAIHHVLKMTREDVKVHVGVKQELERAGIQFKRPNKDIVVIEQKNTKDSI
570	phage10_ST18	fig|6666666.732693.peg.213	peg	phage10_ST18_49115_50587	49115	50587	+	Nicotinate phosphoribosyltransferase (EC 2.4.2.11)		FIG00000387	isu;NAD_regulation	atgaataatacttacccagacgacagtttgacgctgcatacggatctatatcaaatcaatatgatgcagacatactgggaattaggtcgagctgatttacatgctgtttttgaatgttactttcgagaaatgccttttaaccacggatacgcggtttttgcaggattggaacggttagtcaattatttagagaatctgacgttcaatgattccgatattgcttacttgcgtggattagaagtctatcctgaaggttttttggagtatttacaaaattttgaatttaaagcaacagttcgttctgctcgtgaaggagaactagtttttgcaaatgaaccattaatccaagtggaagggcctttagcgcactgccaattagtagaaacagcactgttgaat…	MNNTYPDDSLTLHTDLYQINMMQTYWELGRADLHAVFECYFREMPFNHGYAVFAGLERLVNYLENLTFNDSDIAYLRGLEVYPEGFLEYLQNFEFKATVRSAREGELVFANEPLIQVEGPLAHCQLVETALLNMVNFQTLIATKAARIKSVIGEDPLLEFGTRRAQELDAAVWGTRAAYIGGADATSNVRAGKIFGIPASGTHAHSLVQSYGNDYEAFMAYAKTHKDCVFLVDTYDTLKSGVPSAIRVAKELGDKINFQGVRIDSGDMAYISKRVREQLDAAGFTEAKIYASNDLDEATILNLKMQKAKIDVWGVGTKLITAYDQPALGAVFKLVSIEDDEGKMMDTIKLSSNAEKVTTPGKKQVWRITRNFDGKSEGDYVTLWDEDPREEEAIFMFHP…
571	phage10_ST18	fig|6666666.732693.peg.214	peg	phage10_ST18_50599_51423	50599	51423	+	NAD synthetase (EC 6.3.1.5)		FIG00000590	icw(1);NAD_regulation	atgagcctgcagacagaaattatcaatgaattaggtgtcaaaccaacaattgatccaaaagaagaaatacgtaaaagtattgactttatgaaagcatatttgaaaaaatatccgtttcttaaaacttttgtactaggtatcagcggcggccaagattctactttagcaggccgtttggcgcaactaacgatggaagaaatgcgtgaagaaacaaaagatgaaaactatcaatttatcgctgttcgtcttccttatggtgaacaagcagatgaagaagatgcaaaagctgctcttgactttatccagcccgatgttagtctgcgagtaaatatcaaaccagctgttgatgcacaagtacaagtattaagcgaagcaggtgtgggaatcagcgattttaac…	MSLQTEIINELGVKPTIDPKEEIRKSIDFMKAYLKKYPFLKTFVLGISGGQDSTLAGRLAQLTMEEMREETKDENYQFIAVRLPYGEQADEEDAKAALDFIQPDVSLRVNIKPAVDAQVQVLSEAGVGISDFNKGNIKARQRMITQYAVAGERAGAVLGTDHAAENITGFFTKFGDGGADILPLFRLDKRQGKQLLQALNAPEKLYTKIPTADLEDGKPMIADEVALGVTYNEIDDYLEGKEVPAQAQEKIEAWWNKTQHKRHLPISVLDDFWK
572	phage10_ST18	fig|6666666.732693.peg.215	peg	phage10_ST18_52386_51496	52386	51496	-	Transcriptional regulator, ArsR family		FIG00003845	ff	atgcaactacaaataaacgaagaatccttaccggtatatgaagcattagctagtaaaacaaggatcaagatcatccagctactttccaaaaaaaagatgaatgtcaaagatttggcaaaagaacttggagtgagcagtgctatcacgacgatgcacgtgaaaaagctagaggaagcaaacatcatcaaaacagaaaaagtaggacaacaaaaaatttcgagccttcgtgtcgataaaatcgatatcagttttccagaaaaaatattcaatgcttttgatacgaaagaaacatcgatacctattggtcactatacaaattatgcaattgaaccaacatgcggtttagctacgatccatgattttatcgggaaagtggatgaaccacgctattttatggat…	MQLQINEESLPVYEALASKTRIKIIQLLSKKKMNVKDLAKELGVSSAITTMHVKKLEEANIIKTEKVGQQKISSLRVDKIDISFPEKIFNAFDTKETSIPIGHYTNYAIEPTCGLATIHDFIGKVDEPRYFMDPRRMDARILWFTSGFVEYQAPNFLNTEDTLEMLEVSVEISSEFPFSNDNWPSDITFSLNGVELGTWTSPGDFADIRGKYTPDWYPDNLNQYGLLKTIRITKHLTNMNGEPLSNITINDIPKEQDTWHLRIEVKDDAKHVGGCTLFGKGFGNYDQDIKLKVYYS
573	phage11_ST18	fig|6666666.732693.peg.216	peg	phage11_ST18_1_201	1	201	+	Phage family integrase		FIG01316880	ff	atgaaaatcaactacaccgtcgacctagtaagtttttctttagtaatcaatttttccctattttctcttcgactgtttattgatggactaagacatacgcatgcatctattttactttatcaaggagtaaatatacttagcgtatcgaaacgtttaggacatagcagtttagaaactacaatgtctacttatacaaaataa	MKINYTVDLVSFSLVINFSLFSLRLFIDGLRHTHASILLYQGVNILSVSKRLGHSSLETTMSTYTK
574	phage11_ST18	fig|6666666.732693.peg.217	peg	phage11_ST18_450_752	450	752	+	FIG00631571: hypothetical protein		FIG00631566	ff	atgctgatggaaggaaaaacacaattatggtttaaatttgacccttcgaatagatttatcaaagatttttataaagtatggaattcagaagttttctttttagcaatcgaagatagcttattaatcaatctctactattctaataagaactatttcaaaattcctgctgcgaaaactagaatgaagaagggtgtatactttttgtttgatatcgtgactgacgtgccggacgcacgtagcgatcatcggcgttatgactatataaagtatactttcgttgatccagaaagatacaaagattaa	MLMEGKTQLWFKFDPSNRFIKDFYKVWNSEVFFLAIEDSLLINLYYSNKNYFKIPAAKTRMKKGVYFLFDIVTDVPDARSDHRRYDYIKYTFVDPERYKD
575	phage11_ST18	fig|6666666.732693.peg.218	peg	phage11_ST18_1159_788	1159	788	-	hypothetical protein				atgtttgactttaatgaatatttatctatttccaaacaaattgaatcagatgataaatataattctaaagaatcttatagaagaactgctgtttcaagagcatactacagtgcttttaaaaaatctgatgagtatttgaaagaaaattatgatattatttataatggaagtagcggaaaaggaagccaccaaaccgtttggaatttgttttcaacagttaaggaattgaataccttaggaatacataatagtgggtatagaatgttagagaaaagaaaatgtgctgactatattcctaatgaaaccattacgaaaacagatatggcgctgatgaatcgagaagcagaaaaaataataaacaaactcacctaa	MFDFNEYLSISKQIESDDKYNSKESYRRTAVSRAYYSAFKKSDEYLKENYDIIYNGSSGKGSHQTVWNLFSTVKELNTLGIHNSGYRMLEKRKCADYIPNETITKTDMALMNREAEKIINKLT
576	phage11_ST18	fig|6666666.732693.peg.219	peg	phage11_ST18_1658_1161	1658	1161	-	hypothetical protein				atgctgttgttaaatttaatggaactgagattggaaggcaaatctttgatatcaaggtcaacaaaccagtggaaaaaaattaaggagacgatacggatgcttgatatagtaccatcaaatacacatcggagtggtagcttaataaattttgctgcgatttttgcttgcgcatcggtaattctagcatctccagttgttgtggatgcaagttctactccgaaaactaaaaatgataatcaacttgtaattactacaaaaaatgagattaacacaatttcaagtaatgatggcaaaatttttgatgtgataaatacggttttaaaaagaaaagctgaaatcaatataaaatatgatgaagatttaaacttgtatttctttgttatcaaaacaacatctgaa…	MLLLNLMELRLEGKSLISRSTNQWKKIKETIRMLDIVPSNTHRSGSLINFAAIFACASVILASPVVVDASSTPKTKNDNQLVITTKNEINTISSNDGKIFDVINTVLKRKAEINIKYDEDLNLYFFVIKTTSELFSSDYDVLDTLDNVLSDYKYMGKSVVATLGE
577	phage11_ST18	fig|6666666.732693.peg.220	peg	phage11_ST18_2374_3552	2374	3552	+	Mobile element protein		FIG01306568	ff	atgaatgattttactacagaaattgtgcaaactctagtcactaaaggcgatttaaatgaattattccgttcgcacttagaaaaagcgataaacacactcctacggactgaattaacggcttttttagattacgaaaaatatgatcgcactggttttaattcaggtaattcgagaaacggttcttactttcgatcaatcaaaaccgaatatggtgaattaacattggaaatacctagagatcgtaatggtgagtttaaacaacaaactttaccagcctacaaaagaacaaacgatacattggaaaccactattatccatttattcgaaaaaggtgttacgatgtctgaaattgctgatttgatcgaaaaaatgtacggtcatcactatactccacaaacc…	MNDFTTEIVQTLVTKGDLNELFRSHLEKAINTLLRTELTAFLDYEKYDRTGFNSGNSRNGSYFRSIKTEYGELTLEIPRDRNGEFKQQTLPAYKRTNDTLETTIIHLFEKGVTMSEIADLIEKMYGHHYTPQTMSNMTKVLTEEVNAFKSRALNDKYVAIFMDATYIPLKRQTVSKEAIYIAIGIREDGTKEVLSYAIAPTESTYVWNELLQDINSRGVQEVLLFITDGLKGMKDTIHQIYPKAKYQHCCIHVSRNIAHKVRVKDRKEICDDFKAVYQANSKEEANTFLSGMIEKWKKNYPKVTQSLIENQDLLTFYDFPPSIRRTIYSTNLIESFNKQIKRYSRRKEQFQNEESLERFLVSIFDTYNQKFLNRSHKGFQQVTDTLVSMFTE
578	phage11_ST18	fig|6666666.732693.peg.221	peg	phage11_ST18_3673_4167	3673	4167	+	hypothetical protein				ttgcggaaatatacatttgtttttaagaaaaaagtagtttcagactatttaaataacgaaggcggctacaaatatcttgcacataaatatcaaataaatcgtacactggttagacattgggtaaggatttataactatcatggttgggaaggcttggttggaggtggcaaaagctacactacaaaatttaaacttgatgttatagaatatatggaaacaaatggtctttctatccaagaaactgctaaaaaatttaatatcggttcaaatagaactctaagtaaatggatagagcaatatgaagaaggcggtgcttcttcacttgagagccaaaaaaggggcagaaaaattagtatgaattccaagctaaacattcctaaaaaacttaaagatgagtct…	MRKYTFVFKKKVVSDYLNNEGGYKYLAHKYQINRTLVRHWVRIYNYHGWEGLVGGGKSYTTKFKLDVIEYMETNGLSIQETAKKFNIGSNRTLSKWIEQYEEGGASSLESQKRGRKISMNSKLNIPKKLKDESLEEEVIRLRAENAYLKKWNGNTFFDKNYKVL
579	phage11_ST18	fig|6666666.732693.peg.222	peg	phage11_ST18_5088_4252	5088	4252	-	Mobile element protein		FIG01306568	ff	atgtgcaaaattctaaatatttctcgtcaaacctactattatcaagcgaaaccgatcgaaaatgagtccgacttagaagagatcgttcaggaagagtttattcgaaaccgaaaggcttacggtacccgaaaattgaagaagtgtttagcaaagcgtgggcttcaactcagtcggcgccgaatcggtcgaatcatgaaacgccgcggattgacatctacctatacgatcgctcattttaaagggcaacgaacagcttgtaatgaagcgaaaacagcgaatgtattagatcggacctttacacaagaacagccattggaagccatcgttacggatcttacttatgttcgcgtgaggaaaaagtggcattatatctgcttaatacttgatttgtttaatcga…	MCKILNISRQTYYYQAKPIENESDLEEIVQEEFIRNRKAYGTRKLKKCLAKRGLQLSRRRIGRIMKRRGLTSTYTIAHFKGQRTACNEAKTANVLDRTFTQEQPLEAIVTDLTYVRVRKKWHYICLILDLFNREIIGYSCGEKKDASLVKEAFGRIPYSLTDVKLFHTDRGKEFDNQTIHEILNGFGITRSLSRKGCPYDNAVVESTYKSVKVEFVHQYQFETLAQLRLELFDYVHWWNYLRLHGTLAYETPIQIRQQRLAKRILDNERGSDTSGEAA
580	phage11_ST18	fig|6666666.732693.peg.223	peg	phage11_ST18_5414_5124	5414	5124	-	Mobile element protein		FIG01306568	ff	atgtcaagacgtcaacgaagaacctattcaaaagaattcaaacaacaaatcgtcgatctctatctcgctggtaagcctcgcgcagaaattattcgagagtatgagcttacgccttcttctttcgataaatggatgaagcaagcacaatcaacgggctcattcaaagaaagagacaacttaacaccagaacaagcagaattgatcgcactaagaaagaaaaataagcaactcgaaatggagaatgatattttaaagcaagcggcgctgatattcggacgaaaagacaagtaa	MSRRQRRTYSKEFKQQIVDLYLAGKPRAEIIREYELTPSSFDKWMKQAQSTGSFKERDNLTPEQAELIALRKKNKQLEMENDILKQAALIFGRKDK
581	phage11_ST18	fig|6666666.732693.rna.3	rna	phage11_ST18_6164_6091	6164	6091	-	tRNA-Met-CAT				gtacccttagctcagttggtcagagcagacggctcataaccgtccggtcgtaggttcgagtcctacagggtaca
582	phage11_ST18	fig|6666666.732693.peg.224	peg	phage11_ST18_7364_6354	7364	6354	-	FIG00631339: hypothetical protein		FIG00631338	ff	atgaaaaagaaaatctttgtaggagctattatagctctttttttattgccaataaacgcctttgcttacacgatcaacaatgaattcaatttgggcgcaaacgaaggtagttctcaagtagcaaataaccaatacatcctattgcatgaaacagcaaacgaaactgcgacaggacgaaatgaagcgcagtacatgaaacgttcttggtacaatgcctatacagcgtatattgttggcgatggtgggatcgtttaccaagttggacaacctggttatgtacaatatggcgctggttcatatgctaatgcaaatagtcctgtgcaaatcgaactgcaacatacgcacgataaagtaacgtttgaaaagaactacaaggcatacgttgaattggctagagat…	MKKKIFVGAIIALFLLPINAFAYTINNEFNLGANEGSSQVANNQYILLHETANETATGRNEAQYMKRSWYNAYTAYIVGDGGIVYQVGQPGYVQYGAGSYANANSPVQIELQHTHDKVTFEKNYKAYVELARDSAMKYGIPLTLDTPYNQPGIKSHLWVTQNIWGDHTDPYGYLSEMGVSKEKLAYDLAHGFTDENPTTSENKPVIDPTRAGAANPTLTDGTNYAHIDQFGEIENANLHVAGWHIANYKYEYIFIMDYNTGKELARVRADGIYRPDVNQAYGTSGNVGYHVSFNMRNFPNKKVYVMMRATNDPEGNTKGGAQDFHDKRWYLNIPKR
583	phage11_ST18	fig|6666666.732693.peg.225	peg	phage11_ST18_7498_7361	7498	7361	-	hypothetical protein				atgttctatgttgcaaatgaagggattagttttttagaaaacatttcggtattccttcctttgccagataagttaaaagaggtattccaacaaatacgaaatgatactgaaaataaagaccgaggaggaaccaaatga	MFYVANEGISFLENISVFLPLPDKLKEVFQQIRNDTENKDRGGTK
584	phage11_ST18	fig|6666666.732693.peg.226	peg	phage11_ST18_7990_7850	7990	7850	-	hypothetical protein				atgaatagttttccgggctttgaaaatataaaacaattttatgattggggatgttatacggaccaagatttacttgactatgtaaacatgaactgtttaacaaaagaccaatataagcagattactggaaatgaaatttaa	MNSFPGFENIKQFYDWGCYTDQDLLDYVNMNCLTKDQYKQITGNEI
585	phage11_ST18	fig|6666666.732693.peg.227	peg	phage11_ST18_8330_7983	8330	7983	-	hypothetical protein				atgaaagtagtttacaaatcaatcaagccttacggattcgagcaaatcattttgaacaatcaagaaaatatccctgaaaactgtacagagattaaaccaccagttcctaactggagaccaagatttgattttgataaaaaacagtgggttgagttagctactgaagaagagaagagtggcacagcggttgacgatattgaagatgtcgatcagttgaagcaattaaatgctctactgacaaaacaattggcgatatcggtacaggaacaagaaaaaatgcaacaaatgttagctcaattgacgatggaagtcgcaagtattaagaacggagggaaaagtaatgaatag	MKVVYKSIKPYGFEQIILNNQENIPENCTEIKPPVPNWRPRFDFDKKQWVELATEEEKSGTAVDDIEDVDQLKQLNALLTKQLAISVQEQEKMQQMLAQLTMEVASIKNGGKSNE
586	phage11_ST18	fig|6666666.732693.peg.228	peg	phage11_ST18_8838_8344	8838	8344	-	FIG00631247: hypothetical protein		FIG00631246	ff	atggctgatattgttcaattaaaagaagacggagttgctaaatacttaaaaacgcatgtagaagctattgatggtaaagaagcattggtgcagacagatggagaccaagccattgcaggacataagaatttttcaggttctgtaacaatcaataataaacgtgttttgacgactgatgataacagatatgaagtggtaaatctggttgtcactaacggtaatacagggacagcaaagctttatcgtgaaggaaaaacagtttctatatattttgtggctttaaacggaaaaagtagtggcgggaatgattcggttattttaactgttccagaaggctatcggacaccaattagttttgaacaactggttgggtcaatagaccgttctactttgaacagt…	MADIVQLKEDGVAKYLKTHVEAIDGKEALVQTDGDQAIAGHKNFSGSVTINNKRVLTTDDNRYEVVNLVVTNGNTGTAKLYREGKTVSIYFVALNGKSSGGNDSVILTVPEGYRTPISFEQLVGSIDRSTLNSAQLSIGADGAIKWRRNSSYGSAYSFVITYSI
587	phage11_ST18	fig|6666666.732693.peg.229	peg	phage11_ST18_9287_8838	9287	8838	-	FIG00629912: hypothetical protein		FIG00629911	ff	atgacagatatcgtaaaaataaaacaaagcaatgtacaggtttatccacaaactcattggaatgctatagaaggcaaaccaacaacggtgaagggagataaaggcgatcctggccaagcagcaacaattaccataggaaccgtttctagtggttcaaccgcttctgttacgaatgtaggaacatcatctgcagctagatttaattttgttttaccaaagggagataaaggtgatcctggaataaatgccacaactacagctgtagctacaactacagcaaatgggttgatgtcgtccacagataaaactaagttggatggaattgcagctggagcacagaaaaatccaggtaatgctacaactacgacagcaggtttaatgtcagcaaccgataaagtg…	MTDIVKIKQSNVQVYPQTHWNAIEGKPTTVKGDKGDPGQAATITIGTVSSGSTASVTNVGTSSAARFNFVLPKGDKGDPGINATTTAVATTTANGLMSSTDKTKLDGIAAGAQKNPGNATTTTAGLMSATDKVKLDGLANITFEKVGTV
588	phage11_ST18	fig|6666666.732693.peg.230	peg	phage11_ST18_9908_9291	9908	9291	-	FIG00629512: hypothetical protein		FIG00629511	ff	atggttaaagtaaagagaatgatggaaactgatgaatctggtgttaaacgtcaatttatgccaattacacatgtctctgcagttttaggcttagaaaaaatgatatcaggacaatcaaaagttctttcggttaatggtaaatatggtgcagtcattttaacgaaagctgatttaggattagagaatgcaattactgaactaccttatgcaagcgagacaagcgatggtattcttactgctgaaatgtttcaaaagatcgtaaatggagaaggtggaacatatattttgccgattgctactcctgaacaattaggaggtataaaagttggggaactcttagaagttactgaagaaggtgttttatctgcaactaagcaaacagacttcaatttctctgaa…	MVKVKRMMETDESGVKRQFMPITHVSAVLGLEKMISGQSKVLSVNGKYGAVILTKADLGLENAITELPYASETSDGILTAEMFQKIVNGEGGTYILPIATPEQLGGIKVGELLEVTEEGVLSATKQTDFNFSEELKGKLESLKILKAGANISIAEDGTISSTGGSGTGGVNQSYVDQKFQEAVNQAENYTNERIPNFTFEKIGEV
589	phage11_ST18	fig|6666666.732693.peg.231	peg	phage11_ST18_10816_9908	10816	9908	-	Phage upper baseplate protein (TP901-1-like ORF48)		FIG00627602	ff	atgagtaaatggaatgtcgttttaagtacaacagaaccatataattatgtggggatgattcaagttcgacaaggcaataagaatacagaggttatggaagcgactatagttgaaaatggtcttccctacgatttatcagaatgtaaggtatattttgaatcagttgtaggtgggaaatatccagtccaattagaaacaagaattgtggatgctaaaaaagggaaaatcaaatatatttttgataaatattccatgcagtgtttgcatcgacaaacagccaatttcattatatttaaaggagaagacttgattggaacaactcaagacttctcctattttgtcatcaatgctgtttcaaaaacagaaggagaaatgggttcttattggcaatcaattgaa…	MSKWNVVLSTTEPYNYVGMIQVRQGNKNTEVMEATIVENGLPYDLSECKVYFESVVGGKYPVQLETRIVDAKKGKIKYIFDKYSMQCLHRQTANFIIFKGEDLIGTTQDFSYFVINAVSKTEGEMGSYWQSIEDLIADMTDFINENKGDFTDWMNERKEEFDRWREEQENSFQDWREGQESDYLSWFESIKDILKSIDPGGVMLAELMDARVDLQGVRHESISERFLSDLNYLYQKMKAALFTIEYGEIEVTDILQDDLFSDNHEVEKIETVEFPIEEGALIIATVDDPKQNVFTLEKVGVI
590	phage11_ST18	fig|6666666.732693.peg.232	peg	phage11_ST18_13540_10829	13540	10829	-	Membrane proteins related to metalloendopeptidases				atgataccaagaatatatagtcctaccgagacagatttttctacgaatggtttagggattttgaaggacaccacaaaatgtgagatatatgaagtagcaaatggaaaatatgaattagagttggagtatccattaggtactcgatttgatgaatattttgaaaatgactatcaaataaaagcaaagtcaaatgatcaagaagagtatcatatcttttttattgatgataaagatattgatacctttttagataccgtaactatttatgcccagagtcgtacaaatcggcttggaagacgagcggtcacttttgctggagtcgactctaaaactggtcgagaagcaatggcaattattgaaaacaatatggataaaaaatcagatatacgcttatattct…	MIPRIYSPTETDFSTNGLGILKDTTKCEIYEVANGKYELELEYPLGTRFDEYFENDYQIKAKSNDQEEYHIFFIDDKDIDTFLDTVTIYAQSRTNRLGRRAVTFAGVDSKTGREAMAIIENNMDKKSDIRLYSDITTVSSTTFEARNVLNCIAGEQGSLLQYWGGEIKREPFKLSLLKRRGRDNIGTIRYGKDLSGLKVKLDWTGVKTRIIPYADPQSDAGTTSRIYGSPVDSEYINNYPDVYTEHVQFTEEQGVKDVNSLNKIAKNYFKTINPGCDKPKISITVEFDKLTDTEEGKEFAKIRNYGLFDTFKIYHRKYKLYFESKVSGVQYDSLSEKVLKLEAGDAQVAFYQQQAVTIQDKLKDYATNNYMSSFNDYVSSMIAGQGNAGGYVVLWPKEK…
591	phage11_ST18	fig|6666666.732693.peg.233	peg	phage11_ST18_14277_13537	14277	13537	-	Phage-related protein		FIG01226522	ff	atgcaacttaaaagaggacaattttttatcaatcaacattattcttctgagtttaacgtatatattcaaaataggcctgcctctgtttcagctagtcgtgtaattgaattgagagaacgtgaaggcaatgactcaattattatcgataaagcctattacaaaaacgttactagaaaaattgaatgttattacaaagcaccatcgattgatttagtgcaggaatgggaagatcgaattactgaatggttagatatgaactcttacagtgattttattctttattacgatcaacaatatatctatcaagctatagtaaccgaagcgccagaatttaaaggaacaagaaaaacagggaacatagttccatttgaatttacagttagtcttcgaccattcaaa…	MQLKRGQFFINQHYSSEFNVYIQNRPASVSASRVIELREREGNDSIIIDKAYYKNVTRKIECYYKAPSIDLVQEWEDRITEWLDMNSYSDFILYYDQQYIYQAIVTEAPEFKGTRKTGNIVPFEFTVSLRPFKENYSGRFAIQQIKAFELFNPEKYASKPLIKLSGSGDASFYINNDKYDLKLLDRELYIDSKLEESYRKLDDNLEHQDHVTLFLDFPFLYPGKNEIKWTNNIHSFEIIPRWWRKV
592	phage11_ST18	fig|6666666.732693.peg.234	peg	phage11_ST18_17083_14267	17083	14267	-	Phage tail length tape-measure protein		FIG00011468	idu(75);Phage_tail_proteins_2 idu(75);Phage_tail_proteins	ttgaataacgatgacctaattctgaagatgatactagatgaatctggttttactgccggtatgaataatgctgtcaaaaagttgaactcttttgatgaaacaatcgaaagaaaaagtagaaatagtggcagttcattaggtagtatttggaaaatatttgctggaagttttctagctagcggagtaactagaatcgtaggagctggctttgatctaatcaagggttccataagtggagcggttgatcgagtagatacgatgaataacgctctacgaaatttccaaaatatgggatttagtaattcagaaattatgaagaatatcggaaagaatgggcttttatctcaaggtattcaaggacttcctactgctttgaatgatgcgataagtcatgttcaa…	MNNDDLILKMILDESGFTAGMNNAVKKLNSFDETIERKSRNSGSSLGSIWKIFAGSFLASGVTRIVGAGFDLIKGSISGAVDRVDTMNNALRNFQNMGFSNSEIMKNIGKNGLLSQGIQGLPTALNDAISHVQLLASSTGDLTRSTQIFKALNDGILGFGGSTDQVNEAVIQLSQSFSNGKVDAQTWNSMINAQLGPTLSAIAKKMGITMGDLKEGLSQGKISVEEFQNQLIEMDTKGGGGLKSLSQIAKDSTKGIKTSIQNAKTAVTRGVGEVIEGLNKALVDSDLGGFKGIIDKVASSMESFLKVIAANIPRAVSFLSNLFDAVQKFGSALKFMMPFLVPATTAFGALMFQLKGIPTIIKSFNNFKNAIIGVGNSLKIMGAIAAANPFVLIVGAVVG…
593	phage11_ST18	fig|6666666.732693.peg.235	peg	phage11_ST18_17639_17298	17639	17298	-	FIG00630435: hypothetical protein		FIG00630434	ff	atgtcaaaatatcaaacaacgattaaattaacgaaaaaagatgaagaaggtaaatatgagcaagtacaatttaaatctgctgaatttttaccaggaacagttgtagaagatgctgcaggagttatggaagaaatgcaaacagcgactgataaacaatcagttaaaaaagctttaagtcgtgcttattcatttattgcagatactttatttgagggacaatttactggtgaagattattgcaaaggaattgatgctcgtgagattgcctcattgacaggaaaattattgaagtctgttactgcaggttttgatgaaacttatacagagacgaaaaaaaagtaa	MSKYQTTIKLTKKDEEGKYEQVQFKSAEFLPGTVVEDAAGVMEEMQTATDKQSVKKALSRAYSFIADTLFEGQFTGEDYCKGIDAREIASLTGKLLKSVTAGFDETYTETKKK
594	phage11_ST18	fig|6666666.732693.peg.236	peg	phage11_ST18_18247_17639	18247	17639	-	FIG00628322: hypothetical protein		FIG00628320	ff	atgggagaaaaaagaagtaaaaccggaattatttctgtcgaaaaacctacttggtttcctttggaagatgagacagggaattttccggtatatggtactgcgttgccaatgggaacagcagtaagtatcaaaccaacagctaattatgaaacaacacaagattatggggattcagtggttcaagatcaatttacagcttttggtggtgcagaagttgaactggaagcaaatggatatactcataaagttttatctacaattactggagggaaaattgttaaaggtggtgccttgcgttctggagaagatattgcgcaagatggtgcgtttgcatatagacgtaaaaaatcgaatgggaaataccgttatacggtcttttataaaggacagtttgctcta…	MGEKRSKTGIISVEKPTWFPLEDETGNFPVYGTALPMGTAVSIKPTANYETTQDYGDSVVQDQFTAFGGAEVELEANGYTHKVLSTITGGKIVKGGALRSGEDIAQDGAFAYRRKKSNGKYRYTVFYKGQFALDSDETSTIEGSKVSFTHPTWKGSFVDVPGLGYMYSVDEDDEGVDKAMIGNWFTKVAIPIEEAELSGGTE
595	phage11_ST18	fig|6666666.732693.peg.237	peg	phage11_ST18_18625_18248	18625	18248	-	FIG00629550: hypothetical protein		FIG00629548	ff	atgaaagatgaaatcattgctgcaatcagtagcaaattaaaagaaatctatcctgatgggacaatatatcttgattcagttatgcagtcaactaaagatttttatttcgttttatcagtaatggaatctggaactgaaaatgtaggaattgatattcaaaatgtttctttcttaattgatattgcattgattgataataaacctaatagaaatttaattaatgaattagtctcacgttgtgggactttttttaatacgattacaatcgatgagcaaatattatttccaaaagcctatttacctgatgaagcagatggtgttcaacatattcgttttacattagaatttccacaatatattgaatggagtgaaagataa	MKDEIIAAISSKLKEIYPDGTIYLDSVMQSTKDFYFVLSVMESGTENVGIDIQNVSFLIDIALIDNKPNRNLINELVSRCGTFFNTITIDEQILFPKAYLPDEADGVQHIRFTLEFPQYIEWSER
596	phage11_ST18	fig|6666666.732693.peg.238	peg	phage11_ST18_19022_18627	19022	18627	-	FIG00627575: hypothetical protein		FIG00627573	ff	atgggtaatctcaaatatgaatcaaatgcagaaaagatcattgagaattttaaaaatatgactgtaattgctcaaaaagaaggaatatccttcgttaacgattcaatgaataaagtcgttagtttagctaaaccattaactcctgtaaaatcaggtaatttaaggcgaggatatcgtgtagtaaaagctagaaaactatcaagcggtcgaattgttggagcagttataaacaatgaacattattttaaatatgtagaagaaggtcataggactaaaaatggtggctttgtcaaagggaaattcatgttaactcgtgcaacgaatcttgcaaatatgtcttatattcctcgaagatttaaacaaatggcaataaaaatcgttaagaaaggaaagtaa	MGNLKYESNAEKIIENFKNMTVIAQKEGISFVNDSMNKVVSLAKPLTPVKSGNLRRGYRVVKARKLSSGRIVGAVINNEHYFKYVEEGHRTKNGGFVKGKFMLTRATNLANMSYIPRRFKQMAIKIVKKGK
597	phage11_ST18	fig|6666666.732693.peg.239	peg	phage11_ST18_19386_19015	19386	19015	-	ribosomal protein L23, putative		FIG00628769	ff	atgaatgaagcagatattttagaaactacttacgaagatagttgtattatcgaaagactaatggacattgaagattctaatacaaatattactattcaagattataaaaaagtatatgataatcctatttcttgcgctctttcacaaggtcaaatcgatggactagcagtcatagaagatggagagatggtaaatgtttcaactgacacatataaattatttgttcatcctaagattaaactaaaaaaaggagatcgaataacaataactcaaaaggccagtggcttaattttttctctatttgctactaagcctttttactatcctagtcattgtgaagtgaatttgataggaagtgagaaaaatgggtaa	MNEADILETTYEDSCIIERLMDIEDSNTNITIQDYKKVYDNPISCALSQGQIDGLAVIEDGEMVNVSTDTYKLFVHPKIKLKKGDRITITQKASGLIFSLFATKPFYYPSHCEVNLIGSEKNG
598	phage11_ST18	fig|6666666.732693.peg.240	peg	phage11_ST18_19727_19386	19727	19386	-	FIG00628729: hypothetical protein		FIG00628728	ff	atggatgaatcgctaaaaacggaaatcattgagtctataaaagaagattttccagatttgagtgaagaacgcataactaatttattagaaataattttgctagaaattgaatcatacaatagttgtaaaaatgatgtttcatgggaaaagttaaaaagcgtgattagtgaagtgttgtatcaaataataaaaaatgaatcagaaaaaaaagtatcttcagttagacgtggcgatacgacgattagttatgcgtcaacagcgaatgctgttagtgagttacttctaggatatggcgatttgatacgaagggttattggttgtggaggattggagtttttttaa	MDESLKTEIIESIKEDFPDLSEERITNLLEIILLEIESYNSCKNDVSWEKLKSVISEVLYQIIKNESEKKVSSVRRGDTTISYASTANAVSELLLGYGDLIRRVIGCGGLEFF
599	phage11_ST18	fig|6666666.732693.peg.241	peg	phage11_ST18_19936_19739	19936	19739	-	FIG00627854: hypothetical protein		FIG00627853	ff	gtggtaaaaaaagatgaaactaaaaaagatgaagtcgtgaaatatagagtaggtaaaactaaaaattttgttggatttgttcatcctaaaactcgtagatttatcacagcagattcaaataacgaatttatcatttctatagatgataaagaagcaattgcaattttggaagatgcaattgatgttaatgaaatttag	MVKKDETKKDEVVKYRVGKTKNFVGFVHPKTRRFITADSNNEFIISIDDKEAIAILEDAIDVNEI
600	phage11_ST18	fig|6666666.732693.peg.242	peg	phage11_ST18_20867_19977	20867	19977	-	FIG00628654: hypothetical protein		FIG00628653	ff	atgaaaaaaacatctttaaataatttagagtatttggatatttcaccagcgattaatgctatgcaagtaccaaatacaccttttttaagctatttacttggtgctggaaagacagagcaagcaaattcaacagaaattaaatggcgtgaatatgacatcaacaacgatgattcttctgaaaagcttgagggcggagattatccagatgctgaatcgggtcgaaattggtttaacaactatacagaaatttttagaaaatcaacctctgtatctggtacattagatgctattaatgtgaatggtgtcggaaacgagttaactaatcaagtagcactacgtggtatggaaatgaaaattgacttgaacagaaaattgattactggtgtaaaagctgatgaa…	MKKTSLNNLEYLDISPAINAMQVPNTPFLSYLLGAGKTEQANSTEIKWREYDINNDDSSEKLEGGDYPDAESGRNWFNNYTEIFRKSTSVSGTLDAINVNGVGNELTNQVALRGMEMKIDLNRKLITGVKADENGSKGRRMNGILNLINSANKAETATAGAVTRKDIDGLFKLMYEKGYMGEKLCLISPDMQELMTDELDGKSTKIVQFGERVTFGLQIGNIVSNYGTGIALLEPSLPKGTIAAIDTNYVKLRPLREWRAEELAKTTDSRRIGLVGEYSLEYNASNSGAILNLKSE
601	phage11_ST18	fig|6666666.732693.peg.243	peg	phage11_ST18_21583_20882	21583	20882	-	FIG00628635: hypothetical protein		FIG00628634	ff	ttggttgaatggtggggcgcaactattaaaactcaaagcaatgcggggcgtgaaaacgaatcgtggggcgaaaggagaatgattatgaaacacaaatcattaatgccaatgaatttgcaatactttgccgaaggtgacgatcaaaagttttcttttgatgacttcaaatcttttgtggaatccaatgaagaagctcaaaaatttattcagtcacaatctcaaagtgttgccgacaaacaattggaagcttggaaacaaaataacttagataaaattaaacaggataccatcaaggaatatgaggaatctaagaaaaacaagtcacctgagcaaattcaactggaaaaactacaagctgaatttgaagcagaaaaagcgttgcgtgtgacaagtgataat…	MVEWWGATIKTQSNAGRENESWGERRMIMKHKSLMPMNLQYFAEGDDQKFSFDDFKSFVESNEEAQKFIQSQSQSVADKQLEAWKQNNLDKIKQDTIKEYEESKKNKSPEQIQLEKLQAEFEAEKALRVTSDNKAFVAEQIAGLELDGELKESISQFMLNNLVSSDTDFTKNAVEGFTSVLNAINEKHADALKELQMKSAFGGTQQSNNQVQQNNETFTNPEEQLGQILQQFN
602	phage11_ST18	fig|6666666.732693.peg.244	peg	phage11_ST18_21949_21632	21949	21632	-	FIG00629723: hypothetical protein		FIG00629722	ff	atgaaagatttttttgaagcagtactaacaattaatgtaaatgctgatattgcagaagcctacaaaacagctattgagtctgagaaccatcctaatggcttgagagaccattggaatggcaattatgcctacgtggttattggcgatcaaactgttaattatcaagataatactccagttgataagaataccgttaatttaacgattcaattattatctcattcattaccaaatttaaaagaaacagttgattggtatgaaaatatgggatgtattgttgttagaactgactacaaagaaggaaagtctagtaattag	MKDFFEAVLTINVNADIAEAYKTAIESENHPNGLRDHWNGNYAYVVIGDQTVNYQDNTPVDKNTVNLTIQLLSHSLPNLKETVDWYENMGCIVVRTDYKEGKSSN
603	phage11_ST18	fig|6666666.732693.peg.245	peg	phage11_ST18_22940_21951	22940	21951	-	Phage protein		FIG01319482	ff	atggaaaatcaaacgctaaagaaactaagtagtgtctttcctgatgcgttgaaagaaattcaagcggagttattatcccaagctgatttacacgatattacctatgctgagatgatggaattttatagtacaagtgatcagaaaaaatatcgtgaatacgttgaaaagaactacaaatcactgaagatgtatgatgcaaaatacaaagagttcatcgaagaatactttccttctttcgactacgccaaagtgaatcggctgcttcaaatgaggtcagatatttttcgaattcttgcagagagtgcaatagatgcagatgtgaataaatatttttcggatcggttagaagatatcttgcaacgttcgtatgtatcaaacgcaaacgtatttgcccagatt…	MENQTLKKLSSVFPDALKEIQAELLSQADLHDITYAEMMEFYSTSDQKKYREYVEKNYKSLKMYDAKYKEFIEEYFPSFDYAKVNRLLQMRSDIFRILAESAIDADVNKYFSDRLEDILQRSYVSNANVFAQILNVDLPNYLSKEELERYLNYPWSGKTFSRRLWGNISSLEQKLSNAITTSVASGEGVLVALRTMREDPEICDMFKREESKYNKAIENLVRTEYAKFAQDGIEKSYIETGVDEYNVLTAKDEKVCSICGGKAKNNPYKLSEAIIGENRAPFHGRCRCTDVPNMPKLGKDIDEEYERLFGDLLDEFAHDSFGINLKRRK
604	phage11_ST18	fig|6666666.732693.peg.246	peg	phage11_ST18_24444_22909	24444	22909	-	Portal protein, phage associated		FIG01289538	ff	ttgttttattctggaatcacattgaaaaaatacaaacgtttaagaacgaaatattcaacgcaaatcgaagaaggattattcgatcctaacgcttttatggaagatatgaaaccctttttcgatgatcgagaaagaaagtatcttgcttatactagcgagaaaaacgagatcgacagtcgtgagaaaccaaaaacaaaaatcattaaggtcaataacaagattcatgcgggaatgtattcagtggtcgttgatcaagcagttaaccatttcacaggaataccaattaaatgggattatgatgtttcggaacagaaaaggacattcattcaacgaatgagagacaaattactgggtaatgatatcagcgccccttctaccccagaagaatttgaaacactc…	MFYSGITLKKYKRLRTKYSTQIEEGLFDPNAFMEDMKPFFDDRERKYLAYTSEKNEIDSREKPKTKIIKVNNKIHAGMYSVVVDQAVNHFTGIPIKWDYDVSEQKRTFIQRMRDKLLGNDISAPSTPEEFETLTRQLSTMRFGMLDPDTATFQGATGLAFRLLEPVETNDGWELRASNIEPWKAEKYENGAVYIKEKYDPYQKKFYEEMKVVTPKSIFTYARYTDYPGTVQGAFKTLGNVPNPLGVINLTEFKNNTNRYCDFEVAEEISDAIDRVLSDQQNEIEQFKLAYMLITGADLSEDKAKKMMEQLGIINLKDPNAKAGYVTKDLQKDFNEYHFDLLKKQFYTVCKAIDFNDEVFKSNSSGEARKWQIISLEAKTNTKEQYFREGLKECAEVMAA…
605	phage11_ST18	fig|6666666.732693.peg.247	peg	phage11_ST18_25874_24456	25874	24456	-	terminase, large subunit, putative			ff	atgaaaaaatcaacgactcttaatcgtgttgagtatgccgttgttcaaagagagctagccattcgaaaagctaggaaaagtttttggctattctgccagcttctttatccagagttttacaaagatgatcggttgtatttgaaagatttatgtcatacgctacaagatttttacgaagataaaatcgacaaaaaaattttggttattaacatgccgcctcgacatgggaagacttttacagcgcggctattcgttttatggatgtttggacaaaatccaaagacgaaaattattaccggatcttataaccaaatcctgtcatctttatttgcgcaacaaacacgtgatggaatcatggttgaaaacgaaaatgttaaggctgaatactttaaagatatt…	MKKSTTLNRVEYAVVQRELAIRKARKSFWLFCQLLYPEFYKDDRLYLKDLCHTLQDFYEDKIDKKILVINMPPRHGKTFTARLFVLWMFGQNPKTKIITGSYNQILSSLFAQQTRDGIMVENENVKAEYFKDIFPEVQIKYGDAAKGFWSLDGSEEKNYLATSPGGTSTGIGANYVIVDDIIKTAEEAYNERVLDSHWEWYNNTLAQRMERPRKQILIMTRWSSNDLAGKMLTRRKNNVHQICYKAVQEDGSMLCNEIMTHDEYLDVVQEMNVDIAEANYQQEPIDQKGRLYQKFLTYDTLPDNIIKIWNYTDTADKGADYFASPVFAETSDHDAYIIDVMYTKEPMETTEIAHANMIIRNRVNKVRIEGNNGGRGFRRNSERITKERGYRGAVFEDFH…
606	phage11_ST18	fig|6666666.732693.peg.248	peg	phage11_ST18_26280_25852	26280	25852	-	FIG00628561: hypothetical protein			ff	atggaaaaaagcgatacgaaagcgaacagatacaaacctactgctgcagagaaaaaactcttggaagtattgataaatccagataacttaggcaaaccggtgcaagagttgtgttcactggcgaaaataggtaggaccaaatattacgacgccatgagcaaagatggctttgttgatctagttaacgaaacaacaatggatctgatcaaaggaaaagcttctgatgtccttaatgccacttacaagtatgcattgactgaaaaaggtcatcaggataggaaaatgattctgactattgctggaatctatgcagacaaacaagaactcaaacattctggcggcgtcgatatccgaaaacagtatgagaaaatgtccgatgaagaattagaagagttggtg…	MEKSDTKANRYKPTAAEKKLLEVLINPDNLGKPVQELCSLAKIGRTKYYDAMSKDGFVDLVNETTMDLIKGKASDVLNATYKYALTEKGHQDRKMILTIAGIYADKQELKHSGGVDIRKQYEKMSDEELEELVKRYEKINDS
607	phage11_ST18	fig|6666666.732693.peg.249	peg	phage11_ST18_27459_27073	27459	27073	-	FIG00630329: hypothetical protein		FIG00630328	ff	atgtggaaagattatgtatcgttgaaagagttgaaaaaagatcttgttttcaaaagaattgtagaatggtcagagagtgaattaattttagaagatggaaccaaaatggaagttgtatgtagcgaatcagattgctgcgcatgggccgaaggtgaattcaaaaatgtaaagcttgatgcagtgattacagatataaagatttttgataaaggtaaccgtctctataatggtgacggacatacctcttatgctgaagtcgttgtttatcataatcgtaatgagatcgctaaagcagaatgcacagcgaatgatgggaatggcggctactattatagtgtttgtgctttaaaggtcaaagacaaactttgtatagtgactgacgcataa	MWKDYVSLKELKKDLVFKRIVEWSESELILEDGTKMEVVCSESDCCAWAEGEFKNVKLDAVITDIKIFDKGNRLYNGDGHTSYAEVVVYHNRNEIAKAECTANDGNGGYYYSVCALKVKDKLCIVTDA
608	phage11_ST18	fig|6666666.732693.peg.250	peg	phage11_ST18_27888_27472	27888	27472	-	Phage transcriptional activator ArpU		FIG01538732	ff	ttgatgcaattgttacgagaggtagatttcaaacagacaagatgtaatgcgagagatgtgctgaagaactttcggcgtttggagcggatggcaggtcgctctttgatagatattaagtcgccgattattacggacatgccaaaggcaccgaaatatggaaacaaggcagaagacgcgatcattcagatgatggatatagaagcggagagagacgcgattctagtggctttgatggctcttagtctgattagtcgtcagatactctactacagtttttgtgtgccagacagcttctcaaactacagaattagccgtgaagtgggttattcagaaagaagtatacaacggatgaaatcggaagctctaatagagtttgcagaagcatataaacacggaaga…	MMQLLREVDFKQTRCNARDVLKNFRRLERMAGRSLIDIKSPIITDMPKAPKYGNKAEDAIIQMMDIEAERDAILVALMALSLISRQILYYSFCVPDSFSNYRISREVGYSERSIQRMKSEALIEFAEAYKHGRIIAYK
609	phage11_ST18	fig|6666666.732693.peg.251	peg	phage11_ST18_28341_28162	28341	28162	-	Similar to terminase small subunit, yqaS homolog				atggcaagacaacgtgatccaagacgtgatgaagccaaaagaatttggttagaatccaacggagaaaagcagttaaaggaaattgcatctgaattaaatgtttcagattctcaggttagaaaatgggtatcgttaacggcgttattcgtatcagcaaagaagaatgtgatcgttttatga	MARQRDPRRDEAKRIWLESNGEKQLKEIASELNVSDSQVRKWVSLTALFVSAKKNVIVL
[truncated: 2,055 more rows]
