# Supplementary material for: Long-read sequencing-based in silico phage typing of vancomycin-resistant Enterococcus faecium
Source: BMC Genomics. 2021 Oct 23;22:758. doi: 10.1186/s12864-021-08080-5 (PMC8542323; doi:10.1186/s12864-021-08080-5)
Supplement: Supplementary file 8 — Additional file 8. Percentage of similarity between the publicly available genomes and the concatenated reference sequence of index isolate (B11). [file 12864_2021_8080_MOESM8_ESM.xlsx]

## Sheet: Sheet1
Additional file 7: Percentage of similarity among the concatenated reference sequence of index isolate (B11),the outbreak isolates and the publicly available genomes.
Sample	ST	CT	City	Country	Query Cover	Type data	Origin
B11	117	24	Groningen	NLD	1	MinION	UMCG
B2	117	24	Groningen	NLD	0.98	MinION	UMCG
BL1	117	24	Groningen	NLD	0.96	MinION	UMCG
BL2	117	24	Groningen	NLD	0.96	MinION	UMCG
BL3	117	24	Groningen	NLD	0.96	MinION	UMCG
S1	117	24	Groningen	NLD	0.96	MinION	UMCG
A7	117	24	Groningen	NLD	0.79	MinION	UMCG
A9	80	16	Groningen	NLD	0.46	MiSeq	UMCG
A16	80	104	Groningen	NLD	0.5	MiSeq	UMCG
A17	80	104	Groningen	NLD	0.5	MiSeq	UMCG
A21	80	104	Groningen	NLD	0.5	MiSeq	UMCG
A23	80	104	Groningen	NLD	0.5	MiSeq	UMCG
A24	80	104	Groningen	NLD	0.5	MiSeq	UMCG
A25	80	104	Groningen	NLD	0.5	MiSeq	UMCG
A26	80	104	Groningen	NLD	0.5	MiSeq	UMCG
A28	80	104	Groningen	NLD	0.5	MiSeq	UMCG
A22	80	106	Groningen	NLD	0.46	MiSeq	UMCG
A22.1	80	106	Groningen	NLD	0.46	MiSeq	UMCG
A27	80	106	Groningen	NLD	0.46	MiSeq	UMCG
A1	117	24	Groningen	NLD	0.97	MiSeq	UMCG
A2	117	24	Groningen	NLD	0.97	MiSeq	UMCG
A3	117	24	Groningen	NLD	0.97	MiSeq	UMCG
A4	117	24	Groningen	NLD	0.97	MiSeq	UMCG
A5	117	24	Groningen	NLD	0.79	MiSeq	UMCG
A6	117	24	Groningen	NLD	0.78	MiSeq	UMCG
A7	117	24	Groningen	NLD	0.79	MiSeq	UMCG
A8	117	24	Groningen	NLD	0.79	MiSeq	UMCG
A10	117	24	Groningen	NLD	0.79	MiSeq	UMCG
A11	117	24	Groningen	NLD	0.79	MiSeq	UMCG
A12	117	24	Groningen	NLD	0.96	MiSeq	UMCG
A13	117	24	Groningen	NLD	0.76	MiSeq	UMCG
A4.1	117	103	Groningen	NLD	0.54	MiSeq	UMCG
A15	117	103	Groningen	NLD	0.76	MiSeq	UMCG
A18	117	103	Groningen	NLD	0.76	MiSeq	UMCG
A19	117	103	Groningen	NLD	0.76	MiSeq	UMCG
A29	117	103	Groningen	NLD	0.76	MiSeq	UMCG
A30	117	103	Groningen	NLD	0.76	MiSeq	UMCG
A31	117	103	Groningen	NLD	0.64	MiSeq	UMCG
A32	117	103	Groningen	NLD	0.76	MiSeq	UMCG
A33	117	103	Groningen	NLD	0.76	MiSeq	UMCG
A34	117	103	Groningen	NLD	0.76	MiSeq	UMCG
A20	117	105	Groningen	NLD	0.7	MiSeq	UMCG
A14	262	60	Groningen	NLD	0.4	MiSeq	UMCG
B1	117	24	Groningen	NLD	0.99	MiSeq	UMCG
B2	117	24	Groningen	NLD	0.98	MiSeq	UMCG
B3	117	24	Groningen	NLD	0.98	MiSeq	UMCG
B4	117	24	Groningen	NLD	0.99	MiSeq	UMCG
B5	117	24	Groningen	NLD	0.98	MiSeq	UMCG
B7	117	24	Groningen	NLD	0.98	MiSeq	UMCG
B8	117	24	Groningen	NLD	0.97	MiSeq	UMCG
B9	117	24	Groningen	NLD	0.98	MiSeq	UMCG
B10	117	24	Groningen	NLD	0.98	MiSeq	UMCG
B11	117	24	Groningen	NLD	0.97	MiSeq	UMCG
B12	117	24	Groningen	NLD	0.99	MiSeq	UMCG
B13	117	24	Groningen	NLD	0.98	MiSeq	UMCG
B14	117	24	Groningen	NLD	0.98	MiSeq	UMCG
B15	117	24	Groningen	NLD	1	MiSeq	UMCG
B16	117	24	Groningen	NLD	0.98	MiSeq	UMCG
B17	117	24	Groningen	NLD	0.98	MiSeq	UMCG
B18	117	24	Groningen	NLD	0.99	MiSeq	UMCG
B19	117	24	Groningen	NLD	0.98	MiSeq	UMCG
B20	117	24	Groningen	NLD	0.97	MiSeq	UMCG
B21	117	24	Groningen	NLD	0.97	MiSeq	UMCG
B22	117	24	Groningen	NLD	0.98	MiSeq	UMCG
E7356	117	24	Nijmegen	NLD	0.51	Hybrid	other
E7357	117	24	Nijmegen	NLD	0.51	Hybrid	other
E7429	117	24	Groningen	NLD	0.95	Hybrid	other
E8040	117	24	Rotterdam	NLD	0.96	Hybrid	other
E8202	117	24	Zwolle	NLD	0.94	Hybrid	other
E7591	117	103	Zwolle	NLD	0.93	Hybrid	other
E7933	117	103	Veldhoven	NLD	0.91	Hybrid	other
E8284	117	103	Enschede	NLD	0.75	Hybrid	other
E8290	117	103	Enschede	NLD	0.63	Hybrid	other
E8377	117	103	Enschede	NLD	0.75	Hybrid	other
E8414	117	268	Zwolle	NLD	0.75	Hybrid	other
E7237	117	449	Athens	GRC	0.47	Hybrid	other
E8440	117	469	Alkmaar	NLD	0.91	Hybrid	other
E6988	17	306	Riga	LVA	0.69	Hybrid	other
E7070	17	306	Riga	LVA	0.67	Hybrid	other
E7040	17	312	Riga	LVA	0.69	Hybrid	other
E7067	17	312	Riga	LVA	0.69	Hybrid	other
E7207	17	425	Athens	GRC	0.45	Hybrid	other
DO	18	19	Houston	US	0.44	IonTorrent	other
E8407	18	133	Rotterdam	NLD	0.63	Hybrid	other
E7025	18	173	Riga	LVA	0.48	Hybrid	other
E7171	18	173	Riga	LVA	0.48	Hybrid	other
E6055	18	276	Porto	PRT	0.44	Hybrid	other
E7471	18	369	Maastricht	NLD	0.64	Hybrid	other
E7098	78	246	Riga	LVA	0.4	Hybrid	other
E7441	78	264	Groningen	NLD	0.53	Hybrid	other
V24	80	14	NA	DK	0.19	Hybrid	other
E7948	80	16	Utrecht	NLD	0.44	Hybrid	other
E8423	80	16	Utrecht	NLD	0.44	Hybrid	other
E8172	80	106	Utrecht	NLD	0.44	Hybrid	other
UAMSEF_01	80	3233	Arkansas	US	0.43	Hybrid	other
UAMSEF_08	80	3233	Arkansas	US	0.43	Hybrid	other
UAMSEF_09	80	3233	Arkansas	US	0.53	Hybrid	other
UAMSEF_20	80	3233	Arkansas	US	0.53	Hybrid	other
E7654	192	3	Sittard	NLD	0.54	Hybrid	other
E7663	192	3	Sittard	NLD	0.54	Hybrid	other
E8014	203	20	Sittard	NLD	0.24	Hybrid	other
Aus0085	203	100	Austin	AUS	0.61	IonTorrent	other
E6975	203	191	Athens	GRC	0.63	Hybrid	other
E7114	203	191	Riga	LVA	0.44	Hybrid	other
E7246	203	191	Athens	GRC	0.57	Hybrid	other
CFSAN059070	203	859	NA	DK	0.47	PacBio	other
CFSAN059071	203	859	NA	DK	0.47	PacBio	other
RBWH1	203	3232	Melbourne	AUS	0.32	PacBio	other
E7160	279	316	Ljubljana	SVN	0.44	Hybrid	other
E7199	282	363	Luxembourg	LUX	0.5	Hybrid	other
E7240	412	270	Athens	GRC	0.6	Hybrid	other
E6020	549	86	Riga	LVA	0.34	Hybrid	other
E7196	656	372	Creteil	FRA	0.34	Hybrid	other
E7313	721	303	Rotterdam	NLD	0.24	Hybrid	other
