# Supplementary material for: Long-read sequencing-based in silico phage typing of vancomycin-resistant Enterococcus faecium
Source: BMC Genomics. 2021 Oct 23;22:758. doi: 10.1186/s12864-021-08080-5 (PMC8542323; doi:10.1186/s12864-021-08080-5)
Supplement: Supplementary file 9 — Additional file 9. Percentage of similarity between the outbreak isolates and the reference sequence of ST80/CT104 lineage. [file 12864_2021_8080_MOESM9_ESM.xlsx]

## Sheet: Sheet1
Additional file 7: Percentage of similarity among the reference sequence of CT104 (A16) and the outbreak isolates.
Sample	ST	CT	City	Country	Query_coverage	Type data	Origin
B11	117	24	Groningen	NLD	0.94	MinION	UMCG
B2	117	24	Groningen	NLD	0.95	MinION	UMCG
BL1	117	24	Groningen	NLD	0.95	MinION	UMCG
BL2	117	24	Groningen	NLD	0.95	MinION	UMCG
BL3	117	24	Groningen	NLD	0.95	MinION	UMCG
S1	117	24	Groningen	NLD	0.95	MinION	UMCG
A7	117	24	Groningen	NLD	0.95	MinION	UMCG
A9	80	16	Groningen	NLD	0.86	MiSeq	UMCG
A16	80	104	Groningen	NLD	1	MiSeq	UMCG
A17	80	104	Groningen	NLD	1	MiSeq	UMCG
A21	80	104	Groningen	NLD	1	MiSeq	UMCG
A23	80	104	Groningen	NLD	1	MiSeq	UMCG
A24	80	104	Groningen	NLD	1	MiSeq	UMCG
A25	80	104	Groningen	NLD	1	MiSeq	UMCG
A26	80	104	Groningen	NLD	1	MiSeq	UMCG
A28	80	104	Groningen	NLD	1	MiSeq	UMCG
A22	80	106	Groningen	NLD	0.86	MiSeq	UMCG
A22.1	80	106	Groningen	NLD	0.86	MiSeq	UMCG
A27	80	106	Groningen	NLD	0.86	MiSeq	UMCG
A1	117	24	Groningen	NLD	0.95	MiSeq	UMCG
A2	117	24	Groningen	NLD	0.95	MiSeq	UMCG
A3	117	24	Groningen	NLD	0.95	MiSeq	UMCG
A4	117	24	Groningen	NLD	0.96	MiSeq	UMCG
A5	117	24	Groningen	NLD	0.95	MiSeq	UMCG
A6	117	24	Groningen	NLD	0.95	MiSeq	UMCG
A7	117	24	Groningen	NLD	0.95	MiSeq	UMCG
A8	117	24	Groningen	NLD	0.95	MiSeq	UMCG
A10	117	24	Groningen	NLD	0.95	MiSeq	UMCG
A11	117	24	Groningen	NLD	0.95	MiSeq	UMCG
A12	117	24	Groningen	NLD	0.95	MiSeq	UMCG
A13	117	103	Groningen	NLD	1	MiSeq	UMCG
A4.1	117	103	Groningen	NLD	0.96	MiSeq	UMCG
A15	117	103	Groningen	NLD	0.99	MiSeq	UMCG
A18	117	103	Groningen	NLD	0.99	MiSeq	UMCG
A19	117	103	Groningen	NLD	0.99	MiSeq	UMCG
A29	117	103	Groningen	NLD	1	MiSeq	UMCG
A30	117	103	Groningen	NLD	1	MiSeq	UMCG
A31	117	103	Groningen	NLD	0.63	MiSeq	UMCG
A32	117	103	Groningen	NLD	0.99	MiSeq	UMCG
A33	117	103	Groningen	NLD	0.99	MiSeq	UMCG
A34	117	103	Groningen	NLD	0.99	MiSeq	UMCG
A20	117	105	Groningen	NLD	0.92	MiSeq	UMCG
A14	262	60	Groningen	NLD	0.81	MiSeq	UMCG
B1	117	24	Groningen	NLD	0.95	MiSeq	UMCG
B2	117	24	Groningen	NLD	0.95	MiSeq	UMCG
B3	117	24	Groningen	NLD	0.94	MiSeq	UMCG
B4	117	24	Groningen	NLD	0.95	MiSeq	UMCG
B5	117	24	Groningen	NLD	0.95	MiSeq	UMCG
B7	117	24	Groningen	NLD	0.95	MiSeq	UMCG
B8	117	24	Groningen	NLD	0.92	MiSeq	UMCG
B9	117	24	Groningen	NLD	0.94	MiSeq	UMCG
B10	117	24	Groningen	NLD	0.94	MiSeq	UMCG
B11	117	24	Groningen	NLD	0.93	MiSeq	UMCG
B12	117	24	Groningen	NLD	0.95	MiSeq	UMCG
B13	117	24	Groningen	NLD	0.94	MiSeq	UMCG
B14	117	24	Groningen	NLD	0.93	MiSeq	UMCG
B15	117	24	Groningen	NLD	0.95	MiSeq	UMCG
B16	117	24	Groningen	NLD	0.93	MiSeq	UMCG
B17	117	24	Groningen	NLD	0.94	MiSeq	UMCG
B18	117	24	Groningen	NLD	0.95	MiSeq	UMCG
B19	117	24	Groningen	NLD	0.94	MiSeq	UMCG
B20	117	24	Groningen	NLD	0.93	MiSeq	UMCG
B21	117	24	Groningen	NLD	0.92	MiSeq	UMCG
B22	117	24	Groningen	NLD	0.92	MiSeq	UMCG
